# Supplementary material for: Chromatin localization of nucleophosmin organizes ribosome biogenesis
Source: Mol Cell. Author manuscript; Available in PMC 2023 Feb 23. (PMC9949351; doi:10.1016/j.molcel.2022.10.033)
Supplement: MMC2 [file NIHMS1849199-supplement-MMC2.xlsx]

## Sheet: Foglio1
Fkbp39-FLAG6His mass spec result, related to figure S2B
Experiment 10.10.2019_nuclease			SC: the summed number of spectral counts (i.e. MS/MS scans) assigned to one identified protein; TP: total number of peptides identified for a protein, Cntrl: control, wild type strain (63); S: sample: Fkbp39-2XFLAG6His (986)
Reference	Description	SC Cntrl	SC S	TP Cntrl	TP S	Mass (KD)	Abundance	p-value
sp|O74191|FKBP4_SCHPO	FK506-binding protein 39 kDa OS=Schizosaccharomyces pombe (strain 972 / ATCC 24843) OX=284812 GN=fkbp39 PE=1 SV=1	0.1	355	0	22	39	813.42	1.14413e-108
sp|Q10175|FKBPH_SCHPO	Probable peptidyl-prolyl cis-trans isomerase C27F1.06c OS=Schizosaccharomyces pombe (strain 972 / ATCC 24843) OX=284812 GN=SPAC27F1.06c PE=1 SV=1	0.1	303	0	23	41	659	5.48922e-93
sp|O94659|NOG1_SCHPO	Probable nucleolar GTP-binding protein 1 OS=Schizosaccharomyces pombe (strain 972 / ATCC 24843) OX=284812 GN=nog1 PE=1 SV=2	0.1	126	0	29	73	166.31	1.49216e-39
sp|O60164|PESC_SCHPO	Pescadillo homolog OS=Schizosaccharomyces pombe (strain 972 / ATCC 24843) OX=284812 GN=ppp1 PE=3 SV=1	0.1	87	0	21	69	115.69	9.50472e-28
sp|O94268|NOP2_SCHPO	25S rRNA (cytosine-C(5))-methyltransferase nop2 OS=Schizosaccharomyces pombe (strain 972 / ATCC 24843) OX=284812 GN=nop2 PE=1 SV=1	0.1	79	0	21	69	108.14	2.52815e-25
sp|O74399|ERB1_SCHPO	Ribosome biogenesis protein erb1 OS=Schizosaccharomyces pombe (strain 972 / ATCC 24843) OX=284812 GN=erb1 PE=1 SV=2	0.1	60	0	23	83	72.38	1.47805e-19
sp|O74791|GRN1_SCHPO	GTPase grn1 OS=Schizosaccharomyces pombe (strain 972 / ATCC 24843) OX=284812 GN=grn1 PE=1 SV=1	0.1	60	0	20	52	108.77	1.47805e-19
sp|Q9URY0|YTM1_SCHPO	Ribosome biogenesis protein ytm1 OS=Schizosaccharomyces pombe (strain 972 / ATCC 24843) OX=284812 GN=ytm1 PE=1 SV=1	0.1	57	0	17	48	100.4	1.20666e-18
sp|Q9UT32|RL1DB_SCHPO	Putative ribosome biogenesis protein C8F11.04 OS=Schizosaccharomyces pombe (strain 972 / ATCC 24843) OX=284812 GN=SPAC8F11.04 PE=3 SV=1	0.1	53	0	18	41	127.02	1.98692e-17
sp|Q9UUG1|RPF2_SCHPO	Ribosome production factor 2 homolog OS=Schizosaccharomyces pombe (strain 972 / ATCC 24843) OX=284812 GN=SPAC926.08c PE=1 SV=1	0.1	53	0	11	36	148.4	1.98692e-17
sp|P0CT68|RL20A_SCHPO	60S ribosomal protein L20-A OS=Schizosaccharomyces pombe (strain 972 / ATCC 24843) OX=284812 GN=rpl2001 PE=1 SV=1	0.1	47	0	11	21	216.15	1.33332e-15
sp|Q09916|HAS1_SCHPO	ATP-dependent RNA helicase has1 OS=Schizosaccharomyces pombe (strain 972 / ATCC 24843) OX=284812 GN=has1 PE=1 SV=1	0.1	46	0	15	65	75.89	2.68931e-15
sp|Q9HGL6|BRX1_SCHPO	Ribosome biogenesis protein brx1 OS=Schizosaccharomyces pombe (strain 972 / ATCC 24843) OX=284812 GN=brx1 PE=3 SV=1	0.1	45	0	13	34	100.36	5.42535e-15
sp|Q9UU79|NSA2_SCHPO	Ribosome biogenesis protein nsa2 OS=Schizosaccharomyces pombe (strain 972 / ATCC 24843) OX=284812 GN=nsa2 PE=1 SV=1	0.1	45	0	11	30	122.95	5.42535e-15
sp|O13672|RL8_SCHPO	60S ribosomal protein L8 OS=Schizosaccharomyces pombe (strain 972 / ATCC 24843) OX=284812 GN=rpl8 PE=1 SV=3	6	68	3	15	29	204.62	5.88916e-15
sp|P17937|RL7A_SCHPO	60S ribosomal protein L7-A OS=Schizosaccharomyces pombe (strain 972 / ATCC 24843) OX=284812 GN=rlp7 PE=3 SV=1	0.1	40	0	12	29	135.52	1.81838e-13
sp|P79071|RL6_SCHPO	60S ribosomal protein L6 OS=Schizosaccharomyces pombe (strain 972 / ATCC 24843) OX=284812 GN=rpl6 PE=1 SV=2	0.1	38	0	8	21	162.46	7.42142e-13
sp|Q9US25|HRP1_SCHPO	Chromodomain helicase hrp1 OS=Schizosaccharomyces pombe (strain 972 / ATCC 24843) OX=284812 GN=hrp1 PE=1 SV=1	353	188	58	52	158	192.8	8.62615e-13
sp|O94698|NSA1_SCHPO	Ribosome biogenesis protein nsa1 OS=Schizosaccharomyces pombe (strain 972 / ATCC 24843) OX=284812 GN=nsa1 PE=3 SV=1	0.1	36	0	10	44	70.87	3.03215e-12
sp|Q9USZ6|MRT4_SCHPO	Ribosome assembly factor mrt4 OS=Schizosaccharomyces pombe (strain 972 / ATCC 24843) OX=284812 GN=mrt4 PE=3 SV=1	0.1	35	0	8	27	110.7	6.13157e-12
sp|P0CT83|RL12A_SCHPO	60S ribosomal protein L12-A OS=Schizosaccharomyces pombe (strain 972 / ATCC 24843) OX=284812 GN=rpl1201 PE=3 SV=1	0.1	35	0	8	18	147.25	6.13157e-12
sp|O42832|SPB1_SCHPO	AdoMet-dependent rRNA methyltransferase spb1 OS=Schizosaccharomyces pombe (strain 972 / ATCC 24843) OX=284812 GN=spb1 PE=1 SV=2	0.1	35	0	15	91	34.67	6.13157e-12
sp|P40372|RL3A_SCHPO	60S ribosomal protein L3-A OS=Schizosaccharomyces pombe (strain 972 / ATCC 24843) OX=284812 GN=rpl301 PE=1 SV=2	10	66	4	17	44	135.92	1.08257e-11
sp|P0CT77|RL11A_SCHPO	60S ribosomal protein L11-A OS=Schizosaccharomyces pombe (strain 972 / ATCC 24843) OX=284812 GN=rpl1101 PE=2 SV=1	3	45	1	8	20	198.7	3.12319e-11
sp|O60143|RL7C_SCHPO	60S ribosomal protein L7-C OS=Schizosaccharomyces pombe (strain 972 / ATCC 24843) OX=284812 GN=rpl701 PE=1 SV=1	3	44	2	10	29	134.08	5.93345e-11
sp|O59678|RRS1_SCHPO	Ribosome biogenesis regulatory protein homolog OS=Schizosaccharomyces pombe (strain 972 / ATCC 24843) OX=284812 GN=SPBC29A3.16 PE=1 SV=1	0.1	31	0	7	19	154.99	1.02871e-10
sp|Q09719|DBP10_SCHPO	ATP-dependent RNA helicase dbp10 OS=Schizosaccharomyces pombe (strain 972 / ATCC 24843) OX=284812 GN=dbp10 PE=1 SV=1	0.1	31	0	13	95	30.13	1.02871e-10
sp|Q1MTQ9|NIP7_SCHPO	60S ribosome subunit biogenesis protein nip7 OS=Schizosaccharomyces pombe (strain 972 / ATCC 24843) OX=284812 GN=nip7 PE=3 SV=1	0.1	30	0	9	21	141.5	2.0839e-10
sp|O74836|RL1B_SCHPO	60S ribosomal protein L1-B OS=Schizosaccharomyces pombe (strain 972 / ATCC 24843) OX=284812 GN=rpl101 PE=1 SV=1	2	38	1	9	24	121.32	3.16418e-10
sp|Q9P784|RL4B_SCHPO	60S ribosomal protein L4-B OS=Schizosaccharomyces pombe (strain 972 / ATCC 24843) OX=284812 GN=rpl401 PE=3 SV=1	8	55	2	14	40	132.88	3.4898e-10
sp|O42848|RL16A_SCHPO	60S ribosomal protein L16-A OS=Schizosaccharomyces pombe (strain 972 / ATCC 24843) OX=284812 GN=rpl1602 PE=1 SV=1	0.1	29	0	7	22	129.59	4.22322e-10
sp|O14388|RL27A_SCHPO	60S ribosomal protein L27-A OS=Schizosaccharomyces pombe (strain 972 / ATCC 24843) OX=284812 GN=rpl2701 PE=2 SV=2	2	37	2	8	15	214.56	6.1031e-10
sp|P35679|RL4A_SCHPO	60S ribosomal protein L4-A OS=Schizosaccharomyces pombe (strain 972 / ATCC 24843) OX=284812 GN=rpl402 PE=1 SV=2	13	65	4	14	40	173.61	7.66568e-10
sp|O14180|YDS4_SCHPO	Brix domain-containing protein C4F8.04 OS=Schizosaccharomyces pombe (strain 972 / ATCC 24843) OX=284812 GN=SPAC4F8.04 PE=4 SV=1	0.1	28	0	10	36	67.01	8.56262e-10
sp|Q9UU76|PUF6_SCHPO	Pumilio homology domain family member 6 OS=Schizosaccharomyces pombe (strain 972 / ATCC 24843) OX=284812 GN=puf6 PE=1 SV=1	0.1	28	0	12	73	41.33	8.56262e-10
sp|Q9USW5|RS4B_SCHPO	40S ribosomal protein S4-B OS=Schizosaccharomyces pombe (strain 972 / ATCC 24843) OX=284812 GN=rps402 PE=1 SV=1	0.1	28	0	12	30	79.28	8.56262e-10
sp|O42991|RL16B_SCHPO	60S ribosomal protein L16-B OS=Schizosaccharomyces pombe (strain 972 / ATCC 24843) OX=284812 GN=rpl1601 PE=1 SV=1	0.1	27	0	7	22	124.11	1.73692e-09
sp|Q9UUC1|RL21A_SCHPO	60S ribosomal protein L21-A OS=Schizosaccharomyces pombe (strain 972 / ATCC 24843) OX=284812 GN=rpl2101 PE=3 SV=1	0.1	27	0	4	18	89.82	1.73692e-09
sp|P57728|RL28B_SCHPO	60S ribosomal protein L28-B OS=Schizosaccharomyces pombe (strain 972 / ATCC 24843) OX=284812 GN=rpl2801 PE=1 SV=1	3	38	1	7	17	191.89	2.72181e-09
sp|Q9Y7Z1|NOP16_SCHPO	Nucleolar protein 16 OS=Schizosaccharomyces pombe (strain 972 / ATCC 24843) OX=284812 GN=nop16 PE=3 SV=1	0.1	26	0	7	24	89.84	3.52513e-09
sp|O14339|RL17A_SCHPO	60S ribosomal protein L17-A OS=Schizosaccharomyces pombe (strain 972 / ATCC 24843) OX=284812 GN=rpl1701 PE=3 SV=1	0.1	26	0	8	21	91.34	3.52513e-09
sp|P25457|RL7B_SCHPO	60S ribosomal protein L7-B OS=Schizosaccharomyces pombe (strain 972 / ATCC 24843) OX=284812 GN=rpl702 PE=3 SV=1	0.1	26	0	10	28	79.13	3.52513e-09
sp|P52822|RL5A_SCHPO	60S ribosomal protein L5-A OS=Schizosaccharomyces pombe (strain 972 / ATCC 24843) OX=284812 GN=rpl501 PE=1 SV=2	8	50	3	8	33	133.07	5.90097e-09
sp|P36585|RL28A_SCHPO	60S ribosomal protein L28-A OS=Schizosaccharomyces pombe (strain 972 / ATCC 24843) OX=284812 GN=rpl2802 PE=3 SV=3	6	45	3	7	17	231.31	6.2491e-09
sp|P05734|RL19A_SCHPO	60S ribosomal protein L19-A OS=Schizosaccharomyces pombe (strain 972 / ATCC 24843) OX=284812 GN=rpl1901 PE=1 SV=3	0.1	25	0	9	23	99.07	7.15836e-09
sp|P0CT60|RL23A_SCHPO	60S ribosomal protein L23-A OS=Schizosaccharomyces pombe (strain 972 / ATCC 24843) OX=284812 GN=rpl2301 PE=3 SV=1	0.1	25	0	4	15	121.02	7.15836e-09
sp|O59794|RL17B_SCHPO	60S ribosomal protein L17-B OS=Schizosaccharomyces pombe (strain 972 / ATCC 24843) OX=284812 GN=rpl1702 PE=3 SV=1	0.1	24	0	7	21	84.07	1.45449e-08
sp|O42846|RL34A_SCHPO	60S ribosomal protein L34-A OS=Schizosaccharomyces pombe (strain 972 / ATCC 24843) OX=284812 GN=rpl3401 PE=3 SV=1	0.1	24	0	4	13	151.6	1.45449e-08
sp|P78946|RL26_SCHPO	60S ribosomal protein L26 OS=Schizosaccharomyces pombe (strain 972 / ATCC 24843) OX=284812 GN=rpl26 PE=3 SV=1	0.1	23	0	7	14	115.12	2.95728e-08
sp|O94476|IF6_SCHPO	Eukaryotic translation initiation factor 6 OS=Schizosaccharomyces pombe (strain 972 / ATCC 24843) OX=284812 GN=tif6 PE=3 SV=1	0.1	23	0	7	26	80.1	2.95728e-08
sp|O13802|EBP2_SCHPO	Probable rRNA-processing protein ebp2 OS=Schizosaccharomyces pombe (strain 972 / ATCC 24843) OX=284812 GN=ebp2 PE=1 SV=1	0.1	22	0	5	38	52.91	6.01699e-08
sp|Q8TFH1|RL18B_SCHPO	60S ribosomal protein L18-B OS=Schizosaccharomyces pombe (strain 972 / ATCC 24843) OX=284812 GN=rpl1802 PE=1 SV=1	0.1	22	0	6	21	80.29	6.01699e-08
sp|O94288|NOC3_SCHPO	Nucleolar complex-associated protein 3 OS=Schizosaccharomyces pombe (strain 972 / ATCC 24843) OX=284812 GN=noc3 PE=1 SV=1	0.1	21	0	8	85	26.46	1.22518e-07
sp|P0CT70|RL2A_SCHPO	60S ribosomal protein L2-A OS=Schizosaccharomyces pombe (strain 972 / ATCC 24843) OX=284812 GN=rpl801 PE=3 SV=1	2	28	1	9	27	81.23	2.15033e-07
sp|O13856|YEX2_SCHPO	Uncharacterized WD repeat-containing protein C1A6.02 OS=Schizosaccharomyces pombe (strain 972 / ATCC 24843) OX=284812 GN=SPAC1A6.02 PE=4 SV=1	0.1	20	0	6	40	47.79	2.4968e-07
sp|P23880|PP12_SCHPO	Serine/threonine-protein phosphatase PP1-2 OS=Schizosaccharomyces pombe (strain 972 / ATCC 24843) OX=284812 GN=sds21 PE=3 SV=1	0.1	20	0	7	37	52.98	2.4968e-07
sp|P87158|RS4A_SCHPO	40S ribosomal protein S4-A OS=Schizosaccharomyces pombe (strain 972 / ATCC 24843) OX=284812 GN=rps401 PE=2 SV=2	3	30	2	12	30	87.63	4.11053e-07
sp|Q10192|RL18A_SCHPO	60S ribosomal protein L18-A OS=Schizosaccharomyces pombe (strain 972 / ATCC 24843) OX=284812 GN=rpl1801 PE=1 SV=1	0.1	19	0	6	21	63.75	5.09296e-07
sp|O74904|RL35_SCHPO	60S ribosomal protein L35 OS=Schizosaccharomyces pombe (strain 972 / ATCC 24843) OX=284812 GN=rpl35 PE=1 SV=1	0.1	18	0	6	14	111.93	1.03991e-06
sp|O13874|YE19_SCHPO	Uncharacterized NOC2 family protein C1B3.09c OS=Schizosaccharomyces pombe (strain 972 / ATCC 24843) OX=284812 GN=SPAC1B3.09c PE=3 SV=1	0.1	17	0	8	61	32.92	2.12577e-06
sp|P13681|PP11_SCHPO	Serine/threonine-protein phosphatase PP1-1 OS=Schizosaccharomyces pombe (strain 972 / ATCC 24843) OX=284812 GN=dis2 PE=1 SV=1	0.1	17	0	7	38	35.89	2.12577e-06
sp|O42706|RL21B_SCHPO	60S ribosomal protein L21-B OS=Schizosaccharomyces pombe (strain 972 / ATCC 24843) OX=284812 GN=rpl2102 PE=2 SV=2	0.1	17	0	5	18	68.15	2.12577e-06
sp|Q9C0Z7|RS6B_SCHPO	40S ribosomal protein S6-B OS=Schizosaccharomyces pombe (strain 972 / ATCC 24843) OX=284812 GN=rps602 PE=1 SV=1	0.1	17	0	5	27	61.91	2.12577e-06
sp|O74175|RL13_SCHPO	60S ribosomal protein L13 OS=Schizosaccharomyces pombe (strain 972 / ATCC 24843) OX=284812 GN=rpl13 PE=1 SV=1	6	34	2	10	24	136.08	3.29771e-06
sp|Q09903|DRS1_SCHPO	ATP-dependent RNA helicase drs1 OS=Schizosaccharomyces pombe (strain 972 / ATCC 24843) OX=284812 GN=drs1 PE=3 SV=1	0.1	15	0	7	85	19.91	8.91784e-06
sp|O94238|RL14_SCHPO	60S ribosomal protein L14 OS=Schizosaccharomyces pombe (strain 972 / ATCC 24843) OX=284812 GN=rpl14 PE=2 SV=1	0.1	15	0	5	15	78.94	8.91784e-06
sp|Q9UTE6|MAK16_SCHPO	Protein mak16 OS=Schizosaccharomyces pombe (strain 972 / ATCC 24843) OX=284812 GN=mak16 PE=3 SV=1	0.1	14	0	5	36	23.87	1.83077e-05
sp|O74538|RL27B_SCHPO	60S ribosomal protein L27-B OS=Schizosaccharomyces pombe (strain 972 / ATCC 24843) OX=284812 GN=rpl2702 PE=3 SV=1	4	26	2	7	15	173.24	2.17638e-05
sp|O59730|MAP1_SCHPO	Methionine aminopeptidase 1 OS=Schizosaccharomyces pombe (strain 972 / ATCC 24843) OX=284812 GN=fma1 PE=1 SV=1	0.1	13	0	8	42	36.81	3.76529e-05
sp|O74895|RL15A_SCHPO	60S ribosomal protein L15-A OS=Schizosaccharomyces pombe (strain 972 / ATCC 24843) OX=284812 GN=rpl15 PE=3 SV=1	7	31	4	8	24	128.19	5.20324e-05
sp|O74978|YQL5_SCHPO	Uncharacterized RNA-binding protein C1827.05c OS=Schizosaccharomyces pombe (strain 972 / ATCC 24843) OX=284812 GN=SPCC1827.05c PE=4 SV=1	0.1	12	0	5	31	35.05	7.76021e-05
sp|O42935|RL32B_SCHPO	60S ribosomal protein L32-B OS=Schizosaccharomyces pombe (strain 972 / ATCC 24843) OX=284812 GN=rpl3201 PE=3 SV=1	0.1	12	0	6	14	62.34	7.76021e-05
sp|Q9UUI4|NOP53_SCHPO	Ribosome biogenesis protein NOP53 OS=Schizosaccharomyces pombe (strain 972 / ATCC 24843) OX=284812 GN=rrp16 PE=1 SV=1	0.1	12	0	5	48	24.95	7.76021e-05
sp|O59855|HSP72_SCHPO	Probable heat shock protein ssa2 OS=Schizosaccharomyces pombe (strain 972 / ATCC 24843) OX=284812 GN=ssa2 PE=1 SV=3	99	52	23	22	70	149.59	0.000114874
sp|P52808|RL30A_SCHPO	60S ribosomal protein L30-1 OS=Schizosaccharomyces pombe (strain 972 / ATCC 24843) OX=284812 GN=rpl3001 PE=3 SV=2	0.1	11	0	3	12	82	0.000160328
sp|P79015|RL32A_SCHPO	60S ribosomal protein L32-A OS=Schizosaccharomyces pombe (strain 972 / ATCC 24843) OX=284812 GN=rpl3202 PE=1 SV=2	0.1	11	0	5	14	48.44	0.000160328
sp|P0CT58|RS22A_SCHPO	40S ribosomal protein S22-A OS=Schizosaccharomyces pombe (strain 972 / ATCC 24843) OX=284812 GN=rps2201 PE=2 SV=1	0.1	11	0	3	15	37.28	0.000160328
sp|O60176|YG41_SCHPO	Uncharacterized RNA-binding protein C23E6.01c OS=Schizosaccharomyces pombe (strain 972 / ATCC 24843) OX=284812 GN=SPBC23E6.01c PE=1 SV=2	153	94	11	13	52	326.09	0.000161746
sp|Q09757|RS9A_SCHPO	40S ribosomal protein S9-A OS=Schizosaccharomyces pombe (strain 972 / ATCC 24843) OX=284812 GN=rps901 PE=1 SV=2	3	19	3	7	22	76.76	0.000316022
sp|P48482|PP12_ARATH	Serine/threonine-protein phosphatase PP1 isozyme 2 OS=Arabidopsis thaliana OX=3702 GN=TOPP2 PE=1 SV=1	0.1	10	0	3	36	25.35	0.000332193
sp|Q10353|RLP24_SCHPO	Ribosome biogenesis protein rlp24 OS=Schizosaccharomyces pombe (strain 972 / ATCC 24843) OX=284812 GN=rlp24 PE=3 SV=1	0.1	10	0	5	22	44.91	0.000332193
sp|Q9USG6|RL33B_SCHPO	60S ribosomal protein L33-B OS=Schizosaccharomyces pombe (strain 972 / ATCC 24843) OX=284812 GN=rpl35a PE=1 SV=1	0.1	10	0	4	12	41.32	0.000332193
sp|P28189|RS13_SCHPO	40S ribosomal protein S13 OS=Schizosaccharomyces pombe (strain 972 / ATCC 24843) OX=284812 GN=rps13 PE=1 SV=2	0.1	10	0	3	17	44.27	0.000332193
sp|O94267|SPT16_SCHPO	FACT complex subunit spt16 OS=Schizosaccharomyces pombe (strain 972 / ATCC 24843) OX=284812 GN=spt16 PE=1 SV=1	10	0.1	6	0	116	4.3	0.000332193
sp|Q9US22|RL15B_SCHPO	60S ribosomal protein L15-B OS=Schizosaccharomyces pombe (strain 972 / ATCC 24843) OX=284812 GN=rpl1502 PE=1 SV=1	7	27	4	8	24	111.3	0.000394213
sp|Q92354|RL24A_SCHPO	60S ribosomal protein L24-A OS=Schizosaccharomyces pombe (strain 972 / ATCC 24843) OX=284812 GN=rpl2401 PE=3 SV=1	0.1	9	0	3	17	26.74	0.000690662
sp|O14277|RS5A_SCHPO	40S ribosomal protein S5-A OS=Schizosaccharomyces pombe (strain 972 / ATCC 24843) OX=284812 GN=rps5 PE=3 SV=1	0.1	9	0	2	22	36.02	0.000690662
sp|Q10330|RL25A_SCHPO	60S ribosomal protein L25-A OS=Schizosaccharomyces pombe (strain 972 / ATCC 24843) OX=284812 GN=rpl2501 PE=1 SV=1	3	17	1	4	16	116.89	0.00100544
sp|Q10232|RL9A_SCHPO	60S ribosomal protein L9-A OS=Schizosaccharomyces pombe (strain 972 / ATCC 24843) OX=284812 GN=rpl901 PE=3 SV=1	3	17	2	7	22	74.42	0.00100544
sp|P05752|RS6A_SCHPO	40S ribosomal protein S6-A OS=Schizosaccharomyces pombe (strain 972 / ATCC 24843) OX=284812 GN=rps601 PE=1 SV=2	3	17	2	5	27	65.49	0.00100544
sp|Q96WW3|YNH5_SCHPO	UPF0642 protein C32H8.05 OS=Schizosaccharomyces pombe (strain 972 / ATCC 24843) OX=284812 GN=SPBC32H8.05 PE=3 SV=1	0.1	8	0	3	13	60.2	0.00144197
sp|P30366|PP11_ARATH	Serine/threonine-protein phosphatase PP1 isozyme 1 OS=Arabidopsis thaliana OX=3702 GN=TOPP1 PE=1 SV=1	0.1	8	0	2	36	20.69	0.00144197
sp|Q09781|RS3A1_SCHPO	40S ribosomal protein S1-A OS=Schizosaccharomyces pombe (strain 972 / ATCC 24843) OX=284812 GN=rps101 PE=3 SV=2	0.1	8	0	3	28	17.56	0.00144197
sp|O94438|RS3A2_SCHPO	40S ribosomal protein S1-B OS=Schizosaccharomyces pombe (strain 972 / ATCC 24843) OX=284812 GN=rps102 PE=1 SV=3	2	14	1	5	29	33.33	0.00146346
sp|P0CT73|RS11A_SCHPO	40S ribosomal protein S11-A OS=Schizosaccharomyces pombe (strain 972 / ATCC 24843) OX=284812 GN=rps1101 PE=2 SV=1	6	22	3	7	17	137.22	0.00182296
sp|P0CT53|EF1A1_SCHPO	Elongation factor 1-alpha-A OS=Schizosaccharomyces pombe (strain 972 / ATCC 24843) OX=284812 GN=tef101 PE=1 SV=1	8	25	3	10	50	69.51	0.00242933
sp|Q09668|RL22_SCHPO	60S ribosomal protein L22 OS=Schizosaccharomyces pombe (strain 972 / ATCC 24843) OX=284812 GN=rpl22 PE=1 SV=3	6	21	3	6	13	169.01	0.00296999
sp|Q09127|RL10A_SCHPO	60S ribosomal protein L10-A OS=Schizosaccharomyces pombe (strain 972 / ATCC 24843) OX=284812 GN=rpl1001 PE=2 SV=2	0.1	7	0	4	25	17.75	0.00302626
sp|Q9USX4|RL33A_SCHPO	60S ribosomal protein L33-A OS=Schizosaccharomyces pombe (strain 972 / ATCC 24843) OX=284812 GN=rpl35b PE=3 SV=2	0.1	7	0	3	12	28.73	0.00302626
sp|O14062|RS12A_SCHPO	40S ribosomal protein S12-A OS=Schizosaccharomyces pombe (strain 972 / ATCC 24843) OX=284812 GN=rps1201 PE=3 SV=1	0.1	7	0	4	16	22.43	0.00302626
sp|Q10101|RS7_SCHPO	40S ribosomal protein S7 OS=Schizosaccharomyces pombe (strain 972 / ATCC 24843) OX=284812 GN=rps7 PE=1 SV=2	3	15	2	6	22	59.27	0.00312486
sp|O14206|YDD3_SCHPO	Brix domain-containing protein C1B9.03c OS=Schizosaccharomyces pombe (strain 972 / ATCC 24843) OX=284812 GN=SPAC1B9.03c PE=1 SV=2	0.1	6	0	4	44	14.69	0.00639365
sp|P50514|ARLZ_SCHPO	Probable argininosuccinate lyase OS=Schizosaccharomyces pombe (strain 972 / ATCC 24843) OX=284812 GN=argx PE=3 SV=1	0.1	6	0	1	52	5.82	0.00639365
sp|Q9UTD7|RRP15_SCHPO	Ribosomal RNA-processing protein 15 OS=Schizosaccharomyces pombe (strain 972 / ATCC 24843) OX=284812 GN=rrp15 PE=3 SV=1	0.1	6	0	3	23	12.82	0.00639365
sp|O14012|RRP17_SCHPO	Ribosomal RNA-processing protein 17 OS=Schizosaccharomyces pombe (strain 972 / ATCC 24843) OX=284812 GN=rrp17 PE=3 SV=1	0.1	6	0	3	24	12.34	0.00639365
sp|P87058|LAH1_SCHPO	La protein homolog OS=Schizosaccharomyces pombe (strain 972 / ATCC 24843) OX=284812 GN=sla1 PE=1 SV=1	0.1	6	0	3	35	8.67	0.00639365
sp|B5BP45|YP51_SCHPO	Uncharacterized amino-acid permease C460.01c OS=Schizosaccharomyces pombe (strain 972 / ATCC 24843) OX=284812 GN=SPBC460.01c PE=3 SV=1	6	0.1	3	0	63	6.37	0.00639365
sp|Q10281|GBLP_SCHPO	Guanine nucleotide-binding protein subunit beta-like protein OS=Schizosaccharomyces pombe (strain 972 / ATCC 24843) OX=284812 GN=rkp1 PE=1 SV=3	13	30	7	10	35	81.83	0.00858122
sp|Q9Y7L8|RSSA1_SCHPO	40S ribosomal protein S0-A OS=Schizosaccharomyces pombe (strain 972 / ATCC 24843) OX=284812 GN=rps001 PE=1 SV=1	2	11	1	3	32	20.48	0.00881748
sp|O43030|FES1_SCHPO	Hsp70 nucleotide exchange factor fes1 OS=Schizosaccharomyces pombe (strain 972 / ATCC 24843) OX=284812 GN=fes1 PE=1 SV=1	23	9	9	4	33	48.89	0.0118238
sp|Q92365|RL36A_SCHPO	60S ribosomal protein L36-A OS=Schizosaccharomyces pombe (strain 972 / ATCC 24843) OX=284812 GN=rpl3601 PE=3 SV=2	6	18	2	3	11	182.1	0.0122179
sp|P04913|H2B1_SCHPO	Histone H2B-alpha OS=Schizosaccharomyces pombe (strain 972 / ATCC 24843) OX=284812 GN=htb1 PE=1 SV=3	39	20	3	5	14	238.93	0.0125671
sp|O13370|DED1_SCHPO	ATP-dependent RNA helicase ded1 OS=Schizosaccharomyces pombe (strain 972 / ATCC 24843) OX=284812 GN=ded1 PE=1 SV=1	0.1	5	0	4	70	6.45	0.013628
sp|O59865|RS24B_SCHPO	40S ribosomal protein S24-B OS=Schizosaccharomyces pombe (strain 972 / ATCC 24843) OX=284812 GN=rps2402 PE=2 SV=3	0.1	5	0	1	16	25.76	0.013628
sp|Q9UT56|RS26A_SCHPO	40S ribosomal protein S26-A OS=Schizosaccharomyces pombe (strain 972 / ATCC 24843) OX=284812 GN=rps2601 PE=3 SV=1	0.1	5	0	2	14	18.03	0.013628
sp|P10989|ACT_SCHPO	Actin OS=Schizosaccharomyces pombe (strain 972 / ATCC 24843) OX=284812 GN=act1 PE=1 SV=1	5	0.1	2	0	42	14.38	0.013628
sp|O94529|POB3_SCHPO	FACT complex subunit pob3 OS=Schizosaccharomyces pombe (strain 972 / ATCC 24843) OX=284812 GN=pob3 PE=3 SV=1	5	0.1	2	0	57	4.35	0.013628
sp|O14069|RL28E_SCHPO	Probable 60S ribosomal protein L28e OS=Schizosaccharomyces pombe (strain 972 / ATCC 24843) OX=284812 GN=rpl44 PE=1 SV=1	5	16	2	7	15	108.5	0.013832
sp|O74905|RL9B_SCHPO	60S ribosomal protein L9-B OS=Schizosaccharomyces pombe (strain 972 / ATCC 24843) OX=284812 GN=rpl902 PE=3 SV=1	2	10	1	5	21	46.8	0.0158264
sp|Q9P3T6|RS5B_SCHPO	40S ribosomal protein S5-B OS=Schizosaccharomyces pombe (strain 972 / ATCC 24843) OX=284812 GN=rps502 PE=3 SV=1	2	10	2	3	22	42.52	0.0158264
sp|P0CT66|RS18A_SCHPO	40S ribosomal protein S18-A OS=Schizosaccharomyces pombe (strain 972 / ATCC 24843) OX=284812 GN=rps1801 PE=3 SV=1	7	19	3	6	17	123.38	0.0164506
sp|Q10265|HSP71_SCHPO	Probable heat shock protein ssa1 OS=Schizosaccharomyces pombe (strain 972 / ATCC 24843) OX=284812 GN=ssa1 PE=1 SV=2	54	32	11	13	70	82.02	0.0170526
sp|P0CT64|RS16A_SCHPO	40S ribosomal protein S16-A OS=Schizosaccharomyces pombe (strain 972 / ATCC 24843) OX=284812 GN=rps1601 PE=2 SV=1	2	9	2	4	15	51.99	0.0281612
sp|Q9Y7M6|RRP1_SCHPO	Ribosomal RNA-processing protein 1 homolog OS=Schizosaccharomyces pombe (strain 972 / ATCC 24843) OX=284812 GN=SPBC9B6.07 PE=3 SV=1	0.1	4	0	4	26	7.77	0.0294083
sp|O14007|CBF5_SCHPO	H/ACA ribonucleoprotein complex subunit cbf5 OS=Schizosaccharomyces pombe (strain 972 / ATCC 24843) OX=284812 GN=cbf5 PE=3 SV=1	0.1	4	0	4	53	3.77	0.0294083
sp|Q09330|MLO3_SCHPO	mRNA export protein mlo3 OS=Schizosaccharomyces pombe (strain 972 / ATCC 24843) OX=284812 GN=mlo3 PE=1 SV=1	0.1	4	0	3	22	9.18	0.0294083
sp|Q9UTG4|RS26B_SCHPO	40S ribosomal protein S26-B OS=Schizosaccharomyces pombe (strain 972 / ATCC 24843) OX=284812 GN=rps2602 PE=3 SV=1	0.1	4	0	2	14	21.65	0.0294083
sp|Q9HEQ9|TCG1_SCHPO	Single-stranded TG1-3 DNA-binding protein OS=Schizosaccharomyces pombe (strain 972 / ATCC 24843) OX=284812 GN=tcg1 PE=1 SV=3	0.1	4	0	4	38	5.27	0.0294083
sp|O42885|YBN1_SCHPO	Putative inorganic phosphate transporter C8E4.01c OS=Schizosaccharomyces pombe (strain 972 / ATCC 24843) OX=284812 GN=SPBC8E4.01c PE=1 SV=2	4	0.1	2	0	64	3.14	0.0294083
sp|O59742|CLU_SCHPO	Clustered mitochondria protein homolog OS=Schizosaccharomyces pombe (strain 972 / ATCC 24843) OX=284812 GN=clu1 PE=3 SV=3	4	0.1	3	0	132	1.51	0.0294083
sp|P21531|RL3_RAT	60S ribosomal protein L3 OS=Rattus norvegicus OX=10116 GN=Rpl3 PE=1 SV=3	4	12	1	3	46	28.19	0.0407595
sp|Q10284|SSB1_SCHPO	Ribosome-associated molecular chaperone sks2 OS=Schizosaccharomyces pombe (strain 972 / ATCC 24843) OX=284812 GN=sks2 PE=1 SV=2	14	26	8	11	67	36.48	0.0558662
sp|P09322|H4_SCHPO	Histone H4 OS=Schizosaccharomyces pombe (strain 972 / ATCC 24843) OX=284812 GN=hhf1 PE=1 SV=2	73	52	8	7	11	586.82	0.0597329
sp|Q09882|PRP45_SCHPO	Pre-mRNA-processing protein 45 OS=Schizosaccharomyces pombe (strain 972 / ATCC 24843) OX=284812 GN=prp45 PE=1 SV=1	0.1	3	0	1	63	2.39	0.0646465
sp|Q9URX6|RL31_SCHPO	60S ribosomal protein L31 OS=Schizosaccharomyces pombe (strain 972 / ATCC 24843) OX=284812 GN=rpl31 PE=3 SV=1	0.1	3	0	1	13	56.59	0.0646465
sp|P78814|SRP2_SCHPO	Pre-mRNA-splicing factor srp2 OS=Schizosaccharomyces pombe (strain 972 / ATCC 24843) OX=284812 GN=srp2 PE=1 SV=2	0.1	3	0	2	43	5.88	0.0646465
sp|Q9P7G6|YK42_SCHPO	Transcription factor P14E8.02 OS=Schizosaccharomyces pombe (strain 972 / ATCC 24843) OX=284812 GN=SPAP14E8.02 PE=1 SV=1	3	0.1	1	0	64	2.34	0.0646465
sp|O42938|PFKA_SCHPO	ATP-dependent 6-phosphofructokinase OS=Schizosaccharomyces pombe (strain 972 / ATCC 24843) OX=284812 GN=pfk1 PE=1 SV=1	3	0.1	2	0	102	1.46	0.0646465
sp|O60128|RS3_SCHPO	40S ribosomal protein S3 OS=Schizosaccharomyces pombe (strain 972 / ATCC 24843) OX=284812 GN=rps3 PE=1 SV=1	7	15	3	7	28	56.29	0.0844632
sp|O59949|EF1A_YARLI	Elongation factor 1-alpha OS=Yarrowia lipolytica (strain CLIB 122 / E 150) OX=284591 GN=TEF PE=2 SV=2	3	8	1	3	50	21.98	0.124619
sp|O74864|RLA0_SCHPO	60S acidic ribosomal protein P0 OS=Schizosaccharomyces pombe (strain 972 / ATCC 24843) OX=284812 GN=rpp0 PE=3 SV=1	3	8	2	4	34	19.38	0.124619
sp|P05764|RS21_SCHPO	40S ribosomal protein S21 OS=Schizosaccharomyces pombe (strain 972 / ATCC 24843) OX=284812 GN=rps21 PE=1 SV=2	3	8	2	3	10	57.22	0.124619
sp|P87114|FFT1_SCHPO	ATP-dependent helicase fft1 OS=Schizosaccharomyces pombe (strain 972 / ATCC 24843) OX=284812 GN=fft1 PE=3 SV=1	5	11	1	1	108	9.24	0.12888
sp|Q10368|YDBI_SCHPO	Uncharacterized protein C22E12.18 OS=Schizosaccharomyces pombe (strain 972 / ATCC 24843) OX=284812 GN=SPAC22E12.18 PE=1 SV=1	51	37	12	9	38	193.9	0.134763
sp|O74752|MAS5_SCHPO	Mitochondrial protein import protein mas5 OS=Schizosaccharomyces pombe (strain 972 / ATCC 24843) OX=284812 GN=mas5 PE=3 SV=1	0.1	2	0	1	45	6.7	0.146612
sp|Q9UTK4|NU189_SCHPO	Nucleoporin nup189 OS=Schizosaccharomyces pombe (strain 972 / ATCC 24843) OX=284812 GN=nup189 PE=1 SV=2	2	0.1	2	0	192	0.52	0.146612
sp|P22774|HSP7M_SCHPO	Heat shock 70 kDa protein, mitochondrial OS=Schizosaccharomyces pombe (strain 972 / ATCC 24843) OX=284812 GN=ssp1 PE=2 SV=2	19	13	9	9	73	23.31	0.287416
sp|P78958|G3P1_SCHPO	Glyceraldehyde-3-phosphate dehydrogenase 1 OS=Schizosaccharomyces pombe (strain 972 / ATCC 24843) OX=284812 GN=tdh1 PE=1 SV=1	6	10	2	5	36	36.26	0.314739
sp|O43026|G3P2_SCHPO	Glyceraldehyde-3-phosphate dehydrogenase 2 OS=Schizosaccharomyces pombe (strain 972 / ATCC 24843) OX=284812 GN=gpd3 PE=1 SV=1	4	7	1	2	36	21.04	0.362666
sp|O74892|RS2_SCHPO	40S ribosomal protein S2 OS=Schizosaccharomyces pombe (strain 972 / ATCC 24843) OX=284812 GN=rps2 PE=1 SV=1	2	4	2	3	28	10.86	0.409726
sp|P36604|BIP_SCHPO	Endoplasmic reticulum chaperone BiP OS=Schizosaccharomyces pombe (strain 972 / ATCC 24843) OX=284812 GN=bip1 PE=3 SV=2	4	2	2	1	73	6.83	0.409726
sp|P08094|RLA2_SCHPO	60S acidic ribosomal protein P2-alpha OS=Schizosaccharomyces pombe (strain 972 / ATCC 24843) OX=284812 GN=rpp201 PE=1 SV=1	3	5	2	2	11	35.87	0.477162
sp|Q9UTM9|FAP2_SCHPO	L-saccharopine oxidase OS=Schizosaccharomyces pombe (strain 972 / ATCC 24843) OX=284812 GN=fap2 PE=1 SV=1	14	18	5	12	49	37.8	0.478925
sp|Q9UU83|PAL1_SCHPO	Protein pal1 OS=Schizosaccharomyces pombe (strain 972 / ATCC 24843) OX=284812 GN=pal1 PE=1 SV=1	4	6	1	1	47	10.73	0.525693
sp|O14139|HRP3_SCHPO	Chromodomain helicase hrp3 OS=Schizosaccharomyces pombe (strain 972 / ATCC 24843) OX=284812 GN=hrp3 PE=1 SV=1	14	11	3	5	159	8.79	0.548024
sp|O14049|RS8A_SCHPO	40S ribosomal protein S8-A OS=Schizosaccharomyces pombe (strain 972 / ATCC 24843) OX=284812 GN=rps801 PE=3 SV=1	12	15	4	4	23	86.36	0.5633
sp|O13614|RS10B_SCHPO	40S ribosomal protein S10-B OS=Schizosaccharomyces pombe (strain 972 / ATCC 24843) OX=284812 GN=rps1002 PE=3 SV=1	4	3	2	1	16	21.3	0.704976
sp|P04909|H2A1_SCHPO	Histone H2A-alpha OS=Schizosaccharomyces pombe (strain 972 / ATCC 24843) OX=284812 GN=hta1 PE=1 SV=3	20	22	2	5	14	151.4	0.757576
sp|P0CT56|RS14A_SCHPO	40S ribosomal protein S14-A OS=Schizosaccharomyces pombe (strain 972 / ATCC 24843) OX=284812 GN=rps1401 PE=3 SV=1	6	5	2	1	15	64.67	0.762866
sp|O42984|RS17A_SCHPO	40S ribosomal protein S17-A OS=Schizosaccharomyces pombe (strain 972 / ATCC 24843) OX=284812 GN=rps1701 PE=3 SV=1	6	7	2	3	16	41.92	0.781406
sp|P31209|PABP_SCHPO	Polyadenylate-binding protein, cytoplasmic and nuclear OS=Schizosaccharomyces pombe (strain 972 / ATCC 24843) OX=284812 GN=pab1 PE=1 SV=2	38	39	12	18	71	101.44	0.909268
sp|P0CH06|RL401_SCHPO	Ubiquitin-60S ribosomal protein L40 OS=Schizosaccharomyces pombe (strain 972 / ATCC 24843) OX=284812 GN=ubi1 PE=1 SV=1	6	6	2	4	15	41.13	1

## Sheet: Foglio2
Fkbp39-FLAG6His mass spec result, related to figure S2B
Experiment 11.10.2019_Dnase I					SC: the summed number of spectral counts (i.e. MS/MS scans) assigned to one identified protein; TP: total number of peptides identified for a protein; Cntrl: control, wild type strain (63); S: sample: Fkbp39-2XFLAG6His (986)
Reference	Description	SC Cntrl	SC S	TP Cntrl	TP S	Mass (KD)	Abundance	p-value
sp|O74191|FKBP4_SCHPO	FK506-binding protein 39 kDa OS=Schizosaccharomyces pombe (strain 972 / ATCC 24843) OX=284812 GN=fkbp39 PE=1 SV=1	3	281	1	19	39	813.42	2.26141e-80
sp|Q10175|FKBPH_SCHPO	Probable peptidyl-prolyl cis-trans isomerase C27F1.06c OS=Schizosaccharomyces pombe (strain 972 / ATCC 24843) OX=284812 GN=SPAC27F1.06c PE=1 SV=1	0.1	231	0	20	41	659	2.88879e-71
sp|O94659|NOG1_SCHPO	Probable nucleolar GTP-binding protein 1 OS=Schizosaccharomyces pombe (strain 972 / ATCC 24843) OX=284812 GN=nog1 PE=1 SV=2	0.1	116	0	27	73	166.31	1.5791e-36
sp|O60164|PESC_SCHPO	Pescadillo homolog OS=Schizosaccharomyces pombe (strain 972 / ATCC 24843) OX=284812 GN=ppp1 PE=3 SV=1	0.1	73	0	20	69	115.69	1.66949e-23
sp|O94268|NOP2_SCHPO	25S rRNA (cytosine-C(5))-methyltransferase nop2 OS=Schizosaccharomyces pombe (strain 972 / ATCC 24843) OX=284812 GN=nop2 PE=1 SV=1	0.1	70	0	21	69	108.14	1.35799e-22
sp|O74399|ERB1_SCHPO	Ribosome biogenesis protein erb1 OS=Schizosaccharomyces pombe (strain 972 / ATCC 24843) OX=284812 GN=erb1 PE=1 SV=2	0.1	60	0	17	83	72.38	1.47805e-19
sp|Q9UUG1|RPF2_SCHPO	Ribosome production factor 2 homolog OS=Schizosaccharomyces pombe (strain 972 / ATCC 24843) OX=284812 GN=SPAC926.08c PE=1 SV=1	0.1	54	0	11	36	148.4	9.8616e-18
sp|O74791|GRN1_SCHPO	GTPase grn1 OS=Schizosaccharomyces pombe (strain 972 / ATCC 24843) OX=284812 GN=grn1 PE=1 SV=1	0.1	54	0	18	52	108.77	9.8616e-18
sp|Q09916|HAS1_SCHPO	ATP-dependent RNA helicase has1 OS=Schizosaccharomyces pombe (strain 972 / ATCC 24843) OX=284812 GN=has1 PE=1 SV=1	0.1	53	0	20	65	75.89	1.98692e-17
sp|Q9UT32|RL1DB_SCHPO	Putative ribosome biogenesis protein C8F11.04 OS=Schizosaccharomyces pombe (strain 972 / ATCC 24843) OX=284812 GN=SPAC8F11.04 PE=3 SV=1	0.1	52	0	14	41	127.02	4.00383e-17
sp|P35679|RL4A_SCHPO	60S ribosomal protein L4-A OS=Schizosaccharomyces pombe (strain 972 / ATCC 24843) OX=284812 GN=rpl402 PE=1 SV=2	2	58	1	13	40	173.61	5.41209e-16
sp|P40372|RL3A_SCHPO	60S ribosomal protein L3-A OS=Schizosaccharomyces pombe (strain 972 / ATCC 24843) OX=284812 GN=rpl301 PE=1 SV=2	0.1	43	0	15	44	135.92	2.2093e-14
sp|P0CT68|RL20A_SCHPO	60S ribosomal protein L20-A OS=Schizosaccharomyces pombe (strain 972 / ATCC 24843) OX=284812 GN=rpl2001 PE=1 SV=1	0.1	42	0	8	21	216.15	4.45966e-14
sp|Q9URY0|YTM1_SCHPO	Ribosome biogenesis protein ytm1 OS=Schizosaccharomyces pombe (strain 972 / ATCC 24843) OX=284812 GN=ytm1 PE=1 SV=1	0.1	40	0	13	48	100.4	1.81838e-13
sp|P17937|RL7A_SCHPO	60S ribosomal protein L7-A OS=Schizosaccharomyces pombe (strain 972 / ATCC 24843) OX=284812 GN=rlp7 PE=3 SV=1	0.1	39	0	11	29	135.52	3.67309e-13
sp|P0CT53|EF1A1_SCHPO	Elongation factor 1-alpha-A OS=Schizosaccharomyces pombe (strain 972 / ATCC 24843) OX=284812 GN=tef101 PE=1 SV=1	0.1	36	0	11	50	69.51	3.03215e-12
sp|O60176|YG41_SCHPO	Uncharacterized RNA-binding protein C23E6.01c OS=Schizosaccharomyces pombe (strain 972 / ATCC 24843) OX=284812 GN=SPBC23E6.01c PE=1 SV=2	14	76	6	11	52	326.09	7.22354e-12
sp|Q9P784|RL4B_SCHPO	60S ribosomal protein L4-B OS=Schizosaccharomyces pombe (strain 972 / ATCC 24843) OX=284812 GN=rpl401 PE=3 SV=1	2	41	1	12	40	132.88	4.38739e-11
sp|O13672|RL8_SCHPO	60S ribosomal protein L8 OS=Schizosaccharomyces pombe (strain 972 / ATCC 24843) OX=284812 GN=rpl8 PE=1 SV=3	2	41	2	12	29	204.62	4.38739e-11
sp|Q9UU76|PUF6_SCHPO	Pumilio homology domain family member 6 OS=Schizosaccharomyces pombe (strain 972 / ATCC 24843) OX=284812 GN=puf6 PE=1 SV=1	0.1	32	0	12	73	41.33	5.08018e-11
sp|P52822|RL5A_SCHPO	60S ribosomal protein L5-A OS=Schizosaccharomyces pombe (strain 972 / ATCC 24843) OX=284812 GN=rpl501 PE=1 SV=2	0.1	31	0	8	33	133.07	1.02871e-10
sp|O60143|RL7C_SCHPO	60S ribosomal protein L7-C OS=Schizosaccharomyces pombe (strain 972 / ATCC 24843) OX=284812 GN=rpl701 PE=1 SV=1	0.1	30	0	11	29	134.08	2.0839e-10
sp|Q1MTQ9|NIP7_SCHPO	60S ribosome subunit biogenesis protein nip7 OS=Schizosaccharomyces pombe (strain 972 / ATCC 24843) OX=284812 GN=nip7 PE=3 SV=1	0.1	29	0	6	21	141.5	4.22322e-10
sp|O59678|RRS1_SCHPO	Ribosome biogenesis regulatory protein homolog OS=Schizosaccharomyces pombe (strain 972 / ATCC 24843) OX=284812 GN=SPBC29A3.16 PE=1 SV=1	0.1	28	0	6	19	154.99	8.56262e-10
sp|Q9UU79|NSA2_SCHPO	Ribosome biogenesis protein nsa2 OS=Schizosaccharomyces pombe (strain 972 / ATCC 24843) OX=284812 GN=nsa2 PE=1 SV=1	0.1	28	0	10	30	122.95	8.56262e-10
sp|O42991|RL16B_SCHPO	60S ribosomal protein L16-B OS=Schizosaccharomyces pombe (strain 972 / ATCC 24843) OX=284812 GN=rpl1601 PE=1 SV=1	0.1	28	0	4	22	124.11	8.56262e-10
sp|O42848|RL16A_SCHPO	60S ribosomal protein L16-A OS=Schizosaccharomyces pombe (strain 972 / ATCC 24843) OX=284812 GN=rpl1602 PE=1 SV=1	0.1	28	0	4	22	129.59	8.56262e-10
sp|O42832|SPB1_SCHPO	AdoMet-dependent rRNA methyltransferase spb1 OS=Schizosaccharomyces pombe (strain 972 / ATCC 24843) OX=284812 GN=spb1 PE=1 SV=2	0.1	28	0	11	91	34.67	8.56262e-10
sp|Q10368|YDBI_SCHPO	Uncharacterized protein C22E12.18 OS=Schizosaccharomyces pombe (strain 972 / ATCC 24843) OX=284812 GN=SPAC22E12.18 PE=1 SV=1	8	53	3	13	38	193.9	1.08859e-09
sp|Q09719|DBP10_SCHPO	ATP-dependent RNA helicase dbp10 OS=Schizosaccharomyces pombe (strain 972 / ATCC 24843) OX=284812 GN=dbp10 PE=1 SV=1	0.1	26	0	12	95	30.13	3.52513e-09
sp|O94698|NSA1_SCHPO	Ribosome biogenesis protein nsa1 OS=Schizosaccharomyces pombe (strain 972 / ATCC 24843) OX=284812 GN=nsa1 PE=3 SV=1	0.1	26	0	7	44	70.87	3.52513e-09
sp|P36585|RL28A_SCHPO	60S ribosomal protein L28-A OS=Schizosaccharomyces pombe (strain 972 / ATCC 24843) OX=284812 GN=rpl2802 PE=3 SV=3	0.1	26	0	5	17	231.31	3.52513e-09
sp|Q9USZ6|MRT4_SCHPO	Ribosome assembly factor mrt4 OS=Schizosaccharomyces pombe (strain 972 / ATCC 24843) OX=284812 GN=mrt4 PE=3 SV=1	0.1	24	0	7	27	110.7	1.45449e-08
sp|O94288|NOC3_SCHPO	Nucleolar complex-associated protein 3 OS=Schizosaccharomyces pombe (strain 972 / ATCC 24843) OX=284812 GN=noc3 PE=1 SV=1	0.1	24	0	11	85	26.46	1.45449e-08
sp|O74175|RL13_SCHPO	60S ribosomal protein L13 OS=Schizosaccharomyces pombe (strain 972 / ATCC 24843) OX=284812 GN=rpl13 PE=1 SV=1	0.1	24	0	7	24	136.08	1.45449e-08
sp|O13874|YE19_SCHPO	Uncharacterized NOC2 family protein C1B3.09c OS=Schizosaccharomyces pombe (strain 972 / ATCC 24843) OX=284812 GN=SPAC1B3.09c PE=3 SV=1	0.1	23	0	8	61	32.92	2.95728e-08
sp|Q9HGL6|BRX1_SCHPO	Ribosome biogenesis protein brx1 OS=Schizosaccharomyces pombe (strain 972 / ATCC 24843) OX=284812 GN=brx1 PE=3 SV=1	0.1	23	0	7	34	100.36	2.95728e-08
sp|O74895|RL15A_SCHPO	60S ribosomal protein L15-A OS=Schizosaccharomyces pombe (strain 972 / ATCC 24843) OX=284812 GN=rpl15 PE=3 SV=1	0.1	23	0	5	24	128.19	2.95728e-08
sp|P57728|RL28B_SCHPO	60S ribosomal protein L28-B OS=Schizosaccharomyces pombe (strain 972 / ATCC 24843) OX=284812 GN=rpl2801 PE=1 SV=1	0.1	23	0	6	17	191.89	2.95728e-08
sp|O14180|YDS4_SCHPO	Brix domain-containing protein C4F8.04 OS=Schizosaccharomyces pombe (strain 972 / ATCC 24843) OX=284812 GN=SPAC4F8.04 PE=4 SV=1	0.1	20	0	8	36	67.01	2.4968e-07
sp|P05734|RL19A_SCHPO	60S ribosomal protein L19-A OS=Schizosaccharomyces pombe (strain 972 / ATCC 24843) OX=284812 GN=rpl1901 PE=1 SV=3	0.1	20	0	8	23	99.07	2.4968e-07
sp|Q09903|DRS1_SCHPO	ATP-dependent RNA helicase drs1 OS=Schizosaccharomyces pombe (strain 972 / ATCC 24843) OX=284812 GN=drs1 PE=3 SV=1	0.1	19	0	9	85	19.91	5.09296e-07
sp|Q9US22|RL15B_SCHPO	60S ribosomal protein L15-B OS=Schizosaccharomyces pombe (strain 972 / ATCC 24843) OX=284812 GN=rpl1502 PE=1 SV=1	0.1	19	0	4	24	111.3	5.09296e-07
sp|P25457|RL7B_SCHPO	60S ribosomal protein L7-B OS=Schizosaccharomyces pombe (strain 972 / ATCC 24843) OX=284812 GN=rpl702 PE=3 SV=1	0.1	19	0	10	28	79.13	5.09296e-07
sp|P87158|RS4A_SCHPO	40S ribosomal protein S4-A OS=Schizosaccharomyces pombe (strain 972 / ATCC 24843) OX=284812 GN=rps401 PE=2 SV=2	0.1	19	0	6	30	87.63	5.09296e-07
sp|P23880|PP12_SCHPO	Serine/threonine-protein phosphatase PP1-2 OS=Schizosaccharomyces pombe (strain 972 / ATCC 24843) OX=284812 GN=sds21 PE=3 SV=1	0.1	19	0	8	37	52.98	5.09296e-07
sp|O94476|IF6_SCHPO	Eukaryotic translation initiation factor 6 OS=Schizosaccharomyces pombe (strain 972 / ATCC 24843) OX=284812 GN=tif6 PE=3 SV=1	0.1	19	0	5	26	80.1	5.09296e-07
sp|O13856|YEX2_SCHPO	Uncharacterized WD repeat-containing protein C1A6.02 OS=Schizosaccharomyces pombe (strain 972 / ATCC 24843) OX=284812 GN=SPAC1A6.02 PE=4 SV=1	0.1	18	0	7	40	47.79	1.03991e-06
sp|O13802|EBP2_SCHPO	Probable rRNA-processing protein ebp2 OS=Schizosaccharomyces pombe (strain 972 / ATCC 24843) OX=284812 GN=ebp2 PE=1 SV=1	0.1	18	0	5	38	52.91	1.03991e-06
sp|O59730|MAP1_SCHPO	Methionine aminopeptidase 1 OS=Schizosaccharomyces pombe (strain 972 / ATCC 24843) OX=284812 GN=fma1 PE=1 SV=1	0.1	18	0	10	42	36.81	1.03991e-06
sp|O74836|RL1B_SCHPO	60S ribosomal protein L1-B OS=Schizosaccharomyces pombe (strain 972 / ATCC 24843) OX=284812 GN=rpl101 PE=1 SV=1	0.1	18	0	6	24	121.32	1.03991e-06
sp|Q9USW5|RS4B_SCHPO	40S ribosomal protein S4-B OS=Schizosaccharomyces pombe (strain 972 / ATCC 24843) OX=284812 GN=rps402 PE=1 SV=1	0.1	18	0	6	30	79.28	1.03991e-06
sp|P79071|RL6_SCHPO	60S ribosomal protein L6 OS=Schizosaccharomyces pombe (strain 972 / ATCC 24843) OX=284812 GN=rpl6 PE=1 SV=2	3	28	2	7	21	162.46	1.41289e-06
sp|Q9Y7Z1|NOP16_SCHPO	Nucleolar protein 16 OS=Schizosaccharomyces pombe (strain 972 / ATCC 24843) OX=284812 GN=nop16 PE=3 SV=1	0.1	17	0	6	24	89.84	2.12577e-06
sp|P0CT83|RL12A_SCHPO	60S ribosomal protein L12-A OS=Schizosaccharomyces pombe (strain 972 / ATCC 24843) OX=284812 GN=rpl1201 PE=3 SV=1	0.1	17	0	5	18	147.25	2.12577e-06
sp|Q92365|RL36A_SCHPO	60S ribosomal protein L36-A OS=Schizosaccharomyces pombe (strain 972 / ATCC 24843) OX=284812 GN=rpl3601 PE=3 SV=2	0.1	17	0	3	11	182.1	2.12577e-06
sp|P05752|RS6A_SCHPO	40S ribosomal protein S6-A OS=Schizosaccharomyces pombe (strain 972 / ATCC 24843) OX=284812 GN=rps601 PE=1 SV=2	0.1	16	0	5	27	65.49	4.35092e-06
sp|Q9C0Z7|RS6B_SCHPO	40S ribosomal protein S6-B OS=Schizosaccharomyces pombe (strain 972 / ATCC 24843) OX=284812 GN=rps602 PE=1 SV=1	0.1	16	0	5	27	61.91	4.35092e-06
sp|O42846|RL34A_SCHPO	60S ribosomal protein L34-A OS=Schizosaccharomyces pombe (strain 972 / ATCC 24843) OX=284812 GN=rpl3401 PE=3 SV=1	0.1	15	0	4	13	151.6	8.91784e-06
sp|P0CT70|RL2A_SCHPO	60S ribosomal protein L2-A OS=Schizosaccharomyces pombe (strain 972 / ATCC 24843) OX=284812 GN=rpl801 PE=3 SV=1	0.1	14	0	4	27	81.23	1.83077e-05
sp|O59855|HSP72_SCHPO	Probable heat shock protein ssa2 OS=Schizosaccharomyces pombe (strain 972 / ATCC 24843) OX=284812 GN=ssa2 PE=1 SV=3	14	45	7	21	70	149.59	3.48115e-05
sp|O14339|RL17A_SCHPO	60S ribosomal protein L17-A OS=Schizosaccharomyces pombe (strain 972 / ATCC 24843) OX=284812 GN=rpl1701 PE=3 SV=1	0.1	12	0	5	21	91.34	7.76021e-05
sp|Q8TFH1|RL18B_SCHPO	60S ribosomal protein L18-B OS=Schizosaccharomyces pombe (strain 972 / ATCC 24843) OX=284812 GN=rpl1802 PE=1 SV=1	0.1	12	0	4	21	80.29	7.76021e-05
sp|Q9URX6|RL31_SCHPO	60S ribosomal protein L31 OS=Schizosaccharomyces pombe (strain 972 / ATCC 24843) OX=284812 GN=rpl31 PE=3 SV=1	0.1	12	0	3	13	56.59	7.76021e-05
sp|Q10232|RL9A_SCHPO	60S ribosomal protein L9-A OS=Schizosaccharomyces pombe (strain 972 / ATCC 24843) OX=284812 GN=rpl901 PE=3 SV=1	0.1	12	0	4	22	74.42	7.76021e-05
sp|Q09757|RS9A_SCHPO	40S ribosomal protein S9-A OS=Schizosaccharomyces pombe (strain 972 / ATCC 24843) OX=284812 GN=rps901 PE=1 SV=2	0.1	12	0	5	22	76.76	7.76021e-05
sp|Q9UUI4|NOP53_SCHPO	Ribosome biogenesis protein NOP53 OS=Schizosaccharomyces pombe (strain 972 / ATCC 24843) OX=284812 GN=rrp16 PE=1 SV=1	0.1	12	0	6	48	24.95	7.76021e-05
sp|O59949|EF1A_YARLI	Elongation factor 1-alpha OS=Yarrowia lipolytica (strain CLIB 122 / E 150) OX=284591 GN=TEF PE=2 SV=2	0.1	11	0	3	50	21.98	0.000160328
sp|O59794|RL17B_SCHPO	60S ribosomal protein L17-B OS=Schizosaccharomyces pombe (strain 972 / ATCC 24843) OX=284812 GN=rpl1702 PE=3 SV=1	0.1	11	0	5	21	84.07	0.000160328
sp|P0CT60|RL23A_SCHPO	60S ribosomal protein L23-A OS=Schizosaccharomyces pombe (strain 972 / ATCC 24843) OX=284812 GN=rpl2301 PE=3 SV=1	0.1	11	0	4	15	121.02	0.000160328
sp|O14069|RL28E_SCHPO	Probable 60S ribosomal protein L28e OS=Schizosaccharomyces pombe (strain 972 / ATCC 24843) OX=284812 GN=rpl44 PE=1 SV=1	0.1	11	0	5	15	108.5	0.000160328
sp|Q9US25|HRP1_SCHPO	Chromodomain helicase hrp1 OS=Schizosaccharomyces pombe (strain 972 / ATCC 24843) OX=284812 GN=hrp1 PE=1 SV=1	20	50	8	23	158	192.8	0.000267843
sp|P21531|RL3_RAT	60S ribosomal protein L3 OS=Rattus norvegicus OX=10116 GN=Rpl3 PE=1 SV=3	0.1	10	0	3	46	28.19	0.000332193
sp|O74978|YQL5_SCHPO	Uncharacterized RNA-binding protein C1827.05c OS=Schizosaccharomyces pombe (strain 972 / ATCC 24843) OX=284812 GN=SPCC1827.05c PE=4 SV=1	0.1	10	0	5	31	35.05	0.000332193
sp|P13681|PP11_SCHPO	Serine/threonine-protein phosphatase PP1-1 OS=Schizosaccharomyces pombe (strain 972 / ATCC 24843) OX=284812 GN=dis2 PE=1 SV=1	0.1	10	0	6	38	35.89	0.000332193
sp|Q10353|RLP24_SCHPO	Ribosome biogenesis protein rlp24 OS=Schizosaccharomyces pombe (strain 972 / ATCC 24843) OX=284812 GN=rlp24 PE=3 SV=1	0.1	10	0	4	22	44.91	0.000332193
sp|P78946|RL26_SCHPO	60S ribosomal protein L26 OS=Schizosaccharomyces pombe (strain 972 / ATCC 24843) OX=284812 GN=rpl26 PE=3 SV=1	0.1	10	0	5	14	115.12	0.000332193
sp|P78958|G3P1_SCHPO	Glyceraldehyde-3-phosphate dehydrogenase 1 OS=Schizosaccharomyces pombe (strain 972 / ATCC 24843) OX=284812 GN=tdh1 PE=1 SV=1	0.1	10	0	6	36	36.26	0.000332193
sp|P0CT77|RL11A_SCHPO	60S ribosomal protein L11-A OS=Schizosaccharomyces pombe (strain 972 / ATCC 24843) OX=284812 GN=rpl1101 PE=2 SV=1	6	25	1	8	20	198.7	0.000404168
sp|O94238|RL14_SCHPO	60S ribosomal protein L14 OS=Schizosaccharomyces pombe (strain 972 / ATCC 24843) OX=284812 GN=rpl14 PE=2 SV=1	0.1	9	0	3	15	78.94	0.000690662
sp|Q10284|SSB1_SCHPO	Ribosome-associated molecular chaperone sks2 OS=Schizosaccharomyces pombe (strain 972 / ATCC 24843) OX=284812 GN=sks2 PE=1 SV=2	0.1	9	0	6	67	36.48	0.000690662
sp|P0CT73|RS11A_SCHPO	40S ribosomal protein S11-A OS=Schizosaccharomyces pombe (strain 972 / ATCC 24843) OX=284812 GN=rps1101 PE=2 SV=1	3	17	2	6	17	137.22	0.00100544
sp|O74538|RL27B_SCHPO	60S ribosomal protein L27-B OS=Schizosaccharomyces pombe (strain 972 / ATCC 24843) OX=284812 GN=rpl2702 PE=3 SV=1	4	19	2	5	15	173.24	0.00111203
sp|Q96WW3|YNH5_SCHPO	UPF0642 protein C32H8.05 OS=Schizosaccharomyces pombe (strain 972 / ATCC 24843) OX=284812 GN=SPBC32H8.05 PE=3 SV=1	0.1	8	0	3	13	60.2	0.00144197
sp|P48482|PP12_ARATH	Serine/threonine-protein phosphatase PP1 isozyme 2 OS=Arabidopsis thaliana OX=3702 GN=TOPP2 PE=1 SV=1	0.1	8	0	3	36	25.35	0.00144197
sp|Q10192|RL18A_SCHPO	60S ribosomal protein L18-A OS=Schizosaccharomyces pombe (strain 972 / ATCC 24843) OX=284812 GN=rpl1801 PE=1 SV=1	0.1	8	0	4	21	63.75	0.00144197
sp|O42706|RL21B_SCHPO	60S ribosomal protein L21-B OS=Schizosaccharomyces pombe (strain 972 / ATCC 24843) OX=284812 GN=rpl2102 PE=2 SV=2	0.1	8	0	3	18	68.15	0.00144197
sp|P52808|RL30A_SCHPO	60S ribosomal protein L30-1 OS=Schizosaccharomyces pombe (strain 972 / ATCC 24843) OX=284812 GN=rpl3001 PE=3 SV=2	0.1	8	0	3	12	82	0.00144197
sp|O74905|RL9B_SCHPO	60S ribosomal protein L9-B OS=Schizosaccharomyces pombe (strain 972 / ATCC 24843) OX=284812 GN=rpl902 PE=3 SV=1	0.1	8	0	5	21	46.8	0.00144197
sp|Q10101|RS7_SCHPO	40S ribosomal protein S7 OS=Schizosaccharomyces pombe (strain 972 / ATCC 24843) OX=284812 GN=rps7 PE=1 SV=2	0.1	8	0	4	22	59.27	0.00144197
sp|O14388|RL27A_SCHPO	60S ribosomal protein L27-A OS=Schizosaccharomyces pombe (strain 972 / ATCC 24843) OX=284812 GN=rpl2701 PE=2 SV=2	6	21	3	6	15	214.56	0.00296999
sp|O14206|YDD3_SCHPO	Brix domain-containing protein C1B9.03c OS=Schizosaccharomyces pombe (strain 972 / ATCC 24843) OX=284812 GN=SPAC1B9.03c PE=1 SV=2	0.1	7	0	3	44	14.69	0.00302626
sp|P30366|PP11_ARATH	Serine/threonine-protein phosphatase PP1 isozyme 1 OS=Arabidopsis thaliana OX=3702 GN=TOPP1 PE=1 SV=1	0.1	7	0	2	36	20.69	0.00302626
sp|P10989|ACT_SCHPO	Actin OS=Schizosaccharomyces pombe (strain 972 / ATCC 24843) OX=284812 GN=act1 PE=1 SV=1	0.1	7	0	4	42	14.38	0.00302626
sp|P59289|RL37A_SCHPO	60S ribosomal protein L37-A OS=Schizosaccharomyces pombe (strain 972 / ATCC 24843) OX=284812 GN=rpl3703 PE=1 SV=2	0.1	7	0	3	10	35.16	0.00302626
sp|Q9P3T6|RS5B_SCHPO	40S ribosomal protein S5-B OS=Schizosaccharomyces pombe (strain 972 / ATCC 24843) OX=284812 GN=rps502 PE=3 SV=1	0.1	7	0	4	22	42.52	0.00302626
sp|Q10332|YBMA_SCHPO	Uncharacterized ATP-dependent helicase C582.10c OS=Schizosaccharomyces pombe (strain 972 / ATCC 24843) OX=284812 GN=SPBC582.10c PE=1 SV=1	7	0.1	1	0	94	3.73	0.00302626
sp|P04913|H2B1_SCHPO	Histone H2B-alpha OS=Schizosaccharomyces pombe (strain 972 / ATCC 24843) OX=284812 GN=htb1 PE=1 SV=3	7	0.1	1	0	14	238.93	0.00302626
sp|Q10265|HSP71_SCHPO	Probable heat shock protein ssa1 OS=Schizosaccharomyces pombe (strain 972 / ATCC 24843) OX=284812 GN=ssa1 PE=1 SV=2	7	22	3	10	70	82.02	0.0043109
sp|O74904|RL35_SCHPO	60S ribosomal protein L35 OS=Schizosaccharomyces pombe (strain 972 / ATCC 24843) OX=284812 GN=rpl35 PE=1 SV=1	2	12	1	4	14	111.93	0.004876
sp|Q9UUC1|RL21A_SCHPO	60S ribosomal protein L21-A OS=Schizosaccharomyces pombe (strain 972 / ATCC 24843) OX=284812 GN=rpl2101 PE=3 SV=1	0.1	6	0	2	18	89.82	0.00639365
sp|O14277|RS5A_SCHPO	40S ribosomal protein S5-A OS=Schizosaccharomyces pombe (strain 972 / ATCC 24843) OX=284812 GN=rps5 PE=3 SV=1	0.1	6	0	3	22	36.02	0.00639365
sp|P05733|RL37B_SCHPO	60S ribosomal protein L37-B OS=Schizosaccharomyces pombe (strain 972 / ATCC 24843) OX=284812 GN=rpl3702 PE=1 SV=4	0.1	5	0	3	10	24.8	0.013628
sp|P28189|RS13_SCHPO	40S ribosomal protein S13 OS=Schizosaccharomyces pombe (strain 972 / ATCC 24843) OX=284812 GN=rps13 PE=1 SV=2	0.1	5	0	3	17	44.27	0.013628
sp|Q10281|GBLP_SCHPO	Guanine nucleotide-binding protein subunit beta-like protein OS=Schizosaccharomyces pombe (strain 972 / ATCC 24843) OX=284812 GN=rkp1 PE=1 SV=3	3	11	3	6	35	81.83	0.0274882
sp|O13370|DED1_SCHPO	ATP-dependent RNA helicase ded1 OS=Schizosaccharomyces pombe (strain 972 / ATCC 24843) OX=284812 GN=ded1 PE=1 SV=1	0.1	4	0	3	70	6.45	0.0294083
sp|P87114|FFT1_SCHPO	ATP-dependent helicase fft1 OS=Schizosaccharomyces pombe (strain 972 / ATCC 24843) OX=284812 GN=fft1 PE=3 SV=1	0.1	4	0	1	108	9.24	0.0294083
sp|O43026|G3P2_SCHPO	Glyceraldehyde-3-phosphate dehydrogenase 2 OS=Schizosaccharomyces pombe (strain 972 / ATCC 24843) OX=284812 GN=gpd3 PE=1 SV=1	0.1	4	0	2	36	21.04	0.0294083
sp|O74752|MAS5_SCHPO	Mitochondrial protein import protein mas5 OS=Schizosaccharomyces pombe (strain 972 / ATCC 24843) OX=284812 GN=mas5 PE=3 SV=1	0.1	4	0	2	45	6.7	0.0294083
sp|Q09735|YA55_SCHPO	Putative aminopeptidase C13A11.05 OS=Schizosaccharomyces pombe (strain 972 / ATCC 24843) OX=284812 GN=SPAC13A11.05 PE=3 SV=1	4	0.1	1	0	56	3.56	0.0294083
sp|Q09668|RL22_SCHPO	60S ribosomal protein L22 OS=Schizosaccharomyces pombe (strain 972 / ATCC 24843) OX=284812 GN=rpl22 PE=1 SV=3	5	13	3	5	13	169.01	0.0549706
sp|P36604|BIP_SCHPO	Endoplasmic reticulum chaperone BiP OS=Schizosaccharomyces pombe (strain 972 / ATCC 24843) OX=284812 GN=bip1 PE=3 SV=2	0.1	3	0	1	73	6.83	0.0646465
sp|O14139|HRP3_SCHPO	Chromodomain helicase hrp3 OS=Schizosaccharomyces pombe (strain 972 / ATCC 24843) OX=284812 GN=hrp3 PE=1 SV=1	0.1	3	0	2	159	8.79	0.0646465
sp|Q9UTE6|MAK16_SCHPO	Protein mak16 OS=Schizosaccharomyces pombe (strain 972 / ATCC 24843) OX=284812 GN=mak16 PE=3 SV=1	0.1	3	0	1	36	23.87	0.0646465
sp|O60094|DPO5_SCHPO	rDNA transcriptional regulator pol5 OS=Schizosaccharomyces pombe (strain 972 / ATCC 24843) OX=284812 GN=pol5 PE=1 SV=2	0.1	3	0	3	110	1.37	0.0646465
sp|O13834|PTR1_SCHPO	E3 ubiquitin-protein ligase ptr1 OS=Schizosaccharomyces pombe (strain 972 / ATCC 24843) OX=284812 GN=ptr1 PE=1 SV=1	0.1	3	0	3	365	0.41	0.0646465
sp|P79015|RL32A_SCHPO	60S ribosomal protein L32-A OS=Schizosaccharomyces pombe (strain 972 / ATCC 24843) OX=284812 GN=rpl3202 PE=1 SV=2	0.1	3	0	1	14	48.44	0.0646465
sp|O94438|RS3A2_SCHPO	40S ribosomal protein S1-B OS=Schizosaccharomyces pombe (strain 972 / ATCC 24843) OX=284812 GN=rps102 PE=1 SV=3	0.1	3	0	3	29	33.33	0.0646465
sp|O59865|RS24B_SCHPO	40S ribosomal protein S24-B OS=Schizosaccharomyces pombe (strain 972 / ATCC 24843) OX=284812 GN=rps2402 PE=2 SV=3	0.1	3	0	1	16	25.76	0.0646465
sp|Q9UTL9|YIV5_SCHPO	Uncharacterized ATP-dependent helicase C144.05 OS=Schizosaccharomyces pombe (strain 972 / ATCC 24843) OX=284812 GN=SPAC144.05 PE=3 SV=1	3	0.1	1	0	160	0.94	0.0646465
sp|Q9HGL4|TRM6_SCHPO	tRNA (adenine(58)-N(1))-methyltransferase non-catalytic subunit trm6 OS=Schizosaccharomyces pombe (strain 972 / ATCC 24843) OX=284812 GN=gcd10 PE=3 SV=1	3	0.1	1	0	53	2.82	0.0646465
sp|Q10330|RL25A_SCHPO	60S ribosomal protein L25-A OS=Schizosaccharomyces pombe (strain 972 / ATCC 24843) OX=284812 GN=rpl2501 PE=1 SV=1	5	12	1	2	16	116.89	0.0848277
sp|P0CT66|RS18A_SCHPO	40S ribosomal protein S18-A OS=Schizosaccharomyces pombe (strain 972 / ATCC 24843) OX=284812 GN=rps1801 PE=3 SV=1	5	12	3	4	17	123.38	0.0848277
sp|O13972|GLYD_SCHPO	Probable serine hydroxymethyltransferase, cytosolic OS=Schizosaccharomyces pombe (strain 972 / ATCC 24843) OX=284812 GN=SPAC24C9.12c PE=3 SV=1	0.1	2	0	1	52	1.93	0.146612
sp|B5BP45|YP51_SCHPO	Uncharacterized amino-acid permease C460.01c OS=Schizosaccharomyces pombe (strain 972 / ATCC 24843) OX=284812 GN=SPBC460.01c PE=3 SV=1	0.1	2	0	1	63	6.37	0.146612
sp|P78953|MID1_SCHPO	Division mal foutue 1 protein OS=Schizosaccharomyces pombe (strain 972 / ATCC 24843) OX=284812 GN=mid1 PE=1 SV=1	0.1	2	0	2	102	0.98	0.146612
sp|O74864|RLA0_SCHPO	60S acidic ribosomal protein P0 OS=Schizosaccharomyces pombe (strain 972 / ATCC 24843) OX=284812 GN=rpp0 PE=3 SV=1	0.1	2	0	1	34	19.38	0.146612
sp|Q09781|RS3A1_SCHPO	40S ribosomal protein S1-A OS=Schizosaccharomyces pombe (strain 972 / ATCC 24843) OX=284812 GN=rps101 PE=3 SV=2	0.1	2	0	2	28	17.56	0.146612
sp|O74893|RS20_SCHPO	40S ribosomal protein S20 OS=Schizosaccharomyces pombe (strain 972 / ATCC 24843) OX=284812 GN=rps20 PE=1 SV=1	0.1	2	0	1	14	7.39	0.146612
sp|Q9UTG4|RS26B_SCHPO	40S ribosomal protein S26-B OS=Schizosaccharomyces pombe (strain 972 / ATCC 24843) OX=284812 GN=rps2602 PE=3 SV=1	0.1	2	0	1	14	21.65	0.146612
sp|P78814|SRP2_SCHPO	Pre-mRNA-splicing factor srp2 OS=Schizosaccharomyces pombe (strain 972 / ATCC 24843) OX=284812 GN=srp2 PE=1 SV=2	0.1	2	0	1	43	5.88	0.146612
sp|Q09127|RL10A_SCHPO	60S ribosomal protein L10-A OS=Schizosaccharomyces pombe (strain 972 / ATCC 24843) OX=284812 GN=rpl1001 PE=2 SV=2	2	0.1	2	0	25	17.75	0.146612
sp|P22774|HSP7M_SCHPO	Heat shock 70 kDa protein, mitochondrial OS=Schizosaccharomyces pombe (strain 972 / ATCC 24843) OX=284812 GN=ssp1 PE=2 SV=2	2	0.1	2	0	73	23.31	0.146612
sp|P31209|PABP_SCHPO	Polyadenylate-binding protein, cytoplasmic and nuclear OS=Schizosaccharomyces pombe (strain 972 / ATCC 24843) OX=284812 GN=pab1 PE=1 SV=2	30	38	11	17	71	101.44	0.331415
sp|P0CT56|RS14A_SCHPO	40S ribosomal protein S14-A OS=Schizosaccharomyces pombe (strain 972 / ATCC 24843) OX=284812 GN=rps1401 PE=3 SV=1	5	3	2	1	15	64.67	0.477162
sp|P0CT64|RS16A_SCHPO	40S ribosomal protein S16-A OS=Schizosaccharomyces pombe (strain 972 / ATCC 24843) OX=284812 GN=rps1601 PE=2 SV=1	2	3	2	1	15	51.99	0.653629
sp|Q9UTM9|FAP2_SCHPO	L-saccharopine oxidase OS=Schizosaccharomyces pombe (strain 972 / ATCC 24843) OX=284812 GN=fap2 PE=1 SV=1	3	2	1	1	49	37.8	0.653629
sp|P09322|H4_SCHPO	Histone H4 OS=Schizosaccharomyces pombe (strain 972 / ATCC 24843) OX=284812 GN=hhf1 PE=1 SV=2	4	5	2	3	11	586.82	0.738623
sp|O60128|RS3_SCHPO	40S ribosomal protein S3 OS=Schizosaccharomyces pombe (strain 972 / ATCC 24843) OX=284812 GN=rps3 PE=1 SV=1	4	5	2	4	28	56.29	0.738623
sp|O42935|RL32B_SCHPO	60S ribosomal protein L32-B OS=Schizosaccharomyces pombe (strain 972 / ATCC 24843) OX=284812 GN=rpl3201 PE=3 SV=1	3	3	1	1	14	62.34	1
sp|O14049|RS8A_SCHPO	40S ribosomal protein S8-A OS=Schizosaccharomyces pombe (strain 972 / ATCC 24843) OX=284812 GN=rps801 PE=3 SV=1	6	6	3	3	23	86.36	1

## Sheet: Foglio3
Fkbp39-FLAG6His mass spec result, related to figure S2B
Experiment 16.02.2016_HIS and FLAG purification					SC: the summed number of spectral counts (i.e. MS/MS scans) assigned to one identified protein; TP: total number of peptides identified for a protein, Cntrl: control, wild type strain (63); S: sample: Fkbp39-2XFLAG6His (986)
Reference	Description	SC Cntrl	SC S	TP Cntrl	TP S	Mass (KD)
Fkbp39_Flag_his_tag	sp|Fkbp39_Flag_his_tag|Fkbp39_Flag_his_tag	12	597	6	34	43 kDa
FKBPH_SCHPO	Probable peptidyl-prolyl cis-trans isomerase C27F1.06c OS=Schizosaccharomyces pombe (strain 972 / ATCC 24843) GN=SPAC27F1.06c PE=1 SV=1	4	232	2	26	41 kDa
PYR1_SCHPO	Protein ura1 OS=Schizosaccharomyces pombe (strain 972 / ATCC 24843) GN=ura1 PE=1 SV=1	69	68	49	49	248 kDa
RL20_SCHPO	60S ribosomal protein L20 OS=Schizosaccharomyces pombe (strain 972 / ATCC 24843) GN=rpl20a PE=1 SV=3	0	84		22	21 kDa
UGPA1_SCHPO	Probable UTP--glucose-1-phosphate uridylyltransferase OS=Schizosaccharomyces pombe (strain 972 / ATCC 24843) GN=fuy1 PE=1 SV=2	25	43	14	21	56 kDa
ELF1_SCHPO	mRNA export factor elf1 OS=Schizosaccharomyces pombe (strain 972 / ATCC 24843) GN=elf1 PE=1 SV=1	30	30	25	21	117 kDa
HSP72_SCHPO	Probable heat shock protein ssa2 OS=Schizosaccharomyces pombe (strain 972 / ATCC 24843) GN=ssa2 PE=1 SV=3	13	47	10	27	70 kDa
IMDH_SCHPO	Inosine-5'-monophosphate dehydrogenase OS=Schizosaccharomyces pombe (strain 972 / ATCC 24843) GN=gua1 PE=2 SV=1	21	24	15	14	57 kDa
IF4G_SCHPO	Eukaryotic translation initiation factor 4 gamma OS=Schizosaccharomyces pombe (strain 972 / ATCC 24843) GN=tif471 PE=1 SV=1	18	26	15	15	154 kDa
GLYD_SCHPO	Probable serine hydroxymethyltransferase, cytosolic OS=Schizosaccharomyces pombe (strain 972 / ATCC 24843) GN=SPAC24C9.12c PE=3 SV=1	16	27	13	17	52 kDa
HSP75_SCHPO	Heat shock protein sks2 OS=Schizosaccharomyces pombe (strain 972 / ATCC 24843) GN=sks2 PE=1 SV=2	11	27	10	17	67 kDa
RL19A_SCHPO	60S ribosomal protein L19-A OS=Schizosaccharomyces pombe (strain 972 / ATCC 24843) GN=rpl19a PE=1 SV=3	0	35		14	23 kDa
RS4B_SCHPO	40S ribosomal protein S4-B OS=Schizosaccharomyces pombe (strain 972 / ATCC 24843) GN=rps4b PE=1 SV=1	0	36		16	30 kDa
ADH_SCHPO	Alcohol dehydrogenase OS=Schizosaccharomyces pombe (strain 972 / ATCC 24843) GN=adh1 PE=1 SV=2	16	16	10	8	37 kDa
UREG_SCHPO	Uncharacterized urease accessory protein ureG-like OS=Schizosaccharomyces pombe (strain 972 / ATCC 24843) GN=SPCPB16A4.05c PE=3 SV=1	10	21	5	10	31 kDa
EF1A1_SCHPO (+1)	Elongation factor 1-alpha-A OS=Schizosaccharomyces pombe (strain 972 / ATCC 24843) GN=tef1a PE=1 SV=2	7	19	7	13	50 kDa
RS6A_SCHPO (+1)	40S ribosomal protein S6-A OS=Schizosaccharomyces pombe (strain 972 / ATCC 24843) GN=rps6a PE=1 SV=2	0	28		12	27 kDa
NOG1_SCHPO	Probable nucleolar GTP-binding protein 1 OS=Schizosaccharomyces pombe (strain 972 / ATCC 24843) GN=nog1 PE=1 SV=2	0	31		23	73 kDa
YFHH_SCHPO	SH3 domain-containing protein C23A1.17 OS=Schizosaccharomyces pombe (strain 972 / ATCC 24843) GN=SPAC23A1.17 PE=1 SV=1	11	15	7	7	171 kDa
YCJE_SCHPO	Uncharacterized protein C63.14 OS=Schizosaccharomyces pombe (strain 972 / ATCC 24843) GN=SPCC63.14 PE=1 SV=1	8	16	8	12	131 kDa
SERA_SCHPO	Putative D-3-phosphoglycerate dehydrogenase OS=Schizosaccharomyces pombe (strain 972 / ATCC 24843) GN=SPCC364.07 PE=1 SV=1	11	14	8	11	51 kDa
RL7A_SCHPO	60S ribosomal protein L7-A OS=Schizosaccharomyces pombe (strain 972 / ATCC 24843) GN=rpl7a PE=3 SV=1	0	25		16	29 kDa
RL8_SCHPO	60S ribosomal protein L8 OS=Schizosaccharomyces pombe (strain 972 / ATCC 24843) GN=rpl8 PE=1 SV=3	0	22		12	29 kDa
NOP2_SCHPO	Putative ribosomal RNA methyltransferase nop2 OS=Schizosaccharomyces pombe (strain 972 / ATCC 24843) GN=SPBP8B7.20c PE=1 SV=1	0	24		13	69 kDa
RS9B_SCHPO	40S ribosomal protein S9-B OS=Schizosaccharomyces pombe (strain 972 / ATCC 24843) GN=rps9b PE=1 SV=3	0	23		15	22 kDa
YBPC_SCHPO	Uncharacterized protein C16H5.12c OS=Schizosaccharomyces pombe (strain 972 / ATCC 24843) GN=SPBC16H5.12c PE=1 SV=3	15	8	10	6	83 kDa
MID1_SCHPO	Division mal foutue 1 protein OS=Schizosaccharomyces pombe (strain 972 / ATCC 24843) GN=mid1 PE=1 SV=1	0	20		18	102 kDa
RL4A_SCHPO	60S ribosomal protein L4-A OS=Schizosaccharomyces pombe (strain 972 / ATCC 24843) GN=rpl4a PE=1 SV=2	0	21		14	40 kDa
RL3A_SCHPO (+1)	60S ribosomal protein L3-A OS=Schizosaccharomyces pombe (strain 972 / ATCC 24843) GN=rpl3a PE=1 SV=2	0	18		11	44 kDa
ACT_SCHPO	Actin OS=Schizosaccharomyces pombe (strain 972 / ATCC 24843) GN=act1 PE=1 SV=1	14	3	5	3	42 kDa
TPR1_SCHPO	Tetratricopeptide repeat protein 1 OS=Schizosaccharomyces pombe (strain 972 / ATCC 24843) GN=tpr1 PE=1 SV=1	8	9	7	8	119 kDa
RL16B_SCHPO	60S ribosomal protein L16-B OS=Schizosaccharomyces pombe (strain 972 / ATCC 24843) GN=rpl16b PE=1 SV=1	0	17		14	22 kDa
RL2_SCHPO	60S ribosomal protein L2 OS=Schizosaccharomyces pombe (strain 972 / ATCC 24843) GN=rpl2a PE=3 SV=2	0	17		7	27 kDa
PROB_SCHPO	Probable glutamate 5-kinase OS=Schizosaccharomyces pombe (strain 972 / ATCC 24843) GN=SPAC17H9.13c PE=3 SV=1	4	11	4	6	44 kDa
YB35_SCHPO	Oxysterol-binding protein homolog C2F12.05c OS=Schizosaccharomyces pombe (strain 972 / ATCC 24843) GN=SPBC2F12.05c PE=1 SV=2	5	11	5	10	148 kDa
CAO1_SCHPO	Copper amine oxidase 1 OS=Schizosaccharomyces pombe (strain 972 / ATCC 24843) GN=cao1 PE=1 SV=1	4	11	4	11	81 kDa
RL10B_SCHPO	60S ribosomal protein L10-B OS=Schizosaccharomyces pombe (strain 972 / ATCC 24843) GN=rpl10b PE=3 SV=1	0	16		9	25 kDa
RL13_SCHPO	60S ribosomal protein L13 OS=Schizosaccharomyces pombe (strain 972 / ATCC 24843) GN=rpl13 PE=1 SV=1	0	11		6	24 kDa
PESC_SCHPO	Pescadillo homolog OS=Schizosaccharomyces pombe (strain 972 / ATCC 24843) GN=ppp1 PE=3 SV=1	0	14		11	69 kDa
YJD1_SCHPO	UPF0590 protein C594.01 OS=Schizosaccharomyces pombe (strain 972 / ATCC 24843) GN=SPCC594.01 PE=1 SV=2	4	7	4	7	89 kDa
YG0C_SCHPO	Uncharacterized protein C1604.12 OS=Schizosaccharomyces pombe (strain 972 / ATCC 24843) GN=SPBC1604.12 PE=1 SV=1	5	5	5	5	93 kDa
AK_SCHPO	Probable aspartokinase OS=Schizosaccharomyces pombe (strain 972 / ATCC 24843) GN=SPBC19F5.04 PE=1 SV=1	4	9	4	7	57 kDa
DED1_SCHPO	ATP-dependent RNA helicase ded1 OS=Schizosaccharomyces pombe (strain 972 / ATCC 24843) GN=ded1 PE=1 SV=1	4	9	4	9	70 kDa
YDS4_SCHPO	Brix domain-containing protein C4F8.04 OS=Schizosaccharomyces pombe (strain 972 / ATCC 24843) GN=SPAC4F8.04 PE=4 SV=1	0	13		9	36 kDa
RL18B_SCHPO	60S ribosomal protein L18-B OS=Schizosaccharomyces pombe (strain 972 / ATCC 24843) GN=rpl18b PE=1 SV=1	0	11		8	21 kDa
YE04_SCHPO	Uncharacterized RNA-binding protein C17H9.04c OS=Schizosaccharomyces pombe (strain 972 / ATCC 24843) GN=SPAC17H9.04c PE=1 SV=1	7	7	6	7	66 kDa
FAT2_SCHPO	Putative peroxisomal-coenzyme A synthetase OS=Schizosaccharomyces pombe (strain 972 / ATCC 24843) GN=SPCC1827.03c PE=1 SV=1	5	8	4	6	56 kDa
DBP9_SCHPO	ATP-dependent RNA helicase dbp9 OS=Schizosaccharomyces pombe (strain 972 / ATCC 24843) GN=dbp9 PE=3 SV=1	2	11	2	8	67 kDa
NSA2_SCHPO	Ribosome biogenesis protein nsa2 OS=Schizosaccharomyces pombe (strain 972 / ATCC 24843) GN=nsa2 PE=1 SV=1	0	12		10	30 kDa
RL27B_SCHPO	60S ribosomal protein L27-B OS=Schizosaccharomyces pombe (strain 972 / ATCC 24843) GN=rpl27b PE=3 SV=1	0	10		8	15 kDa
RPF2_SCHPO	Ribosome production factor 2 homolog OS=Schizosaccharomyces pombe (strain 972 / ATCC 24843) GN=SPAC926.08c PE=1 SV=1	0	13		10	36 kDa
SPP42_SCHPO	Pre-mRNA-splicing factor spp42 OS=Schizosaccharomyces pombe (strain 972 / ATCC 24843) GN=spp42 PE=1 SV=1	0	11		9	275 kDa
RL24A_SCHPO (+1)	60S ribosomal protein L24-A OS=Schizosaccharomyces pombe (strain 972 / ATCC 24843) GN=rpl24a PE=3 SV=1	0	7		6	17 kDa
TKT_SCHPO	Probable transketolase OS=Schizosaccharomyces pombe (strain 972 / ATCC 24843) GN=SPBC2G5.05 PE=2 SV=1	4	6	4	6	75 kDa
NSA1_SCHPO	Ribosome biogenesis protein nsa1 OS=Schizosaccharomyces pombe (strain 972 / ATCC 24843) GN=nsa1 PE=3 SV=1	0	11		9	44 kDa
RL28A_SCHPO	60S ribosomal protein L28-A OS=Schizosaccharomyces pombe (strain 972 / ATCC 24843) GN=rpl28a PE=3 SV=3	0	7		4	17 kDa
YF75_SCHPO	Uncharacterized protein C3G9.05 OS=Schizosaccharomyces pombe (strain 972 / ATCC 24843) GN=SPAC3G9.05 PE=1 SV=1	3	6	3	5	74 kDa
HAS1_SCHPO (+1)	ATP-dependent RNA helicase has1 OS=Schizosaccharomyces pombe (strain 972 / ATCC 24843) GN=has1 PE=1 SV=1	0	11		7	65 kDa
YTM1_SCHPO	Ribosome biogenesis protein ytm1 OS=Schizosaccharomyces pombe (strain 972 / ATCC 24843) GN=ytm1 PE=1 SV=1	0	9		9	48 kDa
MAS5_SCHPO	Mitochondrial protein import protein mas5 OS=Schizosaccharomyces pombe (strain 972 / ATCC 24843) GN=mas5 PE=3 SV=1	0	10		6	45 kDa
YBE8_SCHPO	Uncharacterized WD repeat-containing protein C17D11.08 OS=Schizosaccharomyces pombe (strain 972 / ATCC 24843) GN=SPBC17D11.08 PE=1 SV=1	3	5	3	5	48 kDa
SCW1_SCHPO	Cell wall integrity protein scw1 OS=Schizosaccharomyces pombe (strain 972 / ATCC 24843) GN=scw1 PE=1 SV=1	3	6	3	6	60 kDa
SEB1_SCHPO	Rpb7-binding protein seb1 OS=Schizosaccharomyces pombe (strain 972 / ATCC 24843) GN=seb1 PE=1 SV=3	3	5	3	4	66 kDa
RRP15_SCHPO	Ribosomal RNA-processing protein 15 OS=Schizosaccharomyces pombe (strain 972 / ATCC 24843) GN=rrp15 PE=3 SV=1	0	9		6	23 kDa
YIKE_SCHPO	Probable 6-phosphofructo-2-kinase PB17E12.14c OS=Schizosaccharomyces pombe (strain 972 / ATCC 24843) GN=SPAPB17E12.14c PE=1 SV=2	2	6	2	5	76 kDa
CDC73_SCHPO	Cell division control protein 73 OS=Schizosaccharomyces pombe (strain 972 / ATCC 24843) GN=cdc73 PE=3 SV=1	2	6	2	6	43 kDa
RL31_SCHPO	60S ribosomal protein L31 OS=Schizosaccharomyces pombe (strain 972 / ATCC 24843) GN=rpl31 PE=3 SV=1	0	7		5	13 kDa
DHH1_SCHPO	Putative ATP-dependent RNA helicase ste13 OS=Schizosaccharomyces pombe (strain 972 / ATCC 24843) GN=ste13 PE=3 SV=1	0	7		6	55 kDa
HSP7F_SCHPO	Heat shock protein homolog pss1 OS=Schizosaccharomyces pombe (strain 972 / ATCC 24843) GN=pss1 PE=1 SV=2	0	8		7	80 kDa
LONM_SCHPO	Lon protease homolog, mitochondrial OS=Schizosaccharomyces pombe (strain 972 / ATCC 24843) GN=pim1 PE=3 SV=1	0	8		8	119 kDa
sp|P22774-2|HSP7M_SCHPO (+1)	Isoform Short of Heat shock 70 kDa protein, mitochondrial OS=Schizosaccharomyces pombe (strain 972 / ATCC 24843) GN=ssp1	0	8		8	69 kDa
RL17A_SCHPO	60S ribosomal protein L17-A OS=Schizosaccharomyces pombe (strain 972 / ATCC 24843) GN=rpl17a PE=3 SV=1	0	8		6	21 kDa
ACON2_SCHPO	Homocitrate dehydratase, mitochondrial OS=Schizosaccharomyces pombe (strain 972 / ATCC 24843) GN=SPBP4H10.15 PE=3 SV=3	3	4	3	4	100 kDa
RS19A_SCHPO	40S ribosomal protein S19-A OS=Schizosaccharomyces pombe (strain 972 / ATCC 24843) GN=rps19a PE=2 SV=1	2	5	2	4	16 kDa
PAF1_SCHPO	RNA polymerase II-associated protein 1 homolog OS=Schizosaccharomyces pombe (strain 972 / ATCC 24843) GN=SPAC664.03 PE=1 SV=2	4	3	3	3	51 kDa
SPB1_SCHPO	AdoMet-dependent rRNA methyltransferase spb1 OS=Schizosaccharomyces pombe (strain 972 / ATCC 24843) GN=spb1 PE=1 SV=2	0	7		5	91 kDa
RL6_SCHPO	60S ribosomal protein L6 OS=Schizosaccharomyces pombe (strain 972 / ATCC 24843) GN=rpl6 PE=1 SV=2	0	7		6	21 kDa
NOP16_SCHPO	Nucleolar protein 16 OS=Schizosaccharomyces pombe (strain 972 / ATCC 24843) GN=nop16 PE=3 SV=1	0	6		5	24 kDa
RL7B_SCHPO	60S ribosomal protein L7-B OS=Schizosaccharomyces pombe (strain 972 / ATCC 24843) GN=rpl7b PE=3 SV=1	0	6		4	28 kDa
ITS3_SCHPO	Phosphatidylinositol 4-phosphate 5-kinase its3 OS=Schizosaccharomyces pombe (strain 972 / ATCC 24843) GN=its3 PE=1 SV=3	3	2	2	2	84 kDa
U2AF2_SCHPO	Splicing factor U2AF 59 kDa subunit OS=Schizosaccharomyces pombe (strain 972 / ATCC 24843) GN=prp2 PE=1 SV=1	3	4	3	3	59 kDa
KPYK_SCHPO	Pyruvate kinase OS=Schizosaccharomyces pombe (strain 972 / ATCC 24843) GN=pyk1 PE=1 SV=1	3	4	3	3	56 kDa
PPK15_SCHPO	Serine/threonine-protein kinase ppk15 OS=Schizosaccharomyces pombe (strain 972 / ATCC 24843) GN=ppk15 PE=1 SV=1	2	4	2	3	61 kDa
ILVB_SCHPO	Acetolactate synthase, mitochondrial OS=Schizosaccharomyces pombe (strain 972 / ATCC 24843) GN=ilv1 PE=3 SV=2	2	4	2	3	73 kDa
RS11_SCHPO	40S ribosomal protein S11 OS=Schizosaccharomyces pombe (strain 972 / ATCC 24843) GN=rps11a PE=2 SV=2	0	5		5	18 kDa
YFK5_SCHPO	Uncharacterized protein C167.05 OS=Schizosaccharomyces pombe (strain 972 / ATCC 24843) GN=SPAC167.05 PE=1 SV=2	0	5		4	66 kDa
STS5_SCHPO	Protein sts5 OS=Schizosaccharomyces pombe (strain 972 / ATCC 24843) GN=sts5 PE=1 SV=1	0	5		5	118 kDa
RS3A2_SCHPO	40S ribosomal protein S1-B OS=Schizosaccharomyces pombe (strain 972 / ATCC 24843) GN=rps102 PE=1 SV=3	0	5		5	29 kDa
RL26_SCHPO (+1)	60S ribosomal protein L26 OS=Schizosaccharomyces pombe (strain 972 / ATCC 24843) GN=rpl26 PE=3 SV=1	0	6		6	14 kDa
SN114_SCHPO	Pre-mRNA-splicing factor cwf10 OS=Schizosaccharomyces pombe (strain 972 / ATCC 24843) GN=cwf10 PE=1 SV=2	0	6		5	111 kDa
RL27A_SCHPO	60S ribosomal protein L27-A OS=Schizosaccharomyces pombe (strain 972 / ATCC 24843) GN=rpl27a PE=2 SV=2	0	8		5	15 kDa
YDD3_SCHPO	Brix domain-containing protein C1B9.03c OS=Schizosaccharomyces pombe (strain 972 / ATCC 24843) GN=SPAC1B9.03c PE=1 SV=2	0	6		6	44 kDa
RL33B_SCHPO	60S ribosomal protein L33-B OS=Schizosaccharomyces pombe (strain 972 / ATCC 24843) GN=rpl33b PE=1 SV=1	0	7		7	12 kDa
RL1B_SCHPO	60S ribosomal protein L1-B OS=Schizosaccharomyces pombe (strain 972 / ATCC 24843) GN=rpl1b PE=1 SV=1	0	6		4	24 kDa
RS24B_SCHPO	40S ribosomal protein S24-B OS=Schizosaccharomyces pombe (strain 972 / ATCC 24843) GN=rps24b PE=2 SV=3	0	6		4	16 kDa
RS9A_SCHPO	40S ribosomal protein S9-A OS=Schizosaccharomyces pombe (strain 972 / ATCC 24843) GN=rps9a PE=1 SV=2	0	21		3	22 kDa
RGA3_SCHPO	Probable Rho-type GTPase-activating protein 3 OS=Schizosaccharomyces pombe (strain 972 / ATCC 24843) GN=rga3 PE=1 SV=1	2	3	2	3	109 kDa
DPP5_SCHPO	Dipeptidyl-peptidase 5 OS=Schizosaccharomyces pombe (strain 972 / ATCC 24843) GN=SPBC1711.12 PE=3 SV=1	0	4		2	78 kDa
YOH8_SCHPO	Uncharacterized protein C13E7.08c OS=Schizosaccharomyces pombe (strain 972 / ATCC 24843) GN=SPBC13E7.08c PE=3 SV=1	3	3	3	3	49 kDa
SID2_SCHPO	Serine/threonine-protein kinase sid2 OS=Schizosaccharomyces pombe (strain 972 / ATCC 24843) GN=sid2 PE=1 SV=1	2	3	2	3	70 kDa
LSG1_SCHPO	Large subunit GTPase 1 OS=Schizosaccharomyces pombe (strain 972 / ATCC 24843) GN=lsg1 PE=3 SV=1	2	3	2	3	70 kDa
RS13_SCHPO	40S ribosomal protein S13 OS=Schizosaccharomyces pombe (strain 972 / ATCC 24843) GN=rps13 PE=1 SV=2	0	3		3	17 kDa
YDC1_SCHPO	Uncharacterized RNA-binding protein C25G10.01 OS=Schizosaccharomyces pombe (strain 972 / ATCC 24843) GN=SPAC25G10.01 PE=1 SV=1	2	3	2	2	34 kDa
KJ45_SCHPO	Probable serine/threonine-protein kinase C70.05c OS=Schizosaccharomyces pombe (strain 972 / ATCC 24843) GN=SPCC70.05c PE=1 SV=1	2	2	2	2	86 kDa
SAP1_SCHPO	Switch-activating protein 1 OS=Schizosaccharomyces pombe (strain 972 / ATCC 24843) GN=sap1 PE=1 SV=2	0	3		2	29 kDa
RL25A_SCHPO (+1)	60S ribosomal protein L25-A OS=Schizosaccharomyces pombe (strain 972 / ATCC 24843) GN=rpl25a PE=1 SV=1	0	4		2	16 kDa
UGPA2_SCHPO	Probable UTP--glucose-1-phosphate uridylyltransferase OS=Schizosaccharomyces pombe (strain 972 / ATCC 24843) GN=SPCC794.10 PE=3 SV=1	0	4		4	57 kDa
YK01_SCHPO	Uncharacterized protein P11E10.01 OS=Schizosaccharomyces pombe (strain 972 / ATCC 24843) GN=SPAP11E10.01 PE=3 SV=1	0	4		3	36 kDa
YGBA_SCHPO	Universal stress protein A family protein C25B2.10 OS=Schizosaccharomyces pombe (strain 972 / ATCC 24843) GN=SPBC25B2.10 PE=1 SV=1	0	4		4	34 kDa
PYRG_SCHPO	CTP synthase OS=Schizosaccharomyces pombe (strain 972 / ATCC 24843) GN=ura7 PE=3 SV=1	0	3		2	67 kDa
GRN1_SCHPO	GTPase grn1 OS=Schizosaccharomyces pombe (strain 972 / ATCC 24843) GN=grn1 PE=1 SV=1	0	4		4	52 kDa
EBP2_SCHPO	Probable rRNA-processing protein ebp2 OS=Schizosaccharomyces pombe (strain 972 / ATCC 24843) GN=ebp2 PE=1 SV=1	0	6		6	38 kDa
ERB1_SCHPO	Ribosome biogenesis protein erb1 OS=Schizosaccharomyces pombe (strain 972 / ATCC 24843) GN=erb1 PE=1 SV=2	0	5		5	83 kDa
RL11_SCHPO	60S ribosomal protein L11 OS=Schizosaccharomyces pombe (strain 972 / ATCC 24843) GN=rpl11a PE=1 SV=1	0	5		5	20 kDa
RM10_SCHPO	54S ribosomal protein L10, mitochondrial OS=Schizosaccharomyces pombe (strain 972 / ATCC 24843) GN=mrpl10 PE=3 SV=2	0	5		4	28 kDa
RL1DB_SCHPO	Putative ribosome biogenesis protein C8F11.04 OS=Schizosaccharomyces pombe (strain 972 / ATCC 24843) GN=SPAC8F11.04 PE=3 SV=1	0	5		4	41 kDa
BRX1_SCHPO	Ribosome biogenesis protein brx1 OS=Schizosaccharomyces pombe (strain 972 / ATCC 24843) GN=brx1 PE=3 SV=1	0	5		5	34 kDa
TPS1_SCHPO	Alpha,alpha-trehalose-phosphate synthase [UDP-forming] OS=Schizosaccharomyces pombe (strain 972 / ATCC 24843) GN=tps1 PE=1 SV=2	2	2	2	2	58 kDa
HEM1_SCHPO	5-aminolevulinate synthase, mitochondrial OS=Schizosaccharomyces pombe (strain 972 / ATCC 24843) GN=hem1 PE=3 SV=1	2	2	2	2	61 kDa
RL5A_SCHPO (+1)	60S ribosomal protein L5-A OS=Schizosaccharomyces pombe (strain 972 / ATCC 24843) GN=rpl5a PE=1 SV=2	0	4		3	33 kDa
IF4E1_SCHPO	Eukaryotic translation initiation factor 4E-1 OS=Schizosaccharomyces pombe (strain 972 / ATCC 24843) GN=tif451 PE=3 SV=1	0	2		2	25 kDa
YL44_SCHPO	Uncharacterized ABC transporter ATP-binding protein C323.04 OS=Schizosaccharomyces pombe (strain 972 / ATCC 24843) GN=SPAC323.04 PE=3 SV=1	0	3		3	55 kDa
OBP1_SCHPO	Oxysterol-binding protein-like protein 1 OS=Schizosaccharomyces pombe (strain 972 / ATCC 24843) GN=obp1 PE=1 SV=1	0	3		3	59 kDa
RL15A_SCHPO	60S ribosomal protein L15-A OS=Schizosaccharomyces pombe (strain 972 / ATCC 24843) GN=rpl15a PE=3 SV=1	0	4		4	24 kDa
RGA1_SCHPO	Rho-type GTPase-activating protein 1 OS=Schizosaccharomyces pombe (strain 972 / ATCC 24843) GN=rga1 PE=1 SV=1	0	5		5	131 kDa
RS8A_SCHPO (+1)	40S ribosomal protein S8-A OS=Schizosaccharomyces pombe (strain 972 / ATCC 24843) GN=rps8a PE=3 SV=1	0	5		4	23 kDa
GLYM_SCHPO	Serine hydroxymethyltransferase, mitochondrial OS=Schizosaccharomyces pombe (strain 972 / ATCC 24843) GN=shm2 PE=3 SV=2	0	5		4	54 kDa
RS7_SCHPO	40S ribosomal protein S7 OS=Schizosaccharomyces pombe (strain 972 / ATCC 24843) GN=rps7 PE=1 SV=2	0	4		3	22 kDa
MAK16_SCHPO	Protein mak16 OS=Schizosaccharomyces pombe (strain 972 / ATCC 24843) GN=mak16 PE=3 SV=1	0	4		3	36 kDa
RL35_SCHPO	60S ribosomal protein L35 OS=Schizosaccharomyces pombe (strain 972 / ATCC 24843) GN=rpl35 PE=1 SV=1	0	3		3	14 kDa
BBP_SCHPO	Branchpoint-bridging protein OS=Schizosaccharomyces pombe (strain 972 / ATCC 24843) GN=bpb1 PE=1 SV=1	0	2		2	64 kDa
SDS23_SCHPO	Protein sds23/moc1 OS=Schizosaccharomyces pombe (strain 972 / ATCC 24843) GN=sds23 PE=1 SV=1	0	4		4	44 kDa
RS15A_SCHPO	40S ribosomal protein S15-A OS=Schizosaccharomyces pombe (strain 972 / ATCC 24843) GN=rps15a PE=3 SV=1	0	2		2	18 kDa
CFT1_SCHPO	Protein cft1 OS=Schizosaccharomyces pombe (strain 972 / ATCC 24843) GN=cft1 PE=3 SV=1	0	2		2	160 kDa
AP1G1_SCHPO	AP-1 complex subunit gamma-1 OS=Schizosaccharomyces pombe (strain 972 / ATCC 24843) GN=apl4 PE=3 SV=1	0	3		3	96 kDa
RL18A_SCHPO	60S ribosomal protein L18-A OS=Schizosaccharomyces pombe (strain 972 / ATCC 24843) GN=rpl18a PE=1 SV=1	0	7		2	21 kDa
CDK9_SCHPO	Probable cyclin-dependent kinase 9 OS=Schizosaccharomyces pombe (strain 972 / ATCC 24843) GN=cdk9 PE=1 SV=1	0	2		2	68 kDa
MPH1_SCHPO	Serine/threonine-protein kinase mph1 OS=Schizosaccharomyces pombe (strain 972 / ATCC 24843) GN=mph1 PE=2 SV=1	0	2		2	75 kDa
PPK21_SCHPO	Serine/threonine-protein kinase ppk21 OS=Schizosaccharomyces pombe (strain 972 / ATCC 24843) GN=ppk21 PE=1 SV=3	0	2		2	63 kDa
PPZ_SCHPO	Serine/threonine-protein phosphatase PP-Z OS=Schizosaccharomyces pombe (strain 972 / ATCC 24843) GN=pzh1 PE=1 SV=1	0	2		2	57 kDa
XRN1_SCHPO	5'-3' exoribonuclease 1 OS=Schizosaccharomyces pombe (strain 972 / ATCC 24843) GN=exo2 PE=1 SV=1	0	2		2	153 kDa
RS26A_SCHPO	40S ribosomal protein S26-A OS=Schizosaccharomyces pombe (strain 972 / ATCC 24843) GN=rps26a PE=3 SV=1	0	2		2	14 kDa
GRP78_SCHPO	78 kDa glucose-regulated protein homolog OS=Schizosaccharomyces pombe (strain 972 / ATCC 24843) GN=bip1 PE=3 SV=2	0	4		3	73 kDa
RS18_SCHPO	40S ribosomal protein S18 OS=Schizosaccharomyces pombe (strain 972 / ATCC 24843) GN=rps18a PE=1 SV=1	0	3		3	17 kDa
RL14_SCHPO	60S ribosomal protein L14 OS=Schizosaccharomyces pombe (strain 972 / ATCC 24843) GN=rpl14 PE=2 SV=1	0	3		3	15 kDa
RL4B_SCHPO	60S ribosomal protein L4-B OS=Schizosaccharomyces pombe (strain 972 / ATCC 24843) GN=rpl4b PE=3 SV=1	0	18		3	40 kDa
GDH2_SCHPO	Probable NAD-specific glutamate dehydrogenase OS=Schizosaccharomyces pombe (strain 972 / ATCC 24843) GN=gdh2 PE=3 SV=1	0	3		3	126 kDa
RL36A_SCHPO (+1)	60S ribosomal protein L36-A OS=Schizosaccharomyces pombe (strain 972 / ATCC 24843) GN=rpl36a PE=3 SV=2	0	3		3	11 kDa
YQL5_SCHPO	Uncharacterized RNA-binding protein C1827.05c OS=Schizosaccharomyces pombe (strain 972 / ATCC 24843) GN=SPCC1827.05c PE=4 SV=1	0	4		2	31 kDa
DRS1_SCHPO	ATP-dependent RNA helicase drs1 OS=Schizosaccharomyces pombe (strain 972 / ATCC 24843) GN=drs1 PE=3 SV=1	0	3		3	85 kDa
MRT4_SCHPO	mRNA turnover protein 4 homolog OS=Schizosaccharomyces pombe (strain 972 / ATCC 24843) GN=mrt4 PE=3 SV=1	0	4		3	27 kDa
RRS1_SCHPO	Ribosome biogenesis regulatory protein homolog OS=Schizosaccharomyces pombe (strain 972 / ATCC 24843) GN=SPBC29A3.16 PE=1 SV=1	0	3		2	19 kDa
RLP24_SCHPO	Ribosome biogenesis protein rlp24 OS=Schizosaccharomyces pombe (strain 972 / ATCC 24843) GN=rlp24 PE=3 SV=1	0	3		2	22 kDa
YEX2_SCHPO	Uncharacterized WD repeat-containing protein C1A6.02 OS=Schizosaccharomyces pombe (strain 972 / ATCC 24843) GN=SPAC1A6.02 PE=4 SV=1	0	3		3	40 kDa
RL34A_SCHPO (+1)	60S ribosomal protein L34-A OS=Schizosaccharomyces pombe (strain 972 / ATCC 24843) GN=rpl34a PE=3 SV=1	0	3		3	13 kDa
RL17B_SCHPO	60S ribosomal protein L17-B OS=Schizosaccharomyces pombe (strain 972 / ATCC 24843) GN=rpl17b PE=3 SV=1	0	7		3	21 kDa
RL16C_SCHPO	60S ribosomal protein L16-C OS=Schizosaccharomyces pombe (strain 972 / ATCC 24843) GN=rpl16c PE=3 SV=1	0	6		3	22 kDa
CAP_SCHPO	Adenylyl cyclase-associated protein OS=Schizosaccharomyces pombe (strain 972 / ATCC 24843) GN=cap1 PE=1 SV=1	0	2		2	60 kDa
GTO2_SCHPO	Glutathione S-transferase omega-like 2 OS=Schizosaccharomyces pombe (strain 972 / ATCC 24843) GN=gto2 PE=3 SV=1	2		2		37 kDa
IF6_SCHPO	Eukaryotic translation initiation factor 6 OS=Schizosaccharomyces pombe (strain 972 / ATCC 24843) GN=tif6 PE=3 SV=1	0	2		2	26 kDa
RL16A_SCHPO	60S ribosomal protein L16-A OS=Schizosaccharomyces pombe (strain 972 / ATCC 24843) GN=rpl16a PE=1 SV=1	0	13		2	22 kDa
RL32B_SCHPO	60S ribosomal protein L32-B OS=Schizosaccharomyces pombe (strain 972 / ATCC 24843) GN=rpl32b PE=3 SV=1	0	2		2	14 kDa
SEC24_SCHPO	Protein transport protein sec24 OS=Schizosaccharomyces pombe (strain 972 / ATCC 24843) GN=sec24 PE=2 SV=1	0	2		2	102 kDa
YE19_SCHPO	Uncharacterized NOC2 family protein C1B3.09c OS=Schizosaccharomyces pombe (strain 972 / ATCC 24843) GN=SPAC1B3.09c PE=3 SV=1	0	2		2	61 kDa
PIL1_SCHPO	Probable sphingolipid long chain base-responsive protein pil1 OS=Schizosaccharomyces pombe (strain 972 / ATCC 24843) GN=pil1 PE=1 SV=1	0	2		2	40 kDa
A4CYJ4_SCHPM (+1)	Ribosomal protein L22 OS=Schizosaccharomyces pombe GN=RPL22 PE=2 SV=1	0	2		2	13 kDa
PUB1_SCHPO	E3 ubiquitin-protein ligase pub1 OS=Schizosaccharomyces pombe (strain 972 / ATCC 24843) GN=pub1 PE=1 SV=2	0	2		2	87 kDa
PP11_SCHPO	Serine/threonine-protein phosphatase PP1-1 OS=Schizosaccharomyces pombe (strain 972 / ATCC 24843) GN=dis2 PE=1 SV=1	0	2		2	38 kDa
SET2_SCHPO	Histone-lysine N-methyltransferase, H3 lysine-36 specific OS=Schizosaccharomyces pombe (strain 972 / ATCC 24843) GN=set2 PE=1 SV=1	0	2		2	91 kDa
RL30A_SCHPO	60S ribosomal protein L30-1 OS=Schizosaccharomyces pombe (strain 972 / ATCC 24843) GN=rpl30a PE=3 SV=2	0	2		2	12 kDa
RSD1_SCHPO	RNA-binding protein rsd1 OS=Schizosaccharomyces pombe (strain 972 / ATCC 24843) GN=rsd1 PE=1 SV=2	0	3		3	69 kDa
ADN3_SCHPO	Adhesion defective protein 3 OS=Schizosaccharomyces pombe (strain 972 / ATCC 24843) GN=adn3 PE=3 SV=1	0	2		2	105 kDa
SEC31_SCHPO	Protein transport protein sec31 OS=Schizosaccharomyces pombe (strain 972 / ATCC 24843) GN=sec31 PE=1 SV=1	0	2		2	133 kDa
RL37B_SCHPO	60S ribosomal protein L37-B OS=Schizosaccharomyces pombe (strain 972 / ATCC 24843) GN=rpl37b PE=1 SV=4	0	2		2	10 kDa
GUAA_SCHPO	GMP synthase [glutamine-hydrolyzing] OS=Schizosaccharomyces pombe (strain 972 / ATCC 24843) GN=gua1 PE=3 SV=1	0	2		2	60 kDa
YBB1_SCHPO	Putative 37S ribosomal protein S4-like OS=Schizosaccharomyces pombe (strain 972 / ATCC 24843) GN=SPBC13G1.01c PE=2 SV=1	0	2		2	38 kDa
RRP1_SCHPO	Ribosomal RNA-processing protein 1 homolog OS=Schizosaccharomyces pombe (strain 972 / ATCC 24843) GN=SPBC9B6.07 PE=3 SV=1	0	2		2	26 kDa
CG23_SCHPO	G2/mitotic-specific cyclin cdc13 OS=Schizosaccharomyces pombe (strain 972 / ATCC 24843) GN=cdc13 PE=1 SV=1	0	2		2	56 kDa
UTP11_SCHPO	Probable U3 small nucleolar RNA-associated protein 11 OS=Schizosaccharomyces pombe (strain 972 / ATCC 24843) GN=SPAC18G6.06 PE=3 SV=1	0	2		2	30 kDa
RR14C_SCHPO	Ribosomal RNA-processing protein 14-C OS=Schizosaccharomyces pombe (strain 972 / ATCC 24843) GN=rrp14c PE=1 SV=1	0	2		2	27 kDa
SC232_SCHPO	Protein transport protein sec23-2 OS=Schizosaccharomyces pombe (strain 972 / ATCC 24843) GN=sec232 PE=1 SV=1	0	2		2	85 kDa

## Sheet: Foglio4
FLAG-Nop1 mass spec result, related to figure S4G
Experiment 23.06.2020_nuclease					SC: the summed number of spectral counts (i.e. MS/MS scans) assigned to one identified protein; TP: total number of peptides identified for a protein, Cntrl: control, wild type strain (63); S: sample: FLAG-Nop1 (1447)
Group	Reference	Description	SC Cntrl	SC S	TP Cntrl	TP S	Mass (KD)	Abundance	p-value
117969	sp|P35551|FBRL_SCHPO	rRNA 2'-O-methyltransferase fibrillarin OS=Schizosaccharomyces pombe (strain 972 / ATCC 24843) GN=fib1 PE=1 SV=1	0.1	194	0	17	32	519.96	4.25673e-60
118871	sp|O94514|NOP56_SCHPO	Nucleolar protein 56 OS=Schizosaccharomyces pombe (strain 972 / ATCC 24843) GN=nop56 PE=3 SV=1	0.1	127	0	21	55	194.2	7.43735e-40
101410	tr|B6JX17|B6JX17_SCHJY	Fibrillarin OS=Schizosaccharomyces japonicus (strain yFS275 / FY16936) GN=SJAG_00943 PE=3 SV=1	0.1	118	0	11	32	323.5	3.92098e-37
111451	sp|P87177|YB1C_SCHPO	Uncharacterized WD repeat-containing protein C3D6.12 OS=Schizosaccharomyces pombe (strain 972 / ATCC 24843) GN=SPBC3D6.12 PE=1 SV=1	0.1	104	0	27	103	75.46	6.7551e-33
111726	sp|O14053|UTP21_SCHPO	U3 small nucleolar RNA-associated protein 21 homolog OS=Schizosaccharomyces pombe (strain 972 / ATCC 24843) GN=SPCC1672.07 PE=3 SV=1	0.1	95	0	24	101	66.66	3.5853e-30
105596	tr|S9PYG6|S9PYG6_SCHOY	Fibrillarin OS=Schizosaccharomyces octosporus (strain yFS286) GN=SOCG_00256 PE=3 SV=1	0.1	94	0	10	34	246.29	7.20081e-30
120384	sp|Q9USN3|UTP13_SCHPO	Probable U3 small nucleolar RNA-associated protein 13 OS=Schizosaccharomyces pombe (strain 972 / ATCC 24843) GN=utp13 PE=3 SV=3	0.1	89	0	24	86	78.07	2.35483e-28
120385	sp|O94365|UTP15_SCHPO	U3 small nucleolar RNA-associated protein 15 OS=Schizosaccharomyces pombe (strain 972 / ATCC 24843) GN=utp15 PE=3 SV=1	0.1	89	0	16	54	120.19	2.35483e-28
110344	sp|Q9P3A9|YIL5_SCHPO	Uncharacterized protein C1565.05 OS=Schizosaccharomyces pombe (strain 972 / ATCC 24843) GN=SPAC1565.05 PE=4 SV=1	0.1	88	0	21	87	69.84	4.73084e-28
118872	sp|Q9P7S7|NOP58_SCHPO	Nucleolar protein 58 OS=Schizosaccharomyces pombe (strain 972 / ATCC 24843) GN=nop58 PE=1 SV=1	0.1	81	0	17	56	117.54	6.25801e-26
111533	sp|Q9C1X1|PWP2_SCHPO	Periodic tryptophan protein 2 homolog OS=Schizosaccharomyces pombe (strain 972 / ATCC 24843) GN=SPBC713.04c PE=1 SV=1	0.1	78	0	24	95	51.9	5.08192e-25
120392	sp|O60161|UTP4_SCHPO	U3 small nucleolar RNA-associated protein 4 OS=Schizosaccharomyces pombe (strain 972 / ATCC 24843) GN=utp4 PE=3 SV=1	0.1	76	0	17	79	77.78	2.05381e-24
120387	sp|O13878|UTP17_SCHPO	U3 small nucleolar RNA-associated protein 17 OS=Schizosaccharomyces pombe (strain 972 / ATCC 24843) GN=utp17 PE=3 SV=3	0.1	75	0	19	89	59.63	4.12926e-24
120382	sp|O60179|UTP10_SCHPO	U3 small nucleolar RNA-associated protein 10 OS=Schizosaccharomyces pombe (strain 972 / ATCC 24843) GN=utp10 PE=3 SV=1	0.1	68	0	27	186	22.54	5.49467e-22
120395	sp|Q9P4X3|UTP7_SCHPO	Probable U3 small nucleolar RNA-associated protein 7 OS=Schizosaccharomyces pombe (strain 972 / ATCC 24843) GN=utp7 PE=3 SV=1	0.1	64	0	12	60	78.7	9.00501e-21
111367	sp|P78750|UTP18_SCHPO	Probable U3 small nucleolar RNA-associated protein 18 OS=Schizosaccharomyces pombe (strain 972 / ATCC 24843) GN=SPBC29A3.06 PE=2 SV=3	0.1	62	0	13	58	67.63	3.64753e-20
119572	sp|O13672|RL8_SCHPO	60S ribosomal protein L8 OS=Schizosaccharomyces pombe (strain 972 / ATCC 24843) GN=rpl8 PE=1 SV=3	3	69	2	12	29	216.86	5.02333e-18
119560	sp|P35679|RL4A_SCHPO	60S ribosomal protein L4-A OS=Schizosaccharomyces pombe (strain 972 / ATCC 24843) GN=rpl402 PE=1 SV=2	3	68	2	13	40	143.42	9.70767e-18
102686	tr|B6K2A9|B6K2A9_SCHJY	U3 snoRNP protein Nop56 OS=Schizosaccharomyces japonicus (strain yFS275 / FY16936) GN=SJAG_02377 PE=4 SV=1	0.1	54	0	7	55	79.16	9.8616e-18
108815	tr|S9Q3U9|S9Q3U9_SCHOY	U3 snoRNP protein Nop56 OS=Schizosaccharomyces octosporus (strain yFS286) GN=SOCG_03548 PE=4 SV=1	0.1	53	0	8	56	74.91	1.98692e-17
119930	sp|O74340|DCA13_SCHPO	Protein sof1 OS=Schizosaccharomyces pombe (strain 972 / ATCC 24843) GN=sof1 PE=3 SV=1	0.1	51	0	11	50	65.05	8.06923e-17
119569	sp|P79071|RL6_SCHPO	60S ribosomal protein L6 OS=Schizosaccharomyces pombe (strain 972 / ATCC 24843) GN=rpl6 PE=1 SV=2	0.1	50	0	7	21	214.26	1.6265e-16
119645	sp|O60128|RS3_SCHPO	40S ribosomal protein S3 OS=Schizosaccharomyces pombe (strain 972 / ATCC 24843) GN=rps3 PE=1 SV=1	0.1	50	0	9	28	152.52	1.6265e-16
119559	sp|Q9P784|RL4B_SCHPO	60S ribosomal protein L4-B OS=Schizosaccharomyces pombe (strain 972 / ATCC 24843) GN=rpl401 PE=3 SV=1	3	63	2	12	40	134.13	2.597e-16
119653	sp|P05752|RS6A_SCHPO	40S ribosomal protein S6-A OS=Schizosaccharomyces pombe (strain 972 / ATCC 24843) GN=rps601 PE=1 SV=2	0.1	46	0	9	27	134.63	2.68931e-15
119654	sp|Q9C0Z7|RS6B_SCHPO	40S ribosomal protein S6-B OS=Schizosaccharomyces pombe (strain 972 / ATCC 24843) GN=rps602 PE=1 SV=1	0.1	46	0	9	27	134.75	2.68931e-15
119542	sp|P40372|RL3A_SCHPO	60S ribosomal protein L3-A OS=Schizosaccharomyces pombe (strain 972 / ATCC 24843) GN=rpl301 PE=1 SV=2	8	73	4	17	44	157.62	9.16723e-15
119610	sp|O94438|RS3A2_SCHPO	40S ribosomal protein S1-B OS=Schizosaccharomyces pombe (strain 972 / ATCC 24843) GN=rps102 PE=1 SV=3	0.1	44	0	11	29	129.8	1.09471e-14
104843	tr|B6K7U2|B6K7U2_SCHJY	40S ribosomal protein S3 OS=Schizosaccharomyces japonicus (strain yFS275 / FY16936) GN=SJAG_04814 PE=3 SV=1	0.1	43	0	7	27	131.34	2.2093e-14
119508	sp|P0CT83|RL12A_SCHPO	60S ribosomal protein L12-A OS=Schizosaccharomyces pombe (strain 972 / ATCC 24843) GN=rpl1201 PE=3 SV=1	0.1	42	0	6	18	203.89	4.45966e-14
119567	sp|P52822|RL5A_SCHPO	60S ribosomal protein L5-A OS=Schizosaccharomyces pombe (strain 972 / ATCC 24843) GN=rpl501 PE=1 SV=2	0.1	41	0	7	33	98.68	9.00418e-14
119609	sp|Q09781|RS3A1_SCHPO	40S ribosomal protein S1-A OS=Schizosaccharomyces pombe (strain 972 / ATCC 24843) GN=rps101 PE=3 SV=2	0.1	40	0	10	28	117.66	1.81838e-13
119648	sp|P87158|RS4A_SCHPO	40S ribosomal protein S4-A OS=Schizosaccharomyces pombe (strain 972 / ATCC 24843) GN=rps401 PE=2 SV=2	0.1	40	0	9	30	97.74	1.81838e-13
118253	sp|O13823|IMP4_SCHPO	U3 small nucleolar ribonucleoprotein protein imp4 OS=Schizosaccharomyces pombe (strain 972 / ATCC 24843) GN=imp4 PE=3 SV=1	0.1	38	0	9	33	76.4	7.42142e-13
113475	tr|S9WY27|S9WY27_SCHCR	60S ribosomal protein L7a OS=Schizosaccharomyces cryophilus (strain OY26 / ATCC MYA-4695 / CBS 11777 / NBRC 106824 / NRRL Y48691) GN=SPOG_01519 PE=4 SV=1	2	47	1	7	29	134.1	8.27205e-13
119510	sp|O74175|RL13_SCHPO	60S ribosomal protein L13 OS=Schizosaccharomyces pombe (strain 972 / ATCC 24843) GN=rpl13 PE=1 SV=1	0.1	37	0	7	24	140.33	1.49989e-12
106621	tr|S9PSZ1|S9PSZ1_SCHOY	60S ribosomal protein L2 OS=Schizosaccharomyces octosporus (strain yFS286) GN=SOCG_01295 PE=4 SV=1	0.1	36	0	8	40	67.63	3.03215e-12
119566	sp|O14069|RL28E_SCHPO	Probable 60S ribosomal protein L28e OS=Schizosaccharomyces pombe (strain 972 / ATCC 24843) GN=rpl44 PE=1 SV=1	3	45	3	8	15	261.07	3.12319e-11
105478	tr|S9PXE3|S9PXE3_SCHOY	40S ribosomal protein S4 OS=Schizosaccharomyces octosporus (strain yFS286) GN=SOCG_00138 PE=3 SV=1	0.1	32	0	7	30	77.3	5.08018e-11
110693	sp|Q9P7C0|YKU5_SCHPO	Uncharacterized WD repeat-containing protein C2E1P5.05 OS=Schizosaccharomyces pombe (strain 972 / ATCC 24843) GN=SPAC2E1P5.05 PE=4 SV=1	0.1	32	0	9	59	38.92	5.08018e-11
119523	sp|P0CT68|RL20A_SCHPO	60S ribosomal protein L20-A OS=Schizosaccharomyces pombe (strain 972 / ATCC 24843) GN=rpl2001 PE=1 SV=1	0.1	32	0	6	21	104.43	5.08018e-11
119620	sp|P0CT64|RS16A_SCHPO	40S ribosomal protein S16-A OS=Schizosaccharomyces pombe (strain 972 / ATCC 24843) GN=rps1601 PE=2 SV=1	0.1	32	0	7	15	168.98	5.08018e-11
118252	sp|O13835|IMP3_SCHPO	U3 small nucleolar ribonucleoprotein protein imp3 OS=Schizosaccharomyces pombe (strain 972 / ATCC 24843) GN=imp3 PE=3 SV=1	0.1	31	0	9	22	94.19	1.02871e-10
119514	sp|O42991|RL16B_SCHPO	60S ribosomal protein L16-B OS=Schizosaccharomyces pombe (strain 972 / ATCC 24843) GN=rpl1601 PE=1 SV=1	0.1	31	0	5	22	115.09	1.02871e-10
119652	sp|Q9P3T6|RS5B_SCHPO	40S ribosomal protein S5-B OS=Schizosaccharomyces pombe (strain 972 / ATCC 24843) GN=rps502 PE=3 SV=1	0.1	31	0	8	22	102.94	1.02871e-10
102229	tr|B6JZ30|B6JZ30_SCHJY	60S ribosomal protein L34 OS=Schizosaccharomyces japonicus (strain yFS275 / FY16936) GN=SJAG_01853 PE=4 SV=1	0.1	30	0	3	13	184.66	2.0839e-10
106862	tr|S9PQ09|S9PQ09_SCHOY	40S ribosomal protein S16 OS=Schizosaccharomyces octosporus (strain yFS286) GN=SOCG_01540 PE=3 SV=1	0.1	30	0	6	15	159.67	2.0839e-10
117334	sp|Q10066|ARGI2_SCHPO	Arginase OS=Schizosaccharomyces pombe (strain 972 / ATCC 24843) GN=aru1 PE=3 SV=1	0.1	30	0	5	36	53.25	2.0839e-10
119504	sp|O74836|RL1B_SCHPO	60S ribosomal protein L1-B OS=Schizosaccharomyces pombe (strain 972 / ATCC 24843) GN=rpl101 PE=1 SV=1	0.1	30	0	4	24	121.32	2.0839e-10
119611	sp|P0CT73|RS11A_SCHPO	40S ribosomal protein S11-A OS=Schizosaccharomyces pombe (strain 972 / ATCC 24843) GN=rps1101 PE=2 SV=1	0.1	30	0	5	17	134.36	2.0839e-10
119616	sp|P0CT56|RS14A_SCHPO	40S ribosomal protein S14-A OS=Schizosaccharomyces pombe (strain 972 / ATCC 24843) GN=rps1401 PE=3 SV=1	0.1	30	0	3	15	183.79	2.0839e-10
119651	sp|O14277|RS5A_SCHPO	40S ribosomal protein S5-A OS=Schizosaccharomyces pombe (strain 972 / ATCC 24843) GN=rps5 PE=3 SV=1	0.1	30	0	7	22	101.3	2.0839e-10
119570	sp|O60143|RL7C_SCHPO	60S ribosomal protein L7-C OS=Schizosaccharomyces pombe (strain 972 / ATCC 24843) GN=rpl701 PE=1 SV=1	3	42	3	11	29	128.86	2.13445e-10
119527	sp|Q09668|RL22_SCHPO	60S ribosomal protein L22 OS=Schizosaccharomyces pombe (strain 972 / ATCC 24843) GN=rpl22 PE=1 SV=3	0.1	29	0	5	13	217.83	4.22322e-10
101024	tr|B6JVV6|B6JVV6_SCHJY	40S ribosomal protein S5 OS=Schizosaccharomyces japonicus (strain yFS275 / FY16936) GN=SJAG_00523 PE=3 SV=1	0.1	28	0	6	22	94.38	8.56262e-10
103601	tr|B6K469|B6K469_SCHJY	40S ribosomal protein S16 OS=Schizosaccharomyces japonicus (strain yFS275 / FY16936) GN=SJAG_03422 PE=3 SV=1	0.1	28	0	4	15	152.81	8.56262e-10
105963	tr|S9R398|S9R398_SCHOY	60S ribosomal protein L3 OS=Schizosaccharomyces octosporus (strain yFS286) GN=SOCG_00627 PE=3 SV=1	0.1	28	0	9	44	58.2	8.56262e-10
119511	sp|O94238|RL14_SCHPO	60S ribosomal protein L14 OS=Schizosaccharomyces pombe (strain 972 / ATCC 24843) GN=rpl14 PE=2 SV=1	0.1	28	0	5	15	144.72	8.56262e-10
119534	sp|P78946|RL26_SCHPO	60S ribosomal protein L26 OS=Schizosaccharomyces pombe (strain 972 / ATCC 24843) GN=rpl26 PE=3 SV=1	0.1	28	0	6	14	170.93	8.56262e-10
119624	sp|P0CT66|RS18A_SCHPO	40S ribosomal protein S18-A OS=Schizosaccharomyces pombe (strain 972 / ATCC 24843) GN=rps1801 PE=3 SV=1	12	62	4	9	17	378.76	1.18946e-09
119593	sp|O74864|RLA0_SCHPO	60S acidic ribosomal protein P0 OS=Schizosaccharomyces pombe (strain 972 / ATCC 24843) GN=rpp0 PE=3 SV=1	0.1	27	0	6	34	64.09	1.73692e-09
119615	sp|P28189|RS13_SCHPO	40S ribosomal protein S13 OS=Schizosaccharomyces pombe (strain 972 / ATCC 24843) GN=rps13 PE=1 SV=2	4	41	2	6	17	230.18	2.70301e-09
105829	tr|S9PZ48|S9PZ48_SCHOY	40S ribosomal protein S6 OS=Schizosaccharomyces octosporus (strain yFS286) GN=SOCG_00490 PE=3 SV=1	0.1	26	0	4	28	85.4	3.52513e-09
119538	sp|P36585|RL28A_SCHPO	60S ribosomal protein L28-A OS=Schizosaccharomyces pombe (strain 972 / ATCC 24843) GN=rpl2802 PE=3 SV=3	0.1	26	0	7	17	132.18	3.52513e-09
109479	tr|S9PRV8|S9PRV8_SCHOY	RACK1 Cpc2 OS=Schizosaccharomyces octosporus (strain yFS286) GN=SOCG_04234 PE=4 SV=1	4	40	2	10	35	101.87	5.00115e-09
120007	sp|O59855|HSP72_SCHPO	Probable heat shock protein ssa2 OS=Schizosaccharomyces pombe (strain 972 / ATCC 24843) GN=ssa2 PE=1 SV=3	53	131	15	29	70	205.16	5.14327e-09
119448	sp|Q10281|GBLP_SCHPO	Guanine nucleotide-binding protein subunit beta-like protein OS=Schizosaccharomyces pombe (strain 972 / ATCC 24843) GN=rkp1 PE=1 SV=3	9	52	4	13	35	146.42	7.06535e-09
116656	tr|S9VWT8|S9VWT8_SCHCR	60S ribosomal protein L6 OS=Schizosaccharomyces cryophilus (strain OY26 / ATCC MYA-4695 / CBS 11777 / NBRC 106824 / NRRL Y48691) GN=SPOG_04775 PE=3 SV=1	0.1	25	0	4	21	105.22	7.15836e-09
107778	tr|S9Q4J8|S9Q4J8_SCHOY	60S ribosomal protein L7a OS=Schizosaccharomyces octosporus (strain yFS286) GN=SOCG_02481 PE=4 SV=1	2	33	1	5	29	101.01	8.36641e-09
119502	sp|Q09127|RL10A_SCHPO	60S ribosomal protein L10-A OS=Schizosaccharomyces pombe (strain 972 / ATCC 24843) GN=rpl1001 PE=2 SV=2	2	33	2	8	25	122.25	8.36641e-09
101620	tr|B6JZZ7|B6JZZ7_SCHJY	Heat shock protein S OS=Schizosaccharomyces japonicus (strain yFS275 / FY16936) GN=SJAG_01186 PE=3 SV=1	20	74	6	12	70	102.01	9.20085e-09
102010	tr|B6JYE7|B6JYE7_SCHJY	60S ribosomal protein L13 OS=Schizosaccharomyces japonicus (strain yFS275 / FY16936) GN=SJAG_01608 PE=3 SV=1	0.1	24	0	4	23	89.83	1.45449e-08
101741	tr|B6K0C8|B6K0C8_SCHJY	60S ribosomal protein L3 OS=Schizosaccharomyces japonicus (strain yFS275 / FY16936) GN=SJAG_01322 PE=3 SV=1	0.1	23	0	6	44	33.07	2.95728e-08
101955	tr|B6JY89|B6JY89_SCHJY	40S ribosomal protein S14 OS=Schizosaccharomyces japonicus (strain yFS275 / FY16936) GN=SJAG_01548 PE=3 SV=1	0.1	23	0	2	15	160.29	2.95728e-08
105298	tr|T0TB34|T0TB34_SCHJY	60S ribosomal protein L2 OS=Schizosaccharomyces japonicus (strain yFS275 / FY16936) GN=SJAG_06612 PE=4 SV=1	0.1	23	0	5	40	48.08	2.95728e-08
108454	tr|S9RIW7|S9RIW7_SCHOY	40S ribosomal protein S5 OS=Schizosaccharomyces octosporus (strain yFS286) GN=SOCG_03175 PE=3 SV=1	0.1	23	0	5	22	76.73	2.95728e-08
109126	tr|S9RCY5|S9RCY5_SCHOY	60S ribosomal protein/L12A OS=Schizosaccharomyces octosporus (strain yFS286) GN=SOCG_03871 PE=3 SV=1	0.1	23	0	2	18	116.98	2.95728e-08
109268	tr|S9PX96|S9PX96_SCHOY	60S ribosomal protein L6 OS=Schizosaccharomyces octosporus (strain yFS286) GN=SOCG_04015 PE=3 SV=1	0.1	23	0	3	21	98.58	2.95728e-08
118217	sp|P04909|H2A1_SCHPO	Histone H2A-alpha OS=Schizosaccharomyces pombe (strain 972 / ATCC 24843) GN=hta1 PE=1 SV=3	2	31	1	4	14	191.05	3.07753e-08
119536	sp|O74538|RL27B_SCHPO	60S ribosomal protein L27-B OS=Schizosaccharomyces pombe (strain 972 / ATCC 24843) GN=rpl2702 PE=3 SV=1	2	31	2	6	15	196.12	3.07753e-08
119517	sp|O14339|RL17A_SCHPO	60S ribosomal protein L17-A OS=Schizosaccharomyces pombe (strain 972 / ATCC 24843) GN=rpl1701 PE=3 SV=1	2	30	2	7	21	129.79	5.89155e-08
103256	tr|B6K352|B6K352_SCHJY	40S ribosomal protein S6 OS=Schizosaccharomyces japonicus (strain yFS275 / FY16936) GN=SJAG_03034 PE=3 SV=1	0.1	22	0	3	27	61.98	6.01699e-08
119881	sp|Q10284|SSB1_SCHPO	Ribosome-associated molecular chaperone sks2 OS=Schizosaccharomyces pombe (strain 972 / ATCC 24843) GN=sks2 PE=1 SV=2	0.1	22	0	9	67	22.33	6.01699e-08
119571	sp|P25457|RL7B_SCHPO	60S ribosomal protein L7-B OS=Schizosaccharomyces pombe (strain 972 / ATCC 24843) GN=rpl702 PE=3 SV=1	2	29	2	9	28	75.62	1.12636e-07
100543	tr|S9PZV3|S9PZV3_SCHOY	40S ribosomal protein S0 OS=Schizosaccharomyces octosporus (strain yFS286) GN=RPS0 PE=3 SV=1	0.1	21	0	5	31	47.88	1.22518e-07
102248	tr|B6JZ49|B6JZ49_SCHJY	Histone H2A OS=Schizosaccharomyces japonicus (strain yFS275 / FY16936) GN=SJAG_01873 PE=3 SV=1	0.1	21	0	3	14	136.84	1.22518e-07
113960	tr|S9X6G3|S9X6G3_SCHCR	40S ribosomal protein S6 OS=Schizosaccharomyces cryophilus (strain OY26 / ATCC MYA-4695 / CBS 11777 / NBRC 106824 / NRRL Y48691) GN=SPOG_02014 PE=3 SV=1	0.1	21	0	4	28	63.63	1.22518e-07
119573	sp|P0CT70|RL2A_SCHPO	60S ribosomal protein L2-A OS=Schizosaccharomyces pombe (strain 972 / ATCC 24843) GN=rpl801 PE=3 SV=1	0.1	21	0	6	27	66.46	1.22518e-07
120006	sp|Q10265|HSP71_SCHPO	Probable heat shock protein ssa1 OS=Schizosaccharomyces pombe (strain 972 / ATCC 24843) GN=ssa1 PE=1 SV=2	30	85	8	15	70	126.25	1.64406e-07
101038	tr|B6JVX1|B6JVX1_SCHJY	60S ribosomal protein L7a OS=Schizosaccharomyces japonicus (strain yFS275 / FY16936) GN=SJAG_00537 PE=4 SV=2	2	28	1	4	29	83.29	2.15033e-07
106617	tr|S9PNS7|S9PNS7_SCHOY	40S ribosomal protein S18 OS=Schizosaccharomyces octosporus (strain yFS286) GN=SOCG_01291 PE=3 SV=1	2	28	2	4	17	163.53	2.15033e-07
119655	sp|Q10101|RS7_SCHPO	40S ribosomal protein S7 OS=Schizosaccharomyces pombe (strain 972 / ATCC 24843) GN=rps7 PE=1 SV=2	3	31	2	8	22	118.53	2.20972e-07
100543	tr|S9VTN4|S9VTN4_SCHCR	40S ribosomal protein S0 OS=Schizosaccharomyces cryophilus (strain OY26 / ATCC MYA-4695 / CBS 11777 / NBRC 106824 / NRRL Y48691) GN=RPS0 PE=3 SV=1	0.1	20	0	4	32	44.01	2.4968e-07
107388	tr|S9R8V0|S9R8V0_SCHOY	U3 snoRNP protein Nop58 OS=Schizosaccharomyces octosporus (strain yFS286) GN=SOCG_02078 PE=4 SV=1	0.1	20	0	5	56	28.71	2.4968e-07
115289	tr|S9X837|S9X837_SCHCR	Ribosomal protein OS=Schizosaccharomyces cryophilus (strain OY26 / ATCC MYA-4695 / CBS 11777 / NBRC 106824 / NRRL Y48691) GN=SPOG_03371 PE=3 SV=1	0.1	20	0	3	24	70.78	2.4968e-07
119537	sp|P57728|RL28B_SCHPO	60S ribosomal protein L28-B OS=Schizosaccharomyces pombe (strain 972 / ATCC 24843) GN=rpl2801 PE=1 SV=1	0.1	20	0	5	17	95.95	2.4968e-07
119549	sp|O74904|RL35_SCHPO	60S ribosomal protein L35 OS=Schizosaccharomyces pombe (strain 972 / ATCC 24843) GN=rpl35 PE=1 SV=1	0.1	20	0	4	14	125.93	2.4968e-07
119626	sp|P58234|RS19A_SCHPO	40S ribosomal protein S19-A OS=Schizosaccharomyces pombe (strain 972 / ATCC 24843) GN=rps1901 PE=2 SV=1	0.1	20	0	6	16	86.73	2.4968e-07
119629	sp|O74893|RS20_SCHPO	40S ribosomal protein S20 OS=Schizosaccharomyces pombe (strain 972 / ATCC 24843) GN=rps20 PE=1 SV=1	0.1	20	0	4	14	129.28	2.4968e-07
120383	sp|Q10106|UTP11_SCHPO	Probable U3 small nucleolar RNA-associated protein 11 OS=Schizosaccharomyces pombe (strain 972 / ATCC 24843) GN=utp11 PE=3 SV=1	0.1	20	0	6	30	42.14	2.4968e-07
115648	tr|S9W5H0|S9W5H0_SCHCR	40S ribosomal protein S13 OS=Schizosaccharomyces cryophilus (strain OY26 / ATCC MYA-4695 / CBS 11777 / NBRC 106824 / NRRL Y48691) GN=SPOG_03738 PE=3 SV=1	3	30	1	5	17	162.44	4.11053e-07
100543	tr|S9VZ41|S9VZ41_SCHCR	40S ribosomal protein S0 OS=Schizosaccharomyces cryophilus (strain OY26 / ATCC MYA-4695 / CBS 11777 / NBRC 106824 / NRRL Y48691) GN=RPS0 PE=3 SV=1	0.1	19	0	3	33	40.96	5.09296e-07
104277	tr|B6K648|B6K648_SCHJY	60S ribosomal protein L10 OS=Schizosaccharomyces japonicus (strain yFS275 / FY16936) GN=SJAG_04176 PE=4 SV=1	0.1	19	0	4	25	63.57	5.09296e-07
104415	tr|B6K6J1|B6K6J1_SCHJY	40S ribosomal protein S4 OS=Schizosaccharomyces japonicus (strain yFS275 / FY16936) GN=SJAG_04324 PE=3 SV=1	0.1	19	0	2	29	42.38	5.09296e-07
111187	sp|O42914|YBI8_SCHPO	Uncharacterized protein C16A3.08c OS=Schizosaccharomyces pombe (strain 972 / ATCC 24843) GN=SPBC16A3.08c PE=1 SV=1	0.1	19	0	6	31	63.04	5.09296e-07
119525	sp|Q9UUC1|RL21A_SCHPO	60S ribosomal protein L21-A OS=Schizosaccharomyces pombe (strain 972 / ATCC 24843) GN=rpl2101 PE=3 SV=1	0.1	19	0	3	18	78.93	5.09296e-07
119540	sp|P52808|RL30A_SCHPO	60S ribosomal protein L30-1 OS=Schizosaccharomyces pombe (strain 972 / ATCC 24843) GN=rpl3001 PE=3 SV=2	0.1	19	0	5	12	107.9	5.09296e-07
104167	tr|B6K5S9|B6K5S9_SCHJY	Heat shock protein S OS=Schizosaccharomyces japonicus (strain yFS275 / FY16936) GN=SJAG_04055 PE=3 SV=1	27	77	7	12	70	113.35	5.55009e-07
102831	tr|B6K0H9|B6K0H9_SCHJY	60S ribosomal protein/L12A OS=Schizosaccharomyces japonicus (strain yFS275 / FY16936) GN=SJAG_02535 PE=3 SV=1	0.1	18	0	1	18	90.27	1.03991e-06
105405	tr|S9PXV7|S9PXV7_SCHOY	40S ribosomal protein S10 OS=Schizosaccharomyces octosporus (strain yFS286) GN=SOCG_00064 PE=4 SV=1	0.1	18	0	6	16	97.56	1.03991e-06
113809	tr|S9XFX3|S9XFX3_SCHCR	60S ribosomal protein L22 OS=Schizosaccharomyces cryophilus (strain OY26 / ATCC MYA-4695 / CBS 11777 / NBRC 106824 / NRRL Y48691) GN=SPOG_01858 PE=4 SV=1	0.1	18	0	3	13	132.15	1.03991e-06
119608	sp|O13614|RS10B_SCHPO	40S ribosomal protein S10-B OS=Schizosaccharomyces pombe (strain 972 / ATCC 24843) GN=rps1002 PE=3 SV=1	0.1	18	0	6	16	100.4	1.03991e-06
119631	sp|P0CT58|RS22A_SCHPO	40S ribosomal protein S22-A OS=Schizosaccharomyces pombe (strain 972 / ATCC 24843) GN=rps2201 PE=2 SV=1	0.1	18	0	5	15	91.51	1.03991e-06
106548	tr|S9PSP4|S9PSP4_SCHOY	60S ribosomal protein L34 OS=Schizosaccharomyces octosporus (strain yFS286) GN=SOCG_01218 PE=4 SV=1	0.1	17	0	3	13	97.65	2.12577e-06
100544	tr|S9X109|S9X109_SCHCR	40S ribosomal protein S1 OS=Schizosaccharomyces cryophilus (strain OY26 / ATCC MYA-4695 / CBS 11777 / NBRC 106824 / NRRL Y48691) GN=RPS1 PE=3 SV=1	0.1	16	0	5	29	47.37	4.35092e-06
102399	tr|B6JZK6|B6JZK6_SCHJY	40S ribosomal protein S7 OS=Schizosaccharomyces japonicus (strain yFS275 / FY16936) GN=SJAG_02046 PE=4 SV=1	0.1	16	0	3	22	36.4	4.35092e-06
106389	tr|S9PW19|S9PW19_SCHOY	U3 snoRNP-associated protein Imp3 OS=Schizosaccharomyces octosporus (strain yFS286) GN=SOCG_01057 PE=4 SV=1	0.1	16	0	5	22	48.22	4.35092e-06
107798	tr|S9Q5V9|S9Q5V9_SCHOY	40S ribosomal protein S21 OS=Schizosaccharomyces octosporus (strain yFS286) GN=SOCG_02502 PE=3 SV=1	0.1	16	0	3	10	135.45	4.35092e-06
109567	tr|S9PRP7|S9PRP7_SCHOY	40S ribosomal protein S7 OS=Schizosaccharomyces octosporus (strain yFS286) GN=SOCG_04324 PE=4 SV=1	0.1	16	0	3	22	50.21	4.35092e-06
116891	tr|S9VNS8|S9VNS8_SCHCR	40S ribosomal protein S9 (Fragment) OS=Schizosaccharomyces cryophilus (strain OY26 / ATCC MYA-4695 / CBS 11777 / NBRC 106824 / NRRL Y48691) GN=SPOG_05032 PE=3 SV=1	0.1	16	0	5	23	45.27	4.35092e-06
119512	sp|O74895|RL15A_SCHPO	60S ribosomal protein L15-A OS=Schizosaccharomyces pombe (strain 972 / ATCC 24843) GN=rpl15 PE=3 SV=1	0.1	16	0	3	24	54.64	4.35092e-06
119607	sp|O14112|RS10A_SCHPO	40S ribosomal protein S10-A OS=Schizosaccharomyces pombe (strain 972 / ATCC 24843) GN=rps1001 PE=3 SV=1	0.1	16	0	6	16	89.14	4.35092e-06
119535	sp|O14388|RL27A_SCHPO	60S ribosomal protein L27-A OS=Schizosaccharomyces pombe (strain 972 / ATCC 24843) GN=rpl2701 PE=2 SV=2	3	26	2	6	15	178.8	4.80855e-06
119518	sp|O59794|RL17B_SCHPO	60S ribosomal protein L17-B OS=Schizosaccharomyces pombe (strain 972 / ATCC 24843) GN=rpl1702 PE=3 SV=1	2	23	2	5	21	98.49	5.31887e-06
102227	tr|B6JZ28|B6JZ28_SCHJY	Elongation factor 1-alpha OS=Schizosaccharomyces japonicus (strain yFS275 / FY16936) GN=SJAG_01851 PE=3 SV=2	3	25	2	6	49	41.77	8.83423e-06
108298	tr|A8DNH7|A8DNH7_SCHPM	Translation elongation factor 1-alpha (Fragment) OS=Schizosaccharomyces pombe PE=4 SV=1	3	25	2	6	32	58.93	8.83423e-06
101719	tr|B6K0A3|B6K0A3_SCHJY	40S ribosomal protein S19 OS=Schizosaccharomyces japonicus (strain yFS275 / FY16936) GN=SJAG_01296 PE=4 SV=1	0.1	15	0	4	16	64.76	8.91784e-06
102011	tr|B6JYE8|B6JYE8_SCHJY	40S ribosomal protein S16 OS=Schizosaccharomyces japonicus (strain yFS275 / FY16936) GN=SJAG_01609 PE=3 SV=1	0.1	15	0	2	15	81.52	8.91784e-06
104545	tr|B6K6X6|B6K6X6_SCHJY	40S ribosomal protein S20 OS=Schizosaccharomyces japonicus (strain yFS275 / FY16936) GN=SJAG_04476 PE=3 SV=1	0.1	15	0	3	14	107.32	8.91784e-06
106902	tr|S9PTQ4|S9PTQ4_SCHOY	60S ribosomal protein L19 OS=Schizosaccharomyces octosporus (strain yFS286) GN=SOCG_01580 PE=3 SV=1	0.1	15	0	3	23	62.18	8.91784e-06
113033	tr|S9XHY6|S9XHY6_SCHCR	40S ribosomal protein S11 OS=Schizosaccharomyces cryophilus (strain OY26 / ATCC MYA-4695 / CBS 11777 / NBRC 106824 / NRRL Y48691) GN=SPOG_01070 PE=3 SV=1	0.1	15	0	3	18	59.96	8.91784e-06
119530	sp|Q92354|RL24A_SCHPO	60S ribosomal protein L24-A OS=Schizosaccharomyces pombe (strain 972 / ATCC 24843) GN=rpl2401 PE=3 SV=1	0.1	15	0	6	17	106.97	8.91784e-06
119554	sp|P05733|RL37B_SCHPO	60S ribosomal protein L37-B OS=Schizosaccharomyces pombe (strain 972 / ATCC 24843) GN=rpl3702 PE=1 SV=4	0.1	15	0	4	10	128.95	8.91784e-06
119601	sp|Q9Y7L8|RSSA1_SCHPO	40S ribosomal protein S0-A OS=Schizosaccharomyces pombe (strain 972 / ATCC 24843) GN=rps001 PE=1 SV=1	0.1	15	0	4	32	29.93	8.91784e-06
105010	tr|B6K8C2|B6K8C2_SCHJY	RACK1 Cpc2 OS=Schizosaccharomyces japonicus (strain yFS275 / FY16936) GN=SJAG_05000 PE=4 SV=1	4	27	2	4	35	74.48	1.21889e-05
108298	tr|S9PUX7|S9PUX7_SCHOY	Elongation factor 1-alpha OS=Schizosaccharomyces octosporus (strain yFS286) GN=SOCG_03014 PE=3 SV=1	3	24	2	5	50	40.07	1.61812e-05
107130	tr|S9RBW4|S9RBW4_SCHOY	60S ribosomal protein L13/L16 OS=Schizosaccharomyces octosporus (strain yFS286) GN=SOCG_01811 PE=3 SV=1	0.1	14	0	3	22	49.84	1.83077e-05
107752	tr|S9Q158|S9Q158_SCHOY	40S ribosomal protein S9 OS=Schizosaccharomyces octosporus (strain yFS286) GN=SOCG_02455 PE=3 SV=1	0.1	14	0	4	22	38.19	1.83077e-05
119544	sp|Q9URX6|RL31_SCHPO	60S ribosomal protein L31 OS=Schizosaccharomyces pombe (strain 972 / ATCC 24843) GN=rpl31 PE=3 SV=1	0.1	14	0	6	13	52.81	1.83077e-05
103119	tr|B6K1D5|B6K1D5_SCHJY	40S ribosomal protein S18 OS=Schizosaccharomyces japonicus (strain yFS275 / FY16936) GN=SJAG_02861 PE=3 SV=1	2	21	2	2	17	138.43	1.89246e-05
108318	tr|S9PXK3|S9PXK3_SCHOY	Histone H2A OS=Schizosaccharomyces octosporus (strain yFS286) GN=SOCG_03034 PE=3 SV=1	2	21	1	3	14	145.26	1.89246e-05
100544	tr|S9PZ44|S9PZ44_SCHOY	40S ribosomal protein S1 OS=Schizosaccharomyces octosporus (strain yFS286) GN=RPS1 PE=3 SV=1	0.1	13	0	2	28	37	3.76529e-05
105694	tr|S9PU17|S9PU17_SCHOY	60S ribosomal protein L30 OS=Schizosaccharomyces octosporus (strain yFS286) GN=SOCG_00354 PE=4 SV=1	0.1	13	0	3	12	82.09	3.76529e-05
111702	sp|Q9Y7N1|YCK3_SCHPO	Uncharacterized protein C1450.03 OS=Schizosaccharomyces pombe (strain 972 / ATCC 24843) GN=SPCC1450.03 PE=1 SV=1	0.1	13	0	5	27	24.02	3.76529e-05
119552	sp|Q92365|RL36A_SCHPO	60S ribosomal protein L36-A OS=Schizosaccharomyces pombe (strain 972 / ATCC 24843) GN=rpl3601 PE=3 SV=2	0.1	13	0	3	11	88.83	3.76529e-05
119636	sp|O59865|RS24B_SCHPO	40S ribosomal protein S24-B OS=Schizosaccharomyces pombe (strain 972 / ATCC 24843) GN=rps2402 PE=2 SV=3	0.1	13	0	4	16	70.83	3.76529e-05
120386	sp|O94259|UTP16_SCHPO	Probable U3 small nucleolar RNA-associated protein 16 OS=Schizosaccharomyces pombe (strain 972 / ATCC 24843) GN=utp16 PE=1 SV=2	0.1	13	0	2	38	30.43	3.76529e-05
101568	tr|B6JZU2|B6JZU2_SCHJY	40S ribosomal protein S13 OS=Schizosaccharomyces japonicus (strain yFS275 / FY16936) GN=SJAG_01132 PE=3 SV=1	0.1	12	0	3	17	70.93	7.76021e-05
103269	tr|B6K365|B6K365_SCHJY	Histone H2A OS=Schizosaccharomyces japonicus (strain yFS275 / FY16936) GN=SJAG_03047 PE=3 SV=1	0.1	12	0	2	15	62.03	7.76021e-05
104872	tr|B6K7X3|B6K7X3_SCHJY	60S acidic ribosomal protein P0 OS=Schizosaccharomyces japonicus (strain yFS275 / FY16936) GN=SJAG_04847 PE=3 SV=1	0.1	12	0	2	34	29.78	7.76021e-05
106298	tr|S9Q3B3|S9Q3B3_SCHOY	Histone H3 OS=Schizosaccharomyces octosporus (strain yFS286) GN=SOCG_00966 PE=3 SV=1	0.1	12	0	4	15	68.54	7.76021e-05
107796	tr|S9Q4M6|S9Q4M6_SCHOY	60S ribosomal protein L10 OS=Schizosaccharomyces octosporus (strain yFS286) GN=SOCG_02500 PE=4 SV=1	0.1	12	0	2	25	51.06	7.76021e-05
109108	tr|S9PRV4|S9PRV4_SCHOY	U3 snoRNP-associated protein Utp21 OS=Schizosaccharomyces octosporus (strain yFS286) GN=SOCG_03852 PE=4 SV=1	0.1	12	0	3	101	7.92	7.76021e-05
119622	sp|O42984|RS17A_SCHPO	40S ribosomal protein S17-A OS=Schizosaccharomyces pombe (strain 972 / ATCC 24843) GN=rps1701 PE=3 SV=1	7	30	2	7	16	199.93	8.7009e-05
114554	tr|S9XC97|S9XC97_SCHCR	Elongation factor 1-alpha OS=Schizosaccharomyces cryophilus (strain OY26 / ATCC MYA-4695 / CBS 11777 / NBRC 106824 / NRRL Y48691) GN=SPOG_02617 PE=3 SV=1	3	21	2	5	50	37.04	9.7418e-05
108058	tr|S9Q1F3|S9Q1F3_SCHOY	Heat shock protein S OS=Schizosaccharomyces octosporus (strain yFS286) GN=SOCG_02770 PE=3 SV=1	21	53	8	15	70	81.05	0.000155449
100826	tr|B6JV95|B6JV95_SCHJY	Histone H3 OS=Schizosaccharomyces japonicus (strain yFS275 / FY16936) GN=SJAG_00302 PE=3 SV=1	0.1	11	0	3	15	64.55	0.000160328
101045	tr|B6JVX9|B6JVX9_SCHJY	40S ribosomal protein S9 OS=Schizosaccharomyces japonicus (strain yFS275 / FY16936) GN=SJAG_00544 PE=3 SV=1	0.1	11	0	3	22	31.61	0.000160328
102533	tr|B6K1U6|B6K1U6_SCHJY	60S ribosomal protein L13/L16 OS=Schizosaccharomyces japonicus (strain yFS275 / FY16936) GN=SJAG_02207 PE=3 SV=1	0.1	11	0	2	22	40.53	0.000160328
104042	tr|B6K5E4|B6K5E4_SCHJY	Ribosomal protein L15 OS=Schizosaccharomyces japonicus (strain yFS275 / FY16936) GN=SJAG_03919 PE=3 SV=1	0.1	11	0	2	24	42.06	0.000160328
105920	tr|S9R358|S9R358_SCHOY	60S ribosomal protein L31 OS=Schizosaccharomyces octosporus (strain yFS286) GN=SOCG_00582 PE=4 SV=1	0.1	11	0	4	13	41.89	0.000160328
105981	tr|S9PZK0|S9PZK0_SCHOY	60S ribosomal protein L22 OS=Schizosaccharomyces octosporus (strain yFS286) GN=SOCG_00645 PE=4 SV=1	0.1	11	0	2	13	86.01	0.000160328
107780	tr|S9RM19|S9RM19_SCHOY	CGI-48 family protein OS=Schizosaccharomyces octosporus (strain yFS286) GN=SOCG_02483 PE=4 SV=1	0.1	11	0	2	63	8.77	0.000160328
109699	tr|S9RAQ7|S9RAQ7_SCHOY	40S ribosomal protein S17 OS=Schizosaccharomyces octosporus (strain yFS286) GN=SOCG_04465 PE=3 SV=1	0.1	11	0	4	16	51.45	0.000160328
114356	tr|S9VZK5|S9VZK5_SCHCR	60S ribosomal protein L27 OS=Schizosaccharomyces cryophilus (strain OY26 / ATCC MYA-4695 / CBS 11777 / NBRC 106824 / NRRL Y48691) GN=SPOG_02416 PE=3 SV=1	0.1	11	0	4	15	32.43	0.000160328
119528	sp|P0CT60|RL23A_SCHPO	60S ribosomal protein L23-A OS=Schizosaccharomyces pombe (strain 972 / ATCC 24843) GN=rpl2301 PE=3 SV=1	0.1	11	0	2	15	70.59	0.000160328
119635	sp|O13784|RS24A_SCHPO	40S ribosomal protein S24-A OS=Schizosaccharomyces pombe (strain 972 / ATCC 24843) GN=rps2401 PE=3 SV=3	0.1	11	0	4	15	42.04	0.000160328
119656	sp|O14049|RS8A_SCHPO	40S ribosomal protein S8-A OS=Schizosaccharomyces pombe (strain 972 / ATCC 24843) GN=rps801 PE=3 SV=1	9	32	3	7	23	157.22	0.000216485
101804	tr|B6JXS6|B6JXS6_SCHJY	40S ribosomal protein S13 OS=Schizosaccharomyces japonicus (strain yFS275 / FY16936) GN=SJAG_01387 PE=3 SV=1	3	19	1	3	17	118.15	0.000316022
100613	tr|B6JUX0|B6JUX0_SCHJY	40S ribosomal protein S11 OS=Schizosaccharomyces japonicus (strain yFS275 / FY16936) GN=SJAG_00069 PE=3 SV=1	0.1	10	0	2	18	36.92	0.000332193
101956	tr|B6JY91|B6JY91_SCHJY	60S ribosomal protein L7 OS=Schizosaccharomyces japonicus (strain yFS275 / FY16936) GN=SJAG_01551 PE=4 SV=1	0.1	10	0	2	28	1.77	0.000332193
102076	tr|B6JYL5|B6JYL5_SCHJY	60S ribosomal protein L31 OS=Schizosaccharomyces japonicus (strain yFS275 / FY16936) GN=SJAG_01676 PE=4 SV=1	0.1	10	0	3	13	37.89	0.000332193
102653	tr|B6K274|B6K274_SCHJY	40S ribosomal protein S27 OS=Schizosaccharomyces japonicus (strain yFS275 / FY16936) GN=SJAG_02340 PE=3 SV=1	0.1	10	0	2	9	54.21	0.000332193
103019	tr|B6K127|B6K127_SCHJY	40S ribosomal protein S28 OS=Schizosaccharomyces japonicus (strain yFS275 / FY16936) GN=SJAG_02749 PE=3 SV=1	0.1	10	0	2	8	130.54	0.000332193
116347	tr|S9X5W6|S9X5W6_SCHCR	60S ribosomal protein L26 OS=Schizosaccharomyces cryophilus (strain OY26 / ATCC MYA-4695 / CBS 11777 / NBRC 106824 / NRRL Y48691) GN=SPOG_04459 PE=3 SV=1	0.1	10	0	3	14	66.23	0.000332193
118586	sp|Q10107|NEP1_SCHPO	Ribosomal RNA small subunit methyltransferase mra1 OS=Schizosaccharomyces pombe (strain 972 / ATCC 24843) GN=mra1 PE=1 SV=2	0.1	10	0	6	40	12.58	0.000332193
120126	sp|P78958|G3P1_SCHPO	Glyceraldehyde-3-phosphate dehydrogenase 1 OS=Schizosaccharomyces pombe (strain 972 / ATCC 24843) GN=tdh1 PE=1 SV=1	0.1	10	0	5	36	16.74	0.000332193
120359	sp|Q09794|PYR1_SCHPO	Protein ura1 OS=Schizosaccharomyces pombe (strain 972 / ATCC 24843) GN=ura1 PE=1 SV=1	0.1	10	0	5	248	2.01	0.000332193
103154	tr|B6K1H5|B6K1H5_SCHJY	40S ribosomal protein S10 OS=Schizosaccharomyces japonicus (strain yFS275 / FY16936) GN=SJAG_02904 PE=4 SV=1	0.1	9	0	3	16	52.48	0.000690662
103567	tr|B6K433|B6K433_SCHJY	60S ribosomal protein L30 OS=Schizosaccharomyces japonicus (strain yFS275 / FY16936) GN=SJAG_03383 PE=4 SV=2	0.1	9	0	2	12	64.4	0.000690662
103819	tr|B6K4V2|B6K4V2_SCHJY	60S ribosomal protein L6 OS=Schizosaccharomyces japonicus (strain yFS275 / FY16936) GN=SJAG_03666 PE=3 SV=1	0.1	9	0	1	21	33.1	0.000690662
107087	tr|S9QZ68|S9QZ68_SCHOY	U3 snoRNP protein Utp15 OS=Schizosaccharomyces octosporus (strain yFS286) GN=SOCG_01767 PE=4 SV=1	0.1	9	0	2	54	12.95	0.000690662
118816	sp|P87115|NAT10_SCHPO	RNA cytidine acetyltransferase OS=Schizosaccharomyces pombe (strain 972 / ATCC 24843) GN=nat10 PE=1 SV=1	0.1	9	0	5	116	3.87	0.000690662
119627	sp|P79016|RS19B_SCHPO	40S ribosomal protein S19-B OS=Schizosaccharomyces pombe (strain 972 / ATCC 24843) GN=rps1902 PE=3 SV=2	0.1	9	0	5	16	43.6	0.000690662
110553	sp|Q10368|YDBI_SCHPO	Uncharacterized protein C22E12.18 OS=Schizosaccharomyces pombe (strain 972 / ATCC 24843) GN=SPAC22E12.18 PE=1 SV=1	25	7	10	5	38	45.55	0.00104796
101658	tr|B6K037|B6K037_SCHJY	Ribomal-ubiquitin fusion protein Ubi5 OS=Schizosaccharomyces japonicus (strain yFS275 / FY16936) GN=SJAG_01226 PE=4 SV=1	0.1	8	0	2	17	23.27	0.00144197
102249	tr|B6JZ50|B6JZ50_SCHJY	Heat shock protein OS=Schizosaccharomyces japonicus (strain yFS275 / FY16936) GN=SJAG_01874 PE=3 SV=1	0.1	8	0	4	67	9.69	0.00144197
103250	tr|B6K346|B6K346_SCHJY	U3 snoRNP-associated protein Rrp9 OS=Schizosaccharomyces japonicus (strain yFS275 / FY16936) GN=SJAG_03028 PE=4 SV=1	0.1	8	0	1	58	12.17	0.00144197
103374	tr|B6K3H5|B6K3H5_SCHJY	60S ribosomal protein L27/L28 OS=Schizosaccharomyces japonicus (strain yFS275 / FY16936) GN=SJAG_03159 PE=3 SV=1	0.1	8	0	3	17	42.33	0.00144197
103463	tr|B6K3S1|B6K3S1_SCHJY	40S ribosomal protein S12 OS=Schizosaccharomyces japonicus (strain yFS275 / FY16936) GN=SJAG_03262 PE=3 SV=1	0.1	8	0	2	16	31.99	0.00144197
106701	tr|S9PUI9|S9PUI9_SCHOY	40S ribosomal protein S19 OS=Schizosaccharomyces octosporus (strain yFS286) GN=SOCG_01376 PE=4 SV=1	0.1	8	0	3	16	31.01	0.00144197
108748	tr|S9Q3M4|S9Q3M4_SCHOY	Heat shock protein OS=Schizosaccharomyces octosporus (strain yFS286) GN=SOCG_03479 PE=3 SV=1	0.1	8	0	4	67	7.45	0.00144197
109547	tr|S9PT39|S9PT39_SCHOY	60S ribosomal protein L9 OS=Schizosaccharomyces octosporus (strain yFS286) GN=SOCG_04303 PE=4 SV=1	0.1	8	0	3	21	28.18	0.00144197
117778	sp|O13370|DED1_SCHPO	ATP-dependent RNA helicase ded1 OS=Schizosaccharomyces pombe (strain 972 / ATCC 24843) GN=ded1 PE=1 SV=1	0.1	8	0	4	70	5.74	0.00144197
118093	sp|O43026|G3P2_SCHPO	Glyceraldehyde-3-phosphate dehydrogenase 2 OS=Schizosaccharomyces pombe (strain 972 / ATCC 24843) GN=gpd3 PE=1 SV=1	0.1	8	0	3	36	14.02	0.00144197
119521	sp|P05734|RL19A_SCHPO	60S ribosomal protein L19-A OS=Schizosaccharomyces pombe (strain 972 / ATCC 24843) GN=rpl1901 PE=1 SV=3	0.1	8	0	3	23	8.81	0.00144197
119557	sp|Q09900|RL38B_SCHPO	60S ribosomal protein L38-2 OS=Schizosaccharomyces pombe (strain 972 / ATCC 24843) GN=rpl3802 PE=3 SV=1	0.1	8	0	2	8	95.98	0.00144197
119576	sp|Q10232|RL9A_SCHPO	60S ribosomal protein L9-A OS=Schizosaccharomyces pombe (strain 972 / ATCC 24843) GN=rpl901 PE=3 SV=1	0.1	8	0	3	22	30.23	0.00144197
104063	tr|B6K5G6|B6K5G6_SCHJY	Histone H2B OS=Schizosaccharomyces japonicus (strain yFS275 / FY16936) GN=SJAG_03941 PE=3 SV=1	9	27	3	4	14	232.42	0.00214811
119506	sp|P0CT77|RL11A_SCHPO	60S ribosomal protein L11-A OS=Schizosaccharomyces pombe (strain 972 / ATCC 24843) GN=rpl1101 PE=2 SV=1	14	35	2	7	20	226.36	0.00229404
100544	tr|B6K2Q6|B6K2Q6_SCHJY	40S ribosomal protein S1 OS=Schizosaccharomyces japonicus (strain yFS275 / FY16936) GN=RPS1 PE=3 SV=1	0.1	7	0	2	29	22.73	0.00302626
101782	tr|B6K0H2|B6K0H2_SCHJY	Ribosomal-ubiquitin fusion protein Ubi1 OS=Schizosaccharomyces japonicus (strain yFS275 / FY16936) GN=SJAG_01365 PE=4 SV=1	0.1	7	0	2	15	23.99	0.00302626
102827	tr|B6K2R5|B6K2R5_SCHJY	Ribosomal protein OS=Schizosaccharomyces japonicus (strain yFS275 / FY16936) GN=SJAG_02531 PE=3 SV=1	0.1	7	0	2	24	33.32	0.00302626
104269	tr|B6K640|B6K640_SCHJY	40S ribosomal protein S17 OS=Schizosaccharomyces japonicus (strain yFS275 / FY16936) GN=SJAG_04168 PE=3 SV=1	0.1	7	0	3	16	35.27	0.00302626
104275	tr|B6K646|B6K646_SCHJY	40S ribosomal protein S21 OS=Schizosaccharomyces japonicus (strain yFS275 / FY16936) GN=SJAG_04174 PE=3 SV=1	0.1	7	0	1	10	62.7	0.00302626
105360	tr|S9PXR2|S9PXR2_SCHOY	60S ribosomal protein L26 OS=Schizosaccharomyces octosporus (strain yFS286) GN=SOCG_00019 PE=3 SV=1	0.1	7	0	2	14	41.7	0.00302626
106146	tr|S9RG62|S9RG62_SCHOY	U3 snoRNP-associated protein Imp4 OS=Schizosaccharomyces octosporus (strain yFS286) GN=SOCG_00811 PE=4 SV=1	0.1	7	0	2	33	16.48	0.00302626
107564	tr|S9R9D8|S9R9D8_SCHOY	Uncharacterized protein OS=Schizosaccharomyces octosporus (strain yFS286) GN=SOCG_02262 PE=4 SV=1	0.1	7	0	1	85	6.48	0.00302626
108508	tr|S9PY59|S9PY59_SCHOY	60S ribosomal protein L7 OS=Schizosaccharomyces octosporus (strain yFS286) GN=SOCG_03231 PE=4 SV=1	0.1	7	0	2	29	22.57	0.00302626
108955	tr|S9PRF1|S9PRF1_SCHOY	60S ribosomal protein L24 OS=Schizosaccharomyces octosporus (strain yFS286) GN=SOCG_03692 PE=4 SV=1	0.1	7	0	3	17	66.59	0.00302626
111604	sp|Q9P7D4|ACON2_SCHPO	Homocitrate dehydratase, mitochondrial OS=Schizosaccharomyces pombe (strain 972 / ATCC 24843) GN=SPBP4H10.15 PE=3 SV=3	0.1	7	0	4	100	7.01	0.00302626
119526	sp|O42706|RL21B_SCHPO	60S ribosomal protein L21-B OS=Schizosaccharomyces pombe (strain 972 / ATCC 24843) GN=rpl2102 PE=2 SV=2	0.1	7	0	3	18	35.44	0.00302626
119619	sp|Q9UTQ6|RS15B_SCHPO	40S ribosomal protein S15-B OS=Schizosaccharomyces pombe (strain 972 / ATCC 24843) GN=rps1502 PE=1 SV=1	0.1	7	0	3	18	31.21	0.00302626
119633	sp|P0CT75|RS23A_SCHPO	40S ribosomal protein S23-A OS=Schizosaccharomyces pombe (strain 972 / ATCC 24843) GN=rps23 PE=1 SV=1	0.1	7	0	3	16	31.96	0.00302626
120124	sp|Q9HEQ9|TCG1_SCHPO	Single-stranded TG1-3 DNA-binding protein OS=Schizosaccharomyces pombe (strain 972 / ATCC 24843) GN=tcg1 PE=1 SV=3	0.1	7	0	3	38	9.22	0.00302626
119623	sp|Q9P7J6|RS17B_SCHPO	40S ribosomal protein S17-B OS=Schizosaccharomyces pombe (strain 972 / ATCC 24843) GN=rps1702 PE=1 SV=1	5	19	1	5	16	132.04	0.00316896
119532	sp|Q10330|RL25A_SCHPO	60S ribosomal protein L25-A OS=Schizosaccharomyces pombe (strain 972 / ATCC 24843) GN=rpl2501 PE=1 SV=1	11	28	2	4	16	192.71	0.00563079
117947	sp|Q9UTM9|FAP2_SCHPO	L-saccharopine oxidase OS=Schizosaccharomyces pombe (strain 972 / ATCC 24843) GN=fap2 PE=1 SV=1	15	34	9	11	49	73.55	0.00595438
100776	tr|B6JV43|B6JV43_SCHJY	U3 snoRNP-associated protein Utp21 OS=Schizosaccharomyces japonicus (strain yFS275 / FY16936) GN=SJAG_00245 PE=4 SV=1	0.1	6	0	2	101	1.49	0.00639365
100827	tr|B6JV96|B6JV96_SCHJY	Histone H4 OS=Schizosaccharomyces japonicus (strain yFS275 / FY16936) GN=SJAG_00303 PE=1 SV=1	0.1	6	0	3	11	39.52	0.00639365
101039	tr|B6JVX3|B6JVX3_SCHJY	CGI-48 family protein OS=Schizosaccharomyces japonicus (strain yFS275 / FY16936) GN=SJAG_00538 PE=4 SV=1	0.1	6	0	1	62	7.29	0.00639365
101223	tr|B6JWG8|B6JWG8_SCHJY	U3 snoRNP protein Nop58 OS=Schizosaccharomyces japonicus (strain yFS275 / FY16936) GN=SJAG_00744 PE=4 SV=1	0.1	6	0	2	55	1.83	0.00639365
101267	tr|B6JWL3|B6JWL3_SCHJY	Heat shock protein BiP OS=Schizosaccharomyces japonicus (strain yFS275 / FY16936) GN=SJAG_00790 PE=3 SV=1	0.1	6	0	1	73	0.68	0.00639365
101540	tr|B6JXG0|B6JXG0_SCHJY	60S ribosomal protein L23 OS=Schizosaccharomyces japonicus (strain yFS275 / FY16936) GN=SJAG_01087 PE=3 SV=1	0.1	6	0	1	15	44.01	0.00639365
102682	tr|B6K2A4|B6K2A4_SCHJY	U3 snoRNP-associated protein Imp3 OS=Schizosaccharomyces japonicus (strain yFS275 / FY16936) GN=SJAG_02372 PE=4 SV=1	0.1	6	0	2	22	13.89	0.00639365
102842	tr|B6K0J0|B6K0J0_SCHJY	60S ribosomal protein L27/L28 OS=Schizosaccharomyces japonicus (strain yFS275 / FY16936) GN=SJAG_02546 PE=3 SV=1	0.1	6	0	2	17	33.26	0.00639365
104928	tr|B6K832|B6K832_SCHJY	U3 snoRNP-associated protein Utp7 OS=Schizosaccharomyces japonicus (strain yFS275 / FY16936) GN=SJAG_04908 PE=4 SV=1	0.1	6	0	1	60	9.24	0.00639365
106712	tr|S9RAM8|S9RAM8_SCHOY	U3 snoRNP-associated protein Utp10 OS=Schizosaccharomyces octosporus (strain yFS286) GN=SOCG_01387 PE=4 SV=1	0.1	6	0	3	186	1.61	0.00639365
108240	tr|S9Q1Q1|S9Q1Q1_SCHOY	60S ribosomal protein L8 OS=Schizosaccharomyces octosporus (strain yFS286) GN=SOCG_02955 PE=4 SV=1	0.1	6	0	3	27	22.23	0.00639365
110292	sp|Q09870|RCL1_SCHPO	Probable RNA 3'-terminal phosphate cyclase-like protein OS=Schizosaccharomyces pombe (strain 972 / ATCC 24843) GN=SPAC12G12.06c PE=3 SV=1	0.1	6	0	4	40	10.13	0.00639365
112060	tr|S9XCT4|S9XCT4_SCHCR	60S ribosomal protein L21 OS=Schizosaccharomyces cryophilus (strain OY26 / ATCC MYA-4695 / CBS 11777 / NBRC 106824 / NRRL Y48691) GN=SPOG_00081 PE=4 SV=1	0.1	6	0	2	18	32.52	0.00639365
114679	tr|S9XA55|S9XA55_SCHCR	60S ribosomal protein L27/L28 OS=Schizosaccharomyces cryophilus (strain OY26 / ATCC MYA-4695 / CBS 11777 / NBRC 106824 / NRRL Y48691) GN=SPOG_02745 PE=3 SV=1	0.1	6	0	3	17	12.03	0.00639365
116545	tr|S9XGY4|S9XGY4_SCHCR	60S ribosomal protein L7 OS=Schizosaccharomyces cryophilus (strain OY26 / ATCC MYA-4695 / CBS 11777 / NBRC 106824 / NRRL Y48691) GN=SPOG_04661 PE=4 SV=1	0.1	6	0	1	29	1.74	0.00639365
119545	sp|O42935|RL32B_SCHPO	60S ribosomal protein L32-B OS=Schizosaccharomyces pombe (strain 972 / ATCC 24843) GN=rpl3201 PE=3 SV=1	0.1	6	0	3	14	34.63	0.00639365
119546	sp|P79015|RL32A_SCHPO	60S ribosomal protein L32-A OS=Schizosaccharomyces pombe (strain 972 / ATCC 24843) GN=rpl3202 PE=1 SV=2	0.1	6	0	2	14	20.76	0.00639365
119919	sp|O74690|SNU13_SCHPO	13 kDa ribonucleoprotein-associated protein OS=Schizosaccharomyces pombe (strain 972 / ATCC 24843) GN=snu13 PE=3 SV=1	0.1	6	0	2	14	36.96	0.00639365
120394	sp|O60188|UTP6_SCHPO	U3 small nucleolar RNA-associated protein 6 OS=Schizosaccharomyces pombe (strain 972 / ATCC 24843) GN=utp6 PE=3 SV=1	0.1	6	0	2	56	5.39	0.00639365
120538	sp|Q9URY0|YTM1_SCHPO	Ribosome biogenesis protein ytm1 OS=Schizosaccharomyces pombe (strain 972 / ATCC 24843) GN=ytm1 PE=1 SV=1	0.1	6	0	3	48	6.21	0.00639365
117959	sp|O43030|FES1_SCHPO	Hsp70 nucleotide exchange factor fes1 OS=Schizosaccharomyces pombe (strain 972 / ATCC 24843) GN=fes1 PE=1 SV=1	31	14	10	4	33	82.51	0.0102874
101120	tr|B6JW59|B6JW59_SCHJY	60S ribosomal protein L9 OS=Schizosaccharomyces japonicus (strain yFS275 / FY16936) GN=SJAG_00629 PE=4 SV=1	0.1	5	0	2	21	21.14	0.013628
101971	tr|B6JYA7|B6JYA7_SCHJY	Uncharacterized protein OS=Schizosaccharomyces japonicus (strain yFS275 / FY16936) GN=SJAG_01568 PE=4 SV=2	0.1	5	0	2	49	9.21	0.013628
102033	tr|B6JYH0|B6JYH0_SCHJY	40S ribosomal protein S23 OS=Schizosaccharomyces japonicus (strain yFS275 / FY16936) GN=SJAG_01632 PE=3 SV=1	0.1	5	0	2	16	22.38	0.013628
102564	tr|B6K1Y1|B6K1Y1_SCHJY	60S ribosomal protein L24 OS=Schizosaccharomyces japonicus (strain yFS275 / FY16936) GN=SJAG_02243 PE=4 SV=1	0.1	5	0	2	17	38.93	0.013628
105809	tr|S9PXK0|S9PXK0_SCHOY	60S ribosomal protein L7 OS=Schizosaccharomyces octosporus (strain yFS286) GN=SOCG_00469 PE=4 SV=1	0.1	5	0	2	29	12.28	0.013628
108838	tr|S9Q3X3|S9Q3X3_SCHOY	U3 snoRNP-associated protein Utp1 OS=Schizosaccharomyces octosporus (strain yFS286) GN=SOCG_03572 PE=4 SV=1	0.1	5	0	3	93	2.69	0.013628
109933	tr|S9QW06|S9QW06_SCHOY	60S ribosomal protein L21 OS=Schizosaccharomyces octosporus (strain yFS286) GN=SOCG_04706 PE=4 SV=1	0.1	5	0	1	19	29.65	0.013628
112474	tr|O14391|O14391_SCHPM	40S ribosomal protein S4 homolog (Fragment) OS=Schizosaccharomyces pombe PE=2 SV=1	0.1	5	0	2	8	53.2	0.013628
118584	sp|O13910|MPP10_SCHPO	U3 small nucleolar ribonucleoprotein protein mpp10 OS=Schizosaccharomyces pombe (strain 972 / ATCC 24843) GN=mpp10 PE=1 SV=1	0.1	5	0	3	68	3.69	0.013628
119522	sp|O42699|RL19B_SCHPO	60S ribosomal protein L19-B OS=Schizosaccharomyces pombe (strain 972 / ATCC 24843) GN=rpl1902 PE=2 SV=2	0.1	5	0	2	23	2.2	0.013628
119563	sp|Q9UTI8|RL44_SCHPO	60S ribosomal protein L42 OS=Schizosaccharomyces pombe (strain 972 / ATCC 24843) GN=rpl42 PE=1 SV=3	0.1	5	0	2	12	20.49	0.013628
119618	sp|O94715|RS15A_SCHPO	40S ribosomal protein S15-A OS=Schizosaccharomyces pombe (strain 972 / ATCC 24843) GN=rps1501 PE=3 SV=1	0.1	5	0	2	18	25.7	0.013628
118194	sp|Q9US25|HRP1_SCHPO	Chromodomain helicase hrp1 OS=Schizosaccharomyces pombe (strain 972 / ATCC 24843) GN=hrp1 PE=1 SV=1	229	180	48	44	158	160.93	0.0152744
109099	tr|S9PV91|S9PV91_SCHOY	40S ribosomal protein S12 OS=Schizosaccharomyces octosporus (strain yFS286) GN=SOCG_03843 PE=3 SV=1	2	10	2	3	16	54.64	0.0158264
112217	tr|S9W0B7|S9W0B7_SCHCR	Heat shock protein S OS=Schizosaccharomyces cryophilus (strain OY26 / ATCC MYA-4695 / CBS 11777 / NBRC 106824 / NRRL Y48691) GN=SPOG_00242 PE=3 SV=1	24	43	8	9	70	79.24	0.0194266
115170	tr|S9X7L5|S9X7L5_SCHCR	40S ribosomal protein S17 OS=Schizosaccharomyces cryophilus (strain OY26 / ATCC MYA-4695 / CBS 11777 / NBRC 106824 / NRRL Y48691) GN=SPOG_03251 PE=3 SV=1	5	15	1	4	16	114.67	0.0221689
120014	sp|P22774|HSP7M_SCHPO	Heat shock 70 kDa protein, mitochondrial OS=Schizosaccharomyces pombe (strain 972 / ATCC 24843) GN=ssp1 PE=2 SV=2	5	15	3	6	73	17.14	0.0221689
100582	tr|B6JUU0|B6JUU0_SCHJY	60S ribosomal protein L8 OS=Schizosaccharomyces japonicus (strain yFS275 / FY16936) GN=SJAG_00034 PE=4 SV=1	0.1	4	0	3	27	12.93	0.0294083
101069	tr|B6JW05|B6JW05_SCHJY	U3 snoRNP-associated protein Utp1 OS=Schizosaccharomyces japonicus (strain yFS275 / FY16936) GN=SJAG_00572 PE=4 SV=1	0.1	4	0	1	97	3.11	0.0294083
101713	tr|B6K095|B6K095_SCHJY	40S ribosomal protein S30 OS=Schizosaccharomyces japonicus (strain yFS275 / FY16936) GN=SJAG_01287 PE=3 SV=1	0.1	4	0	1	7	28.95	0.0294083
103454	tr|B6K3R1|B6K3R1_SCHJY	U3 snoRNP-associated protein Imp4 OS=Schizosaccharomyces japonicus (strain yFS275 / FY16936) GN=SJAG_03252 PE=4 SV=1	0.1	4	0	1	33	12.02	0.0294083
106001	tr|S9PZM0|S9PZM0_SCHOY	60S ribosomal protein L32 OS=Schizosaccharomyces octosporus (strain yFS286) GN=SOCG_00665 PE=4 SV=1	0.1	4	0	2	15	27.47	0.0294083
107505	tr|S9Q5F6|S9Q5F6_SCHOY	40S ribosomal protein S15a OS=Schizosaccharomyces octosporus (strain yFS286) GN=SOCG_02201 PE=3 SV=1	0.1	4	0	2	15	3.37	0.0294083
108484	tr|S9R6U0|S9R6U0_SCHOY	60S ribosomal protein L17 OS=Schizosaccharomyces octosporus (strain yFS286) GN=SOCG_03206 PE=3 SV=1	0.1	4	0	1	21	9.64	0.0294083
111587	sp|Q9HFE6|YNW6_SCHPO	Uncharacterized RNA-binding protein P16F5.06 OS=Schizosaccharomyces pombe (strain 972 / ATCC 24843) GN=SPBP16F5.06 PE=1 SV=1	0.1	4	0	2	55	3.65	0.0294083
116426	tr|S9W0S2|S9W0S2_SCHCR	Hsp70-like protein OS=Schizosaccharomyces cryophilus (strain OY26 / ATCC MYA-4695 / CBS 11777 / NBRC 106824 / NRRL Y48691) GN=SPOG_04540 PE=3 SV=1	0.1	4	0	3	73	1.38	0.0294083
119558	sp|P05767|RL39_SCHPO	60S ribosomal protein L39 OS=Schizosaccharomyces pombe (strain 972 / ATCC 24843) GN=rpl39 PE=3 SV=3	0.1	4	0	2	6	31.72	0.0294083
109239	tr|S9RD98|S9RD98_SCHOY	40S ribosomal protein S17 OS=Schizosaccharomyces octosporus (strain yFS286) GN=SOCG_03986 PE=3 SV=1	5	14	1	3	16	107.52	0.035129
107880	tr|S9Q515|S9Q515_SCHOY	60S ribosomal protein L11 OS=Schizosaccharomyces octosporus (strain yFS286) GN=SOCG_02588 PE=3 SV=1	6	15	1	3	20	100.02	0.0459109
111333	sp|O60176|YG41_SCHPO	Uncharacterized RNA-binding protein C23E6.01c OS=Schizosaccharomyces pombe (strain 972 / ATCC 24843) GN=SPBC23E6.01c PE=1 SV=2	72	97	11	13	52	236.1	0.054028
114207	tr|S9VT80|S9VT80_SCHCR	60S ribosomal protein L25 OS=Schizosaccharomyces cryophilus (strain OY26 / ATCC MYA-4695 / CBS 11777 / NBRC 106824 / NRRL Y48691) GN=SPOG_02262 PE=3 SV=1	5	13	1	2	16	107.26	0.0549706
100753	tr|B6JV20|B6JV20_SCHJY	60S ribosomal protein L22 OS=Schizosaccharomyces japonicus (strain yFS275 / FY16936) GN=SJAG_00220 PE=4 SV=1	0.1	3	0	1	13	22.47	0.0646465
101263	tr|B6JWK9|B6JWK9_SCHJY	ATP-dependent RNA helicase Sum3 OS=Schizosaccharomyces japonicus (strain yFS275 / FY16936) GN=SJAG_00786 PE=3 SV=1	0.1	3	0	1	69	2.18	0.0646465
101991	tr|B6JYC8|B6JYC8_SCHJY	60S ribosomal protein L27 OS=Schizosaccharomyces japonicus (strain yFS275 / FY16936) GN=SJAG_01588 PE=3 SV=1	0.1	3	0	2	15	29.16	0.0646465
102378	tr|B6JZI4|B6JZI4_SCHJY	Ribosome biogenesis protein Mra1 OS=Schizosaccharomyces japonicus (strain yFS275 / FY16936) GN=SJAG_02024 PE=4 SV=1	0.1	3	0	1	35	4.23	0.0646465
103727	tr|B6K4K6|B6K4K6_SCHJY	U3 snoRNP-associated protein Sof1 OS=Schizosaccharomyces japonicus (strain yFS275 / FY16936) GN=SJAG_03569 PE=4 SV=1	0.1	3	0	1	50	6.04	0.0646465
105499	tr|S9R1V6|S9R1V6_SCHOY	60S ribosomal protein L27/L28 OS=Schizosaccharomyces octosporus (strain yFS286) GN=SOCG_00159 PE=3 SV=1	0.1	3	0	2	17	3	0.0646465
105745	tr|S9PXD8|S9PXD8_SCHOY	40S ribosomal protein S24 OS=Schizosaccharomyces octosporus (strain yFS286) GN=SOCG_00405 PE=3 SV=1	0.1	3	0	2	15	9.74	0.0646465
107382	tr|S9RKY6|S9RKY6_SCHOY	40S ribosomal protein S8 OS=Schizosaccharomyces octosporus (strain yFS286) GN=SOCG_02072 PE=3 SV=1	0.1	3	0	1	22	13.43	0.0646465
108427	tr|S9PXX4|S9PXX4_SCHOY	60S ribosomal protein L36/L42 OS=Schizosaccharomyces octosporus (strain yFS286) GN=SOCG_03148 PE=3 SV=1	0.1	3	0	2	12	12.32	0.0646465
109574	tr|S9QWG3|S9QWG3_SCHOY	U3 small nucleolar RNA-associated protein 11 OS=Schizosaccharomyces octosporus (strain yFS286) GN=SOCG_04331 PE=3 SV=1	0.1	3	0	1	30	5.04	0.0646465
109707	tr|S9RMP8|S9RMP8_SCHOY	Glyceraldehyde-3-phosphate dehydrogenase OS=Schizosaccharomyces octosporus (strain yFS286) GN=SOCG_04474 PE=3 SV=1	0.1	3	0	1	36	4.2	0.0646465
110964	sp|Q9UT32|RL1DB_SCHPO	Putative ribosome biogenesis protein C8F11.04 OS=Schizosaccharomyces pombe (strain 972 / ATCC 24843) GN=SPAC8F11.04 PE=3 SV=1	0.1	3	0	3	41	3.63	0.0646465
111807	sp|Q9Y7R7|RL1DA_SCHPO	Putative ribosome biogenesis protein C306.07c OS=Schizosaccharomyces pombe (strain 972 / ATCC 24843) GN=SPCC306.07c PE=3 SV=1	0.1	3	0	2	32	4.63	0.0646465
112610	tr|S9VSH8|S9VSH8_SCHCR	Translation initiation factor IF2 OS=Schizosaccharomyces cryophilus (strain OY26 / ATCC MYA-4695 / CBS 11777 / NBRC 106824 / NRRL Y48691) GN=SPOG_00639 PE=4 SV=1	0.1	3	0	2	113	1.33	0.0646465
117849	sp|O13802|EBP2_SCHPO	Probable rRNA-processing protein ebp2 OS=Schizosaccharomyces pombe (strain 972 / ATCC 24843) GN=ebp2 PE=1 SV=1	0.1	3	0	2	38	3.97	0.0646465
118210	sp|Q09864|HSP60_SCHPO	Heat shock protein 60, mitochondrial OS=Schizosaccharomyces pombe (strain 972 / ATCC 24843) GN=hsp60 PE=1 SV=1	0.1	3	0	3	62	4.02	0.0646465
119202	sp|O60164|PESC_SCHPO	Pescadillo homolog OS=Schizosaccharomyces pombe (strain 972 / ATCC 24843) GN=ppp1 PE=3 SV=1	0.1	3	0	2	69	2.17	0.0646465
119597	sp|P08094|RLA2_SCHPO	60S acidic ribosomal protein P2-alpha OS=Schizosaccharomyces pombe (strain 972 / ATCC 24843) GN=rpp201 PE=1 SV=1	0.1	3	0	3	11	13.45	0.0646465
119599	sp|O14317|RLA6_SCHPO	60S acidic ribosomal protein P2-C OS=Schizosaccharomyces pombe (strain 972 / ATCC 24843) GN=rpp203 PE=1 SV=2	0.1	3	0	3	11	13.5	0.0646465
119628	sp|O74892|RS2_SCHPO	40S ribosomal protein S2 OS=Schizosaccharomyces pombe (strain 972 / ATCC 24843) GN=rps2 PE=1 SV=1	0.1	3	0	2	28	5.43	0.0646465
120390	sp|O74862|UTP23_SCHPO	rRNA-processing protein utp23 OS=Schizosaccharomyces pombe (strain 972 / ATCC 24843) GN=utp23 PE=3 SV=1	0.1	3	0	2	30	5.06	0.0646465
111480	sp|B5BP45|YP51_SCHPO	Uncharacterized amino-acid permease C460.01c OS=Schizosaccharomyces pombe (strain 972 / ATCC 24843) GN=SPBC460.01c PE=3 SV=1	3	0.1	2	0	63	2.39	0.0646465
100972	tr|B6JVQ0|B6JVQ0_SCHJY	60S ribosomal protein L11 OS=Schizosaccharomyces japonicus (strain yFS275 / FY16936) GN=SJAG_00465 PE=3 SV=1	6	14	1	2	20	98.04	0.0696472
103099	tr|B6K1B5|B6K1B5_SCHJY	60S ribosomal protein L25 OS=Schizosaccharomyces japonicus (strain yFS275 / FY16936) GN=SJAG_02840 PE=3 SV=1	5	11	1	1	16	101.85	0.12888
100412	tr|S9RLH5|S9RLH5_SCHOY	RNA cytidine acetyltransferase OS=Schizosaccharomyces octosporus (strain yFS286) GN=NAT10 PE=3 SV=1	0.1	2	0	2	116	0.86	0.146612
102430	tr|B6JZN9|B6JZN9_SCHJY	60S ribosomal protein L38 OS=Schizosaccharomyces japonicus (strain yFS275 / FY16936) GN=SJAG_02081 PE=3 SV=1	0.1	2	0	1	9	28.94	0.146612
107040	tr|S9PVI9|S9PVI9_SCHOY	Translation elongation factor 2 Eft2,B OS=Schizosaccharomyces octosporus (strain yFS286) GN=SOCG_01720 PE=4 SV=1	0.1	2	0	2	93	1.07	0.146612
108116	tr|S9PX44|S9PX44_SCHOY	40S ribosomal protein S2 OS=Schizosaccharomyces octosporus (strain yFS286) GN=SOCG_02830 PE=3 SV=1	0.1	2	0	1	28	3.62	0.146612
108380	tr|S9PXS4|S9PXS4_SCHOY	60S acidic ribosomal protein P2-beta OS=Schizosaccharomyces octosporus (strain yFS286) GN=SOCG_03100 PE=3 SV=1	0.1	2	0	2	11	8.92	0.146612
109573	tr|S9PN20|S9PN20_SCHOY	Ribosome biogenesis protein Mra1 OS=Schizosaccharomyces octosporus (strain yFS286) GN=SOCG_04330 PE=4 SV=1	0.1	2	0	2	43	2.33	0.146612
110489	sp|Q10148|YAT1_SCHPO	Uncharacterized protein C1D4.01 OS=Schizosaccharomyces pombe (strain 972 / ATCC 24843) GN=SPAC1D4.01 PE=4 SV=2	0.1	2	0	2	29	3.4	0.146612
115834	tr|S9W0N4|S9W0N4_SCHCR	Medial ring protein Alm1 OS=Schizosaccharomyces cryophilus (strain OY26 / ATCC MYA-4695 / CBS 11777 / NBRC 106824 / NRRL Y48691) GN=SPOG_03928 PE=4 SV=1	0.1	2	0	2	197	0.51	0.146612
118410	sp|O74752|MAS5_SCHPO	Mitochondrial protein import protein mas5 OS=Schizosaccharomyces pombe (strain 972 / ATCC 24843) GN=mas5 PE=3 SV=1	0.1	2	0	2	45	2.23	0.146612
119455	sp|P17937|RL7A_SCHPO	60S ribosomal protein L7-A OS=Schizosaccharomyces pombe (strain 972 / ATCC 24843) GN=rlp7 PE=3 SV=1	0.1	2	0	2	29	3.43	0.146612
119594	sp|P17476|RLA1_SCHPO	60S acidic ribosomal protein P1-alpha 1 OS=Schizosaccharomyces pombe (strain 972 / ATCC 24843) GN=rpp101 PE=3 SV=1	0.1	2	0	1	11	17.96	0.146612
120389	sp|O94676|UTP22_SCHPO	U3 small nucleolar RNA-associated protein 22 OS=Schizosaccharomyces pombe (strain 972 / ATCC 24843) GN=utp22 PE=3 SV=1	0.1	2	0	2	126	0.79	0.146612
111515	sp|Q10332|YBMA_SCHPO	Uncharacterized ATP-dependent helicase C582.10c OS=Schizosaccharomyces pombe (strain 972 / ATCC 24843) GN=SPBC582.10c PE=1 SV=1	2	0.1	1	0	94	1.07	0.146612
117194	sp|P10989|ACT_SCHPO	Actin OS=Schizosaccharomyces pombe (strain 972 / ATCC 24843) GN=act1 PE=1 SV=1	15	23	6	8	42	58.7	0.192697
102374	tr|B6JZI0|B6JZI0_SCHJY	40S ribosomal protein S8 OS=Schizosaccharomyces japonicus (strain yFS275 / FY16936) GN=SJAG_02020 PE=3 SV=1	5	9	1	1	22	51.46	0.281686
105392	tr|S9R1J2|S9R1J2_SCHOY	Actin Act1 OS=Schizosaccharomyces octosporus (strain yFS286) GN=SOCG_00051 PE=3 SV=1	15	21	6	7	42	56.24	0.31618
102016	tr|B6JYF3|B6JYF3_SCHJY	Hsp70-like protein OS=Schizosaccharomyces japonicus (strain yFS275 / FY16936) GN=SJAG_01615 PE=3 SV=1	5	6	3	4	73	9.62	0.762866
106297	tr|S9RJL1|S9RJL1_SCHOY	Histone H4 OS=Schizosaccharomyces octosporus (strain yFS286) GN=SOCG_00965 PE=3 SV=1	6	7	2	4	11	118.52	0.781406
104150	tr|B6K5R2|B6K5R2_SCHJY	Chromodomain helicase hrp1 OS=Schizosaccharomyces japonicus (strain yFS275 / FY16936) GN=SJAG_04038 PE=4 SV=2	29	31	7	8	163	20.3	0.796235
103360	tr|B6K3G1|B6K3G1_SCHJY	Actin Act1 OS=Schizosaccharomyces japonicus (strain yFS275 / FY16936) GN=SJAG_03145 PE=3 SV=1	14	15	5	6	42	46.57	0.852669
109583	tr|S9QWF7|S9QWF7_SCHOY	ATP-dependent DNA helicase Hrp1 OS=Schizosaccharomyces octosporus (strain yFS286) GN=SOCG_04341 PE=4 SV=1	45	46	11	10	156	35.86	0.916511
118974	sp|Q9UU83|PAL1_SCHPO	Protein pal1 OS=Schizosaccharomyces pombe (strain 972 / ATCC 24843) GN=pal1 PE=1 SV=1	2	2	1	1	47	4.29	1
100981	tr|B6JVQ9|B6JVQ9_SCHJY	RNA-binding protein OS=Schizosaccharomyces japonicus (strain yFS275 / FY16936) GN=SJAG_00474 PE=4 SV=1	9	9	1	1	52	28.12	1
102053	tr|B6JYJ2|B6JYJ2_SCHJY	ATP-dependent DNA helicase Hrp3 OS=Schizosaccharomyces japonicus (strain yFS275 / FY16936) GN=SJAG_01653 PE=4 SV=1	10	10	2	3	156	6.39	1

## Sheet: Foglio5
FLAG-Nop1 mass spec result, related to figure S4G
Experiment 29.06.2020_nuclease					SC: the summed number of spectral counts (i.e. MS/MS scans) assigned to one identified protein; TP: total number of peptides identified for a protein, Cntrl: control, wild type strain (63); S: sample: FLAG-Nop1 (1447)
Group	Reference	Description	SC Cntrl	SC S	TP Cntrl	TP S	Mass (KD)	Abundance	p-value
117969	sp|P35551|FBRL_SCHPO	rRNA 2'-O-methyltransferase fibrillarin OS=Schizosaccharomyces pombe (strain 972 / ATCC 24843) GN=fib1 PE=1 SV=1	0.1	139	0	15	32	519.96	1.75163e-43
118871	sp|O94514|NOP56_SCHPO	Nucleolar protein 56 OS=Schizosaccharomyces pombe (strain 972 / ATCC 24843) GN=nop56 PE=3 SV=1	0.1	88	0	18	55	194.2	4.73084e-28
101410	tr|B6JX17|B6JX17_SCHJY	Fibrillarin OS=Schizosaccharomyces japonicus (strain yFS275 / FY16936) GN=SJAG_00943 PE=3 SV=1	0.1	86	0	10	32	323.5	1.90969e-27
105596	tr|S9PYG6|S9PYG6_SCHOY	Fibrillarin OS=Schizosaccharomyces octosporus (strain yFS286) GN=SOCG_00256 PE=3 SV=1	0.1	74	0	7	34	246.29	8.30257e-24
119542	sp|P40372|RL3A_SCHPO	60S ribosomal protein L3-A OS=Schizosaccharomyces pombe (strain 972 / ATCC 24843) GN=rpl301 PE=1 SV=2	0.1	57	0	16	44	157.62	1.20666e-18
111451	sp|P87177|YB1C_SCHPO	Uncharacterized WD repeat-containing protein C3D6.12 OS=Schizosaccharomyces pombe (strain 972 / ATCC 24843) GN=SPBC3D6.12 PE=1 SV=1	0.1	52	0	15	103	75.46	4.00383e-17
119572	sp|O13672|RL8_SCHPO	60S ribosomal protein L8 OS=Schizosaccharomyces pombe (strain 972 / ATCC 24843) GN=rpl8 PE=1 SV=3	0.1	52	0	10	29	216.86	4.00383e-17
118872	sp|Q9P7S7|NOP58_SCHPO	Nucleolar protein 58 OS=Schizosaccharomyces pombe (strain 972 / ATCC 24843) GN=nop58 PE=1 SV=1	0.1	50	0	13	56	117.54	1.6265e-16
120392	sp|O60161|UTP4_SCHPO	U3 small nucleolar RNA-associated protein 4 OS=Schizosaccharomyces pombe (strain 972 / ATCC 24843) GN=utp4 PE=3 SV=1	0.1	47	0	13	79	77.78	1.33332e-15
120384	sp|Q9USN3|UTP13_SCHPO	Probable U3 small nucleolar RNA-associated protein 13 OS=Schizosaccharomyces pombe (strain 972 / ATCC 24843) GN=utp13 PE=3 SV=3	0.1	45	0	12	86	78.07	5.42535e-15
119560	sp|P35679|RL4A_SCHPO	60S ribosomal protein L4-A OS=Schizosaccharomyces pombe (strain 972 / ATCC 24843) GN=rpl402 PE=1 SV=2	0.1	43	0	12	40	143.42	2.2093e-14
119559	sp|Q9P784|RL4B_SCHPO	60S ribosomal protein L4-B OS=Schizosaccharomyces pombe (strain 972 / ATCC 24843) GN=rpl401 PE=3 SV=1	0.1	41	0	10	40	134.13	9.00418e-14
120385	sp|O94365|UTP15_SCHPO	U3 small nucleolar RNA-associated protein 15 OS=Schizosaccharomyces pombe (strain 972 / ATCC 24843) GN=utp15 PE=3 SV=1	0.1	41	0	10	54	120.19	9.00418e-14
111726	sp|O14053|UTP21_SCHPO	U3 small nucleolar RNA-associated protein 21 homolog OS=Schizosaccharomyces pombe (strain 972 / ATCC 24843) GN=SPCC1672.07 PE=3 SV=1	0.1	39	0	14	101	66.66	3.67309e-13
119645	sp|O60128|RS3_SCHPO	40S ribosomal protein S3 OS=Schizosaccharomyces pombe (strain 972 / ATCC 24843) GN=rps3 PE=1 SV=1	0.1	34	0	8	28	152.52	1.2403e-11
102686	tr|B6K2A9|B6K2A9_SCHJY	U3 snoRNP protein Nop56 OS=Schizosaccharomyces japonicus (strain yFS275 / FY16936) GN=SJAG_02377 PE=4 SV=1	0.1	33	0	7	55	79.16	2.50973e-11
110344	sp|Q9P3A9|YIL5_SCHPO	Uncharacterized protein C1565.05 OS=Schizosaccharomyces pombe (strain 972 / ATCC 24843) GN=SPAC1565.05 PE=4 SV=1	0.1	33	0	11	87	69.84	2.50973e-11
108815	tr|S9Q3U9|S9Q3U9_SCHOY	U3 snoRNP protein Nop56 OS=Schizosaccharomyces octosporus (strain yFS286) GN=SOCG_03548 PE=4 SV=1	0.1	31	0	7	56	74.91	1.02871e-10
120387	sp|O13878|UTP17_SCHPO	U3 small nucleolar RNA-associated protein 17 OS=Schizosaccharomyces pombe (strain 972 / ATCC 24843) GN=utp17 PE=3 SV=3	0.1	31	0	12	89	59.63	1.02871e-10
119508	sp|P0CT83|RL12A_SCHPO	60S ribosomal protein L12-A OS=Schizosaccharomyces pombe (strain 972 / ATCC 24843) GN=rpl1201 PE=3 SV=1	0.1	30	0	5	18	203.89	2.0839e-10
119610	sp|O94438|RS3A2_SCHPO	40S ribosomal protein S1-B OS=Schizosaccharomyces pombe (strain 972 / ATCC 24843) GN=rps102 PE=1 SV=3	0.1	30	0	8	29	129.8	2.0839e-10
120395	sp|Q9P4X3|UTP7_SCHPO	Probable U3 small nucleolar RNA-associated protein 7 OS=Schizosaccharomyces pombe (strain 972 / ATCC 24843) GN=utp7 PE=3 SV=1	0.1	30	0	9	60	78.7	2.0839e-10
118194	sp|Q9US25|HRP1_SCHPO	Chromodomain helicase hrp1 OS=Schizosaccharomyces pombe (strain 972 / ATCC 24843) GN=hrp1 PE=1 SV=1	20	81	10	23	158	160.93	3.29501e-10
104843	tr|B6K7U2|B6K7U2_SCHJY	40S ribosomal protein S3 OS=Schizosaccharomyces japonicus (strain yFS275 / FY16936) GN=SJAG_04814 PE=3 SV=1	0.1	29	0	7	27	131.34	4.22322e-10
119510	sp|O74175|RL13_SCHPO	60S ribosomal protein L13 OS=Schizosaccharomyces pombe (strain 972 / ATCC 24843) GN=rpl13 PE=1 SV=1	0.1	29	0	6	24	140.33	4.22322e-10
119566	sp|O14069|RL28E_SCHPO	Probable 60S ribosomal protein L28e OS=Schizosaccharomyces pombe (strain 972 / ATCC 24843) GN=rpl44 PE=1 SV=1	0.1	29	0	5	15	261.07	4.22322e-10
119570	sp|O60143|RL7C_SCHPO	60S ribosomal protein L7-C OS=Schizosaccharomyces pombe (strain 972 / ATCC 24843) GN=rpl701 PE=1 SV=1	0.1	29	0	9	29	128.86	4.22322e-10
119624	sp|P0CT66|RS18A_SCHPO	40S ribosomal protein S18-A OS=Schizosaccharomyces pombe (strain 972 / ATCC 24843) GN=rps1801 PE=3 SV=1	7	51	3	7	17	378.76	8.32421e-10
113475	tr|S9WY27|S9WY27_SCHCR	60S ribosomal protein L7a OS=Schizosaccharomyces cryophilus (strain OY26 / ATCC MYA-4695 / CBS 11777 / NBRC 106824 / NRRL Y48691) GN=SPOG_01519 PE=4 SV=1	0.1	28	0	6	29	134.1	8.56262e-10
119504	sp|O74836|RL1B_SCHPO	60S ribosomal protein L1-B OS=Schizosaccharomyces pombe (strain 972 / ATCC 24843) GN=rpl101 PE=1 SV=1	0.1	28	0	6	24	121.32	8.56262e-10
119653	sp|P05752|RS6A_SCHPO	40S ribosomal protein S6-A OS=Schizosaccharomyces pombe (strain 972 / ATCC 24843) GN=rps601 PE=1 SV=2	0.1	28	0	6	27	134.63	8.56262e-10
119654	sp|Q9C0Z7|RS6B_SCHPO	40S ribosomal protein S6-B OS=Schizosaccharomyces pombe (strain 972 / ATCC 24843) GN=rps602 PE=1 SV=1	0.1	28	0	6	27	134.75	8.56262e-10
119502	sp|Q09127|RL10A_SCHPO	60S ribosomal protein L10-A OS=Schizosaccharomyces pombe (strain 972 / ATCC 24843) GN=rpl1001 PE=2 SV=2	0.1	27	0	5	25	122.25	1.73692e-09
119536	sp|O74538|RL27B_SCHPO	60S ribosomal protein L27-B OS=Schizosaccharomyces pombe (strain 972 / ATCC 24843) GN=rpl2702 PE=3 SV=1	0.1	27	0	5	15	196.12	1.73692e-09
119609	sp|Q09781|RS3A1_SCHPO	40S ribosomal protein S1-A OS=Schizosaccharomyces pombe (strain 972 / ATCC 24843) GN=rps101 PE=3 SV=2	0.1	27	0	6	28	117.66	1.73692e-09
119569	sp|P79071|RL6_SCHPO	60S ribosomal protein L6 OS=Schizosaccharomyces pombe (strain 972 / ATCC 24843) GN=rpl6 PE=1 SV=2	3	38	1	7	21	214.26	2.72181e-09
119535	sp|O14388|RL27A_SCHPO	60S ribosomal protein L27-A OS=Schizosaccharomyces pombe (strain 972 / ATCC 24843) GN=rpl2701 PE=2 SV=2	0.1	26	0	6	15	178.8	3.52513e-09
119567	sp|P52822|RL5A_SCHPO	60S ribosomal protein L5-A OS=Schizosaccharomyces pombe (strain 972 / ATCC 24843) GN=rpl501 PE=1 SV=2	0.1	25	0	6	33	98.68	7.15836e-09
101955	tr|B6JY89|B6JY89_SCHJY	40S ribosomal protein S14 OS=Schizosaccharomyces japonicus (strain yFS275 / FY16936) GN=SJAG_01548 PE=3 SV=1	0.1	24	0	2	15	160.29	1.45449e-08
119616	sp|P0CT56|RS14A_SCHPO	40S ribosomal protein S14-A OS=Schizosaccharomyces pombe (strain 972 / ATCC 24843) GN=rps1401 PE=3 SV=1	0.1	24	0	2	15	183.79	1.45449e-08
105963	tr|S9R398|S9R398_SCHOY	60S ribosomal protein L3 OS=Schizosaccharomyces octosporus (strain yFS286) GN=SOCG_00627 PE=3 SV=1	0.1	23	0	8	44	58.2	2.95728e-08
107778	tr|S9Q4J8|S9Q4J8_SCHOY	60S ribosomal protein L7a OS=Schizosaccharomyces octosporus (strain yFS286) GN=SOCG_02481 PE=4 SV=1	0.1	23	0	4	29	101.01	2.95728e-08
119615	sp|P28189|RS13_SCHPO	40S ribosomal protein S13 OS=Schizosaccharomyces pombe (strain 972 / ATCC 24843) GN=rps13 PE=1 SV=2	2	31	1	7	17	230.18	3.07753e-08
120007	sp|O59855|HSP72_SCHPO	Probable heat shock protein ssa2 OS=Schizosaccharomyces pombe (strain 972 / ATCC 24843) GN=ssa2 PE=1 SV=3	25	79	12	20	70	205.16	5.71459e-08
115648	tr|S9W5H0|S9W5H0_SCHCR	40S ribosomal protein S13 OS=Schizosaccharomyces cryophilus (strain OY26 / ATCC MYA-4695 / CBS 11777 / NBRC 106824 / NRRL Y48691) GN=SPOG_03738 PE=3 SV=1	0.1	22	0	6	17	162.44	6.01699e-08
119517	sp|O14339|RL17A_SCHPO	60S ribosomal protein L17-A OS=Schizosaccharomyces pombe (strain 972 / ATCC 24843) GN=rpl1701 PE=3 SV=1	0.1	22	0	5	21	129.79	6.01699e-08
105829	tr|S9PZ48|S9PZ48_SCHOY	40S ribosomal protein S6 OS=Schizosaccharomyces octosporus (strain yFS286) GN=SOCG_00490 PE=3 SV=1	0.1	21	0	4	28	85.4	1.22518e-07
111533	sp|Q9C1X1|PWP2_SCHPO	Periodic tryptophan protein 2 homolog OS=Schizosaccharomyces pombe (strain 972 / ATCC 24843) GN=SPBC713.04c PE=1 SV=1	0.1	21	0	12	95	51.9	1.22518e-07
119530	sp|Q92354|RL24A_SCHPO	60S ribosomal protein L24-A OS=Schizosaccharomyces pombe (strain 972 / ATCC 24843) GN=rpl2401 PE=3 SV=1	0.1	21	0	4	17	106.97	1.22518e-07
119534	sp|P78946|RL26_SCHPO	60S ribosomal protein L26 OS=Schizosaccharomyces pombe (strain 972 / ATCC 24843) GN=rpl26 PE=3 SV=1	0.1	21	0	6	14	170.93	1.22518e-07
111187	sp|O42914|YBI8_SCHPO	Uncharacterized protein C16A3.08c OS=Schizosaccharomyces pombe (strain 972 / ATCC 24843) GN=SPBC16A3.08c PE=1 SV=1	0.1	20	0	8	31	63.04	2.4968e-07
118217	sp|P04909|H2A1_SCHPO	Histone H2A-alpha OS=Schizosaccharomyces pombe (strain 972 / ATCC 24843) GN=hta1 PE=1 SV=3	0.1	20	0	4	14	191.05	2.4968e-07
119514	sp|O42991|RL16B_SCHPO	60S ribosomal protein L16-B OS=Schizosaccharomyces pombe (strain 972 / ATCC 24843) GN=rpl1601 PE=1 SV=1	0.1	20	0	4	22	115.09	2.4968e-07
119620	sp|P0CT64|RS16A_SCHPO	40S ribosomal protein S16-A OS=Schizosaccharomyces pombe (strain 972 / ATCC 24843) GN=rps1601 PE=2 SV=1	0.1	20	0	5	15	168.98	2.4968e-07
119448	sp|Q10281|GBLP_SCHPO	Guanine nucleotide-binding protein subunit beta-like protein OS=Schizosaccharomyces pombe (strain 972 / ATCC 24843) GN=rkp1 PE=1 SV=3	5	36	2	8	35	146.42	2.72853e-07
103601	tr|B6K469|B6K469_SCHJY	40S ribosomal protein S16 OS=Schizosaccharomyces japonicus (strain yFS275 / FY16936) GN=SJAG_03422 PE=3 SV=1	0.1	19	0	4	15	152.81	5.09296e-07
106862	tr|S9PQ09|S9PQ09_SCHOY	40S ribosomal protein S16 OS=Schizosaccharomyces octosporus (strain yFS286) GN=SOCG_01540 PE=3 SV=1	0.1	19	0	4	15	159.67	5.09296e-07
120006	sp|Q10265|HSP71_SCHPO	Probable heat shock protein ssa1 OS=Schizosaccharomyces pombe (strain 972 / ATCC 24843) GN=ssa1 PE=1 SV=2	12	50	7	9	70	126.25	5.65728e-07
101038	tr|B6JVX1|B6JVX1_SCHJY	60S ribosomal protein L7a OS=Schizosaccharomyces japonicus (strain yFS275 / FY16936) GN=SJAG_00537 PE=4 SV=2	0.1	18	0	4	29	83.29	1.03991e-06
101804	tr|B6JXS6|B6JXS6_SCHJY	40S ribosomal protein S13 OS=Schizosaccharomyces japonicus (strain yFS275 / FY16936) GN=SJAG_01387 PE=3 SV=1	0.1	18	0	4	17	118.15	1.03991e-06
102010	tr|B6JYE7|B6JYE7_SCHJY	60S ribosomal protein L13 OS=Schizosaccharomyces japonicus (strain yFS275 / FY16936) GN=SJAG_01608 PE=3 SV=1	0.1	18	0	4	23	89.83	1.03991e-06
106621	tr|S9PSZ1|S9PSZ1_SCHOY	60S ribosomal protein L2 OS=Schizosaccharomyces octosporus (strain yFS286) GN=SOCG_01295 PE=4 SV=1	0.1	18	0	6	40	67.63	1.03991e-06
109126	tr|S9RCY5|S9RCY5_SCHOY	60S ribosomal protein/L12A OS=Schizosaccharomyces octosporus (strain yFS286) GN=SOCG_03871 PE=3 SV=1	0.1	18	0	2	18	116.98	1.03991e-06
119538	sp|P36585|RL28A_SCHPO	60S ribosomal protein L28-A OS=Schizosaccharomyces pombe (strain 972 / ATCC 24843) GN=rpl2802 PE=3 SV=3	0.1	18	0	4	17	132.18	1.03991e-06
119648	sp|P87158|RS4A_SCHPO	40S ribosomal protein S4-A OS=Schizosaccharomyces pombe (strain 972 / ATCC 24843) GN=rps401 PE=2 SV=2	0.1	18	0	7	30	97.74	1.03991e-06
119655	sp|Q10101|RS7_SCHPO	40S ribosomal protein S7 OS=Schizosaccharomyces pombe (strain 972 / ATCC 24843) GN=rps7 PE=1 SV=2	0.1	18	0	9	22	118.53	1.03991e-06
106617	tr|S9PNS7|S9PNS7_SCHOY	40S ribosomal protein S18 OS=Schizosaccharomyces octosporus (strain yFS286) GN=SOCG_01291 PE=3 SV=1	2	25	1	3	17	163.53	1.48205e-06
102229	tr|B6JZ30|B6JZ30_SCHJY	60S ribosomal protein L34 OS=Schizosaccharomyces japonicus (strain yFS275 / FY16936) GN=SJAG_01853 PE=4 SV=1	0.1	17	0	2	13	184.66	2.12577e-06
102248	tr|B6JZ49|B6JZ49_SCHJY	Histone H2A OS=Schizosaccharomyces japonicus (strain yFS275 / FY16936) GN=SJAG_01873 PE=3 SV=1	0.1	17	0	3	14	136.84	2.12577e-06
108318	tr|S9PXK3|S9PXK3_SCHOY	Histone H2A OS=Schizosaccharomyces octosporus (strain yFS286) GN=SOCG_03034 PE=3 SV=1	0.1	17	0	3	14	145.26	2.12577e-06
111367	sp|P78750|UTP18_SCHPO	Probable U3 small nucleolar RNA-associated protein 18 OS=Schizosaccharomyces pombe (strain 972 / ATCC 24843) GN=SPBC29A3.06 PE=2 SV=3	0.1	17	0	5	58	67.63	2.12577e-06
119656	sp|O14049|RS8A_SCHPO	40S ribosomal protein S8-A OS=Schizosaccharomyces pombe (strain 972 / ATCC 24843) GN=rps801 PE=3 SV=1	3	27	3	5	23	157.22	2.60996e-06
101620	tr|B6JZZ7|B6JZZ7_SCHJY	Heat shock protein S OS=Schizosaccharomyces japonicus (strain yFS275 / FY16936) GN=SJAG_01186 PE=3 SV=1	9	40	5	7	70	102.01	4.15835e-06
101741	tr|B6K0C8|B6K0C8_SCHJY	60S ribosomal protein L3 OS=Schizosaccharomyces japonicus (strain yFS275 / FY16936) GN=SJAG_01322 PE=3 SV=1	0.1	16	0	5	44	33.07	4.35092e-06
119511	sp|O94238|RL14_SCHPO	60S ribosomal protein L14 OS=Schizosaccharomyces pombe (strain 972 / ATCC 24843) GN=rpl14 PE=2 SV=1	0.1	16	0	4	15	144.72	4.35092e-06
119518	sp|O59794|RL17B_SCHPO	60S ribosomal protein L17-B OS=Schizosaccharomyces pombe (strain 972 / ATCC 24843) GN=rpl1702 PE=3 SV=1	0.1	16	0	4	21	98.49	4.35092e-06
119593	sp|O74864|RLA0_SCHPO	60S acidic ribosomal protein P0 OS=Schizosaccharomyces pombe (strain 972 / ATCC 24843) GN=rpp0 PE=3 SV=1	0.1	16	0	5	34	64.09	4.35092e-06
120382	sp|O60179|UTP10_SCHPO	U3 small nucleolar RNA-associated protein 10 OS=Schizosaccharomyces pombe (strain 972 / ATCC 24843) GN=utp10 PE=3 SV=1	0.1	16	0	8	186	22.54	4.35092e-06
103119	tr|B6K1D5|B6K1D5_SCHJY	40S ribosomal protein S18 OS=Schizosaccharomyces japonicus (strain yFS275 / FY16936) GN=SJAG_02861 PE=3 SV=1	2	23	1	2	17	138.43	5.31887e-06
105298	tr|T0TB34|T0TB34_SCHJY	60S ribosomal protein L2 OS=Schizosaccharomyces japonicus (strain yFS275 / FY16936) GN=SJAG_06612 PE=4 SV=1	0.1	15	0	3	40	48.08	8.91784e-06
108955	tr|S9PRF1|S9PRF1_SCHOY	60S ribosomal protein L24 OS=Schizosaccharomyces octosporus (strain yFS286) GN=SOCG_03692 PE=4 SV=1	0.1	15	0	3	17	66.59	8.91784e-06
119573	sp|P0CT70|RL2A_SCHPO	60S ribosomal protein L2-A OS=Schizosaccharomyces pombe (strain 972 / ATCC 24843) GN=rpl801 PE=3 SV=1	0.1	15	0	5	27	66.46	8.91784e-06
119629	sp|O74893|RS20_SCHPO	40S ribosomal protein S20 OS=Schizosaccharomyces pombe (strain 972 / ATCC 24843) GN=rps20 PE=1 SV=1	0.1	15	0	4	14	129.28	8.91784e-06
119651	sp|O14277|RS5A_SCHPO	40S ribosomal protein S5-A OS=Schizosaccharomyces pombe (strain 972 / ATCC 24843) GN=rps5 PE=3 SV=1	0.1	15	0	5	22	101.3	8.91784e-06
119652	sp|Q9P3T6|RS5B_SCHPO	40S ribosomal protein S5-B OS=Schizosaccharomyces pombe (strain 972 / ATCC 24843) GN=rps502 PE=3 SV=1	0.1	15	0	5	22	102.94	8.91784e-06
109479	tr|S9PRV8|S9PRV8_SCHOY	RACK1 Cpc2 OS=Schizosaccharomyces octosporus (strain yFS286) GN=SOCG_04234 PE=4 SV=1	3	24	1	5	35	101.87	1.61812e-05
104167	tr|B6K5S9|B6K5S9_SCHJY	Heat shock protein S OS=Schizosaccharomyces japonicus (strain yFS275 / FY16936) GN=SJAG_04055 PE=3 SV=1	12	43	6	8	70	113.35	1.66331e-05
101024	tr|B6JVV6|B6JVV6_SCHJY	40S ribosomal protein S5 OS=Schizosaccharomyces japonicus (strain yFS275 / FY16936) GN=SJAG_00523 PE=3 SV=1	0.1	14	0	4	22	94.38	1.83077e-05
102831	tr|B6K0H9|B6K0H9_SCHJY	60S ribosomal protein/L12A OS=Schizosaccharomyces japonicus (strain yFS275 / FY16936) GN=SJAG_02535 PE=3 SV=1	0.1	14	0	1	18	90.27	1.83077e-05
104545	tr|B6K6X6|B6K6X6_SCHJY	40S ribosomal protein S20 OS=Schizosaccharomyces japonicus (strain yFS275 / FY16936) GN=SJAG_04476 PE=3 SV=1	0.1	14	0	3	14	107.32	1.83077e-05
105478	tr|S9PXE3|S9PXE3_SCHOY	40S ribosomal protein S4 OS=Schizosaccharomyces octosporus (strain yFS286) GN=SOCG_00138 PE=3 SV=1	0.1	14	0	6	30	77.3	1.83077e-05
107796	tr|S9Q4M6|S9Q4M6_SCHOY	60S ribosomal protein L10 OS=Schizosaccharomyces octosporus (strain yFS286) GN=SOCG_02500 PE=4 SV=1	0.1	14	0	2	25	51.06	1.83077e-05
110693	sp|Q9P7C0|YKU5_SCHPO	Uncharacterized WD repeat-containing protein C2E1P5.05 OS=Schizosaccharomyces pombe (strain 972 / ATCC 24843) GN=SPAC2E1P5.05 PE=4 SV=1	0.1	14	0	5	59	38.92	1.83077e-05
113960	tr|S9X6G3|S9X6G3_SCHCR	40S ribosomal protein S6 OS=Schizosaccharomyces cryophilus (strain OY26 / ATCC MYA-4695 / CBS 11777 / NBRC 106824 / NRRL Y48691) GN=SPOG_02014 PE=3 SV=1	0.1	14	0	3	28	63.63	1.83077e-05
115289	tr|S9X837|S9X837_SCHCR	Ribosomal protein OS=Schizosaccharomyces cryophilus (strain OY26 / ATCC MYA-4695 / CBS 11777 / NBRC 106824 / NRRL Y48691) GN=SPOG_03371 PE=3 SV=1	0.1	14	0	2	24	70.78	1.83077e-05
119930	sp|O74340|DCA13_SCHPO	Protein sof1 OS=Schizosaccharomyces pombe (strain 972 / ATCC 24843) GN=sof1 PE=3 SV=1	0.1	14	0	5	50	65.05	1.83077e-05
102227	tr|B6JZ28|B6JZ28_SCHJY	Elongation factor 1-alpha OS=Schizosaccharomyces japonicus (strain yFS275 / FY16936) GN=SJAG_01851 PE=3 SV=2	0.1	13	0	3	49	41.77	3.76529e-05
104277	tr|B6K648|B6K648_SCHJY	60S ribosomal protein L10 OS=Schizosaccharomyces japonicus (strain yFS275 / FY16936) GN=SJAG_04176 PE=4 SV=1	0.1	13	0	2	25	63.57	3.76529e-05
105405	tr|S9PXV7|S9PXV7_SCHOY	40S ribosomal protein S10 OS=Schizosaccharomyces octosporus (strain yFS286) GN=SOCG_00064 PE=4 SV=1	0.1	13	0	5	16	97.56	3.76529e-05
106902	tr|S9PTQ4|S9PTQ4_SCHOY	60S ribosomal protein L19 OS=Schizosaccharomyces octosporus (strain yFS286) GN=SOCG_01580 PE=3 SV=1	0.1	13	0	3	23	62.18	3.76529e-05
108298	tr|S9PUX7|S9PUX7_SCHOY	Elongation factor 1-alpha OS=Schizosaccharomyces octosporus (strain yFS286) GN=SOCG_03014 PE=3 SV=1	0.1	13	0	3	50	40.07	3.76529e-05
114356	tr|S9VZK5|S9VZK5_SCHCR	60S ribosomal protein L27 OS=Schizosaccharomyces cryophilus (strain OY26 / ATCC MYA-4695 / CBS 11777 / NBRC 106824 / NRRL Y48691) GN=SPOG_02416 PE=3 SV=1	0.1	13	0	3	15	32.43	3.76529e-05
114554	tr|S9XC97|S9XC97_SCHCR	Elongation factor 1-alpha OS=Schizosaccharomyces cryophilus (strain OY26 / ATCC MYA-4695 / CBS 11777 / NBRC 106824 / NRRL Y48691) GN=SPOG_02617 PE=3 SV=1	0.1	13	0	3	50	37.04	3.76529e-05
118253	sp|O13823|IMP4_SCHPO	U3 small nucleolar ribonucleoprotein protein imp4 OS=Schizosaccharomyces pombe (strain 972 / ATCC 24843) GN=imp4 PE=3 SV=1	0.1	13	0	6	33	76.4	3.76529e-05
119527	sp|Q09668|RL22_SCHPO	60S ribosomal protein L22 OS=Schizosaccharomyces pombe (strain 972 / ATCC 24843) GN=rpl22 PE=1 SV=3	4	25	2	5	13	217.83	3.87118e-05
119622	sp|O42984|RS17A_SCHPO	40S ribosomal protein S17-A OS=Schizosaccharomyces pombe (strain 972 / ATCC 24843) GN=rps1701 PE=3 SV=1	3	22	1	6	16	199.93	5.37479e-05
105010	tr|B6K8C2|B6K8C2_SCHJY	RACK1 Cpc2 OS=Schizosaccharomyces japonicus (strain yFS275 / FY16936) GN=SJAG_05000 PE=4 SV=1	2	19	1	3	35	74.48	6.6655e-05
109583	tr|S9QWF7|S9QWF7_SCHOY	ATP-dependent DNA helicase Hrp1 OS=Schizosaccharomyces octosporus (strain yFS286) GN=SOCG_04341 PE=4 SV=1	2	19	2	6	156	35.86	6.6655e-05
101568	tr|B6JZU2|B6JZU2_SCHJY	40S ribosomal protein S13 OS=Schizosaccharomyces japonicus (strain yFS275 / FY16936) GN=SJAG_01132 PE=3 SV=1	0.1	12	0	4	17	70.93	7.76021e-05
103256	tr|B6K352|B6K352_SCHJY	40S ribosomal protein S6 OS=Schizosaccharomyces japonicus (strain yFS275 / FY16936) GN=SJAG_03034 PE=3 SV=1	0.1	12	0	2	27	61.98	7.76021e-05
107388	tr|S9R8V0|S9R8V0_SCHOY	U3 snoRNP protein Nop58 OS=Schizosaccharomyces octosporus (strain yFS286) GN=SOCG_02078 PE=4 SV=1	0.1	12	0	4	56	28.71	7.76021e-05
119537	sp|P57728|RL28B_SCHPO	60S ribosomal protein L28-B OS=Schizosaccharomyces pombe (strain 972 / ATCC 24843) GN=rpl2801 PE=1 SV=1	0.1	12	0	3	17	95.95	7.76021e-05
119571	sp|P25457|RL7B_SCHPO	60S ribosomal protein L7-B OS=Schizosaccharomyces pombe (strain 972 / ATCC 24843) GN=rpl702 PE=3 SV=1	0.1	12	0	7	28	75.62	7.76021e-05
119607	sp|O14112|RS10A_SCHPO	40S ribosomal protein S10-A OS=Schizosaccharomyces pombe (strain 972 / ATCC 24843) GN=rps1001 PE=3 SV=1	0.1	12	0	6	16	89.14	7.76021e-05
108058	tr|S9Q1F3|S9Q1F3_SCHOY	Heat shock protein S OS=Schizosaccharomyces octosporus (strain yFS286) GN=SOCG_02770 PE=3 SV=1	8	31	4	7	70	81.05	0.000141209
100544	tr|S9X109|S9X109_SCHCR	40S ribosomal protein S1 OS=Schizosaccharomyces cryophilus (strain OY26 / ATCC MYA-4695 / CBS 11777 / NBRC 106824 / NRRL Y48691) GN=RPS1 PE=3 SV=1	0.1	11	0	4	29	47.37	0.000160328
105392	tr|S9R1J2|S9R1J2_SCHOY	Actin Act1 OS=Schizosaccharomyces octosporus (strain yFS286) GN=SOCG_00051 PE=3 SV=1	0.1	11	0	4	42	56.24	0.000160328
108454	tr|S9RIW7|S9RIW7_SCHOY	40S ribosomal protein S5 OS=Schizosaccharomyces octosporus (strain yFS286) GN=SOCG_03175 PE=3 SV=1	0.1	11	0	4	22	76.73	0.000160328
117194	sp|P10989|ACT_SCHPO	Actin OS=Schizosaccharomyces pombe (strain 972 / ATCC 24843) GN=act1 PE=1 SV=1	0.1	11	0	4	42	58.7	0.000160328
119523	sp|P0CT68|RL20A_SCHPO	60S ribosomal protein L20-A OS=Schizosaccharomyces pombe (strain 972 / ATCC 24843) GN=rpl2001 PE=1 SV=1	0.1	11	0	4	21	104.43	0.000160328
119554	sp|P05733|RL37B_SCHPO	60S ribosomal protein L37-B OS=Schizosaccharomyces pombe (strain 972 / ATCC 24843) GN=rpl3702 PE=1 SV=4	0.1	11	0	4	10	128.95	0.000160328
102011	tr|B6JYE8|B6JYE8_SCHJY	40S ribosomal protein S16 OS=Schizosaccharomyces japonicus (strain yFS275 / FY16936) GN=SJAG_01609 PE=3 SV=1	0.1	10	0	2	15	81.52	0.000332193
103360	tr|B6K3G1|B6K3G1_SCHJY	Actin Act1 OS=Schizosaccharomyces japonicus (strain yFS275 / FY16936) GN=SJAG_03145 PE=3 SV=1	0.1	10	0	3	42	46.57	0.000332193
104724	tr|B6K7G2|B6K7G2_SCHJY	40S ribosomal protein S25 OS=Schizosaccharomyces japonicus (strain yFS275 / FY16936) GN=SJAG_04672 PE=4 SV=1	0.1	10	0	2	10	49.6	0.000332193
107798	tr|S9Q5V9|S9Q5V9_SCHOY	40S ribosomal protein S21 OS=Schizosaccharomyces octosporus (strain yFS286) GN=SOCG_02502 PE=3 SV=1	0.1	10	0	2	10	135.45	0.000332193
108298	tr|A8DNH7|A8DNH7_SCHPM	Translation elongation factor 1-alpha (Fragment) OS=Schizosaccharomyces pombe PE=4 SV=1	0.1	10	0	3	32	58.93	0.000332193
118252	sp|O13835|IMP3_SCHPO	U3 small nucleolar ribonucleoprotein protein imp3 OS=Schizosaccharomyces pombe (strain 972 / ATCC 24843) GN=imp3 PE=3 SV=1	0.1	10	0	4	22	94.19	0.000332193
119512	sp|O74895|RL15A_SCHPO	60S ribosomal protein L15-A OS=Schizosaccharomyces pombe (strain 972 / ATCC 24843) GN=rpl15 PE=3 SV=1	0.1	10	0	3	24	54.64	0.000332193
119525	sp|Q9UUC1|RL21A_SCHPO	60S ribosomal protein L21-A OS=Schizosaccharomyces pombe (strain 972 / ATCC 24843) GN=rpl2101 PE=3 SV=1	0.1	10	0	2	18	78.93	0.000332193
119528	sp|P0CT60|RL23A_SCHPO	60S ribosomal protein L23-A OS=Schizosaccharomyces pombe (strain 972 / ATCC 24843) GN=rpl2301 PE=3 SV=1	0.1	10	0	2	15	70.59	0.000332193
120386	sp|O94259|UTP16_SCHPO	Probable U3 small nucleolar RNA-associated protein 16 OS=Schizosaccharomyces pombe (strain 972 / ATCC 24843) GN=utp16 PE=1 SV=2	0.1	10	0	3	38	30.43	0.000332193
100543	tr|S9PZV3|S9PZV3_SCHOY	40S ribosomal protein S0 OS=Schizosaccharomyces octosporus (strain yFS286) GN=RPS0 PE=3 SV=1	0.1	9	0	4	31	47.88	0.000690662
100826	tr|B6JV95|B6JV95_SCHJY	Histone H3 OS=Schizosaccharomyces japonicus (strain yFS275 / FY16936) GN=SJAG_00302 PE=3 SV=1	0.1	9	0	3	15	64.55	0.000690662
102827	tr|B6K2R5|B6K2R5_SCHJY	Ribosomal protein OS=Schizosaccharomyces japonicus (strain yFS275 / FY16936) GN=SJAG_02531 PE=3 SV=1	0.1	9	0	3	24	33.32	0.000690662
104042	tr|B6K5E4|B6K5E4_SCHJY	Ribosomal protein L15 OS=Schizosaccharomyces japonicus (strain yFS275 / FY16936) GN=SJAG_03919 PE=3 SV=1	0.1	9	0	2	24	42.06	0.000690662
106298	tr|S9Q3B3|S9Q3B3_SCHOY	Histone H3 OS=Schizosaccharomyces octosporus (strain yFS286) GN=SOCG_00966 PE=3 SV=1	0.1	9	0	3	15	68.54	0.000690662
116347	tr|S9X5W6|S9X5W6_SCHCR	60S ribosomal protein L26 OS=Schizosaccharomyces cryophilus (strain OY26 / ATCC MYA-4695 / CBS 11777 / NBRC 106824 / NRRL Y48691) GN=SPOG_04459 PE=3 SV=1	0.1	9	0	3	14	66.23	0.000690662
117959	sp|O43030|FES1_SCHPO	Hsp70 nucleotide exchange factor fes1 OS=Schizosaccharomyces pombe (strain 972 / ATCC 24843) GN=fes1 PE=1 SV=1	0.1	9	0	4	33	82.51	0.000690662
119631	sp|P0CT58|RS22A_SCHPO	40S ribosomal protein S22-A OS=Schizosaccharomyces pombe (strain 972 / ATCC 24843) GN=rps2201 PE=2 SV=1	0.1	9	0	3	15	91.51	0.000690662
119636	sp|O59865|RS24B_SCHPO	40S ribosomal protein S24-B OS=Schizosaccharomyces pombe (strain 972 / ATCC 24843) GN=rps2402 PE=2 SV=3	0.1	9	0	2	16	70.83	0.000690662
111333	sp|O60176|YG41_SCHPO	Uncharacterized RNA-binding protein C23E6.01c OS=Schizosaccharomyces pombe (strain 972 / ATCC 24843) GN=SPBC23E6.01c PE=1 SV=2	23	52	6	9	52	236.1	0.000691878
113809	tr|S9XFX3|S9XFX3_SCHCR	60S ribosomal protein L22 OS=Schizosaccharomyces cryophilus (strain OY26 / ATCC MYA-4695 / CBS 11777 / NBRC 106824 / NRRL Y48691) GN=SPOG_01858 PE=4 SV=1	2	15	1	3	13	132.15	0.000795439
119611	sp|P0CT73|RS11A_SCHPO	40S ribosomal protein S11-A OS=Schizosaccharomyces pombe (strain 972 / ATCC 24843) GN=rps1101 PE=2 SV=1	2	15	1	4	17	134.36	0.000795439
116656	tr|S9VWT8|S9VWT8_SCHCR	60S ribosomal protein L6 OS=Schizosaccharomyces cryophilus (strain OY26 / ATCC MYA-4695 / CBS 11777 / NBRC 106824 / NRRL Y48691) GN=SPOG_04775 PE=3 SV=1	3	17	1	4	21	105.22	0.00100544
100543	tr|S9VZ41|S9VZ41_SCHCR	40S ribosomal protein S0 OS=Schizosaccharomyces cryophilus (strain OY26 / ATCC MYA-4695 / CBS 11777 / NBRC 106824 / NRRL Y48691) GN=RPS0 PE=3 SV=1	0.1	8	0	3	33	40.96	0.00144197
100543	tr|S9VTN4|S9VTN4_SCHCR	40S ribosomal protein S0 OS=Schizosaccharomyces cryophilus (strain OY26 / ATCC MYA-4695 / CBS 11777 / NBRC 106824 / NRRL Y48691) GN=RPS0 PE=3 SV=1	0.1	8	0	3	32	44.01	0.00144197
100544	tr|S9PZ44|S9PZ44_SCHOY	40S ribosomal protein S1 OS=Schizosaccharomyces octosporus (strain yFS286) GN=RPS1 PE=3 SV=1	0.1	8	0	1	28	37	0.00144197
102374	tr|B6JZI0|B6JZI0_SCHJY	40S ribosomal protein S8 OS=Schizosaccharomyces japonicus (strain yFS275 / FY16936) GN=SJAG_02020 PE=3 SV=1	0.1	8	0	1	22	51.46	0.00144197
102399	tr|B6JZK6|B6JZK6_SCHJY	40S ribosomal protein S7 OS=Schizosaccharomyces japonicus (strain yFS275 / FY16936) GN=SJAG_02046 PE=4 SV=1	0.1	8	0	3	22	36.4	0.00144197
102564	tr|B6K1Y1|B6K1Y1_SCHJY	60S ribosomal protein L24 OS=Schizosaccharomyces japonicus (strain yFS275 / FY16936) GN=SJAG_02243 PE=4 SV=1	0.1	8	0	2	17	38.93	0.00144197
103154	tr|B6K1H5|B6K1H5_SCHJY	40S ribosomal protein S10 OS=Schizosaccharomyces japonicus (strain yFS275 / FY16936) GN=SJAG_02904 PE=4 SV=1	0.1	8	0	3	16	52.48	0.00144197
104872	tr|B6K7X3|B6K7X3_SCHJY	60S acidic ribosomal protein P0 OS=Schizosaccharomyces japonicus (strain yFS275 / FY16936) GN=SJAG_04847 PE=3 SV=1	0.1	8	0	2	34	29.78	0.00144197
106548	tr|S9PSP4|S9PSP4_SCHOY	60S ribosomal protein L34 OS=Schizosaccharomyces octosporus (strain yFS286) GN=SOCG_01218 PE=4 SV=1	0.1	8	0	2	13	97.65	0.00144197
107130	tr|S9RBW4|S9RBW4_SCHOY	60S ribosomal protein L13/L16 OS=Schizosaccharomyces octosporus (strain yFS286) GN=SOCG_01811 PE=3 SV=1	0.1	8	0	3	22	49.84	0.00144197
119557	sp|Q09900|RL38B_SCHPO	60S ribosomal protein L38-2 OS=Schizosaccharomyces pombe (strain 972 / ATCC 24843) GN=rpl3802 PE=3 SV=1	0.1	8	0	2	8	95.98	0.00144197
119626	sp|P58234|RS19A_SCHPO	40S ribosomal protein S19-A OS=Schizosaccharomyces pombe (strain 972 / ATCC 24843) GN=rps1901 PE=2 SV=1	0.1	8	0	6	16	86.73	0.00144197
119881	sp|Q10284|SSB1_SCHPO	Ribosome-associated molecular chaperone sks2 OS=Schizosaccharomyces pombe (strain 972 / ATCC 24843) GN=sks2 PE=1 SV=2	0.1	8	0	4	67	22.33	0.00144197
119549	sp|O74904|RL35_SCHPO	60S ribosomal protein L35 OS=Schizosaccharomyces pombe (strain 972 / ATCC 24843) GN=rpl35 PE=1 SV=1	2	14	2	2	14	125.93	0.00146346
109268	tr|S9PX96|S9PX96_SCHOY	60S ribosomal protein L6 OS=Schizosaccharomyces octosporus (strain yFS286) GN=SOCG_04015 PE=3 SV=1	3	16	1	3	21	98.58	0.00177824
119608	sp|O13614|RS10B_SCHPO	40S ribosomal protein S10-B OS=Schizosaccharomyces pombe (strain 972 / ATCC 24843) GN=rps1002 PE=3 SV=1	2	13	2	5	16	100.4	0.00267893
101267	tr|B6JWL3|B6JWL3_SCHJY	Heat shock protein BiP OS=Schizosaccharomyces japonicus (strain yFS275 / FY16936) GN=SJAG_00790 PE=3 SV=1	0.1	7	0	2	73	0.68	0.00302626
101540	tr|B6JXG0|B6JXG0_SCHJY	60S ribosomal protein L23 OS=Schizosaccharomyces japonicus (strain yFS275 / FY16936) GN=SJAG_01087 PE=3 SV=1	0.1	7	0	1	15	44.01	0.00302626
102533	tr|B6K1U6|B6K1U6_SCHJY	60S ribosomal protein L13/L16 OS=Schizosaccharomyces japonicus (strain yFS275 / FY16936) GN=SJAG_02207 PE=3 SV=1	0.1	7	0	2	22	40.53	0.00302626
103269	tr|B6K365|B6K365_SCHJY	Histone H2A OS=Schizosaccharomyces japonicus (strain yFS275 / FY16936) GN=SJAG_03047 PE=3 SV=1	0.1	7	0	2	15	62.03	0.00302626
111604	sp|Q9P7D4|ACON2_SCHPO	Homocitrate dehydratase, mitochondrial OS=Schizosaccharomyces pombe (strain 972 / ATCC 24843) GN=SPBP4H10.15 PE=3 SV=3	0.1	7	0	4	100	7.01	0.00302626
119552	sp|Q92365|RL36A_SCHPO	60S ribosomal protein L36-A OS=Schizosaccharomyces pombe (strain 972 / ATCC 24843) GN=rpl3601 PE=3 SV=2	0.1	7	0	3	11	88.83	0.00302626
106297	tr|S9RJL1|S9RJL1_SCHOY	Histone H4 OS=Schizosaccharomyces octosporus (strain yFS286) GN=SOCG_00965 PE=3 SV=1	2	12	1	2	11	118.52	0.004876
119623	sp|Q9P7J6|RS17B_SCHPO	40S ribosomal protein S17-B OS=Schizosaccharomyces pombe (strain 972 / ATCC 24843) GN=rps1702 PE=1 SV=1	3	14	1	4	16	132.04	0.00545208
112217	tr|S9W0B7|S9W0B7_SCHCR	Heat shock protein S OS=Schizosaccharomyces cryophilus (strain OY26 / ATCC MYA-4695 / CBS 11777 / NBRC 106824 / NRRL Y48691) GN=SPOG_00242 PE=3 SV=1	13	31	6	6	70	79.24	0.00588836
100544	tr|B6K2Q6|B6K2Q6_SCHJY	40S ribosomal protein S1 OS=Schizosaccharomyces japonicus (strain yFS275 / FY16936) GN=RPS1 PE=3 SV=1	0.1	6	0	1	29	22.73	0.00639365
101719	tr|B6K0A3|B6K0A3_SCHJY	40S ribosomal protein S19 OS=Schizosaccharomyces japonicus (strain yFS275 / FY16936) GN=SJAG_01296 PE=4 SV=1	0.1	6	0	4	16	64.76	0.00639365
101991	tr|B6JYC8|B6JYC8_SCHJY	60S ribosomal protein L27 OS=Schizosaccharomyces japonicus (strain yFS275 / FY16936) GN=SJAG_01588 PE=3 SV=1	0.1	6	0	2	15	29.16	0.00639365
103250	tr|B6K346|B6K346_SCHJY	U3 snoRNP-associated protein Rrp9 OS=Schizosaccharomyces japonicus (strain yFS275 / FY16936) GN=SJAG_03028 PE=4 SV=1	0.1	6	0	1	58	12.17	0.00639365
103374	tr|B6K3H5|B6K3H5_SCHJY	60S ribosomal protein L27/L28 OS=Schizosaccharomyces japonicus (strain yFS275 / FY16936) GN=SJAG_03159 PE=3 SV=1	0.1	6	0	2	17	42.33	0.00639365
103567	tr|B6K433|B6K433_SCHJY	60S ribosomal protein L30 OS=Schizosaccharomyces japonicus (strain yFS275 / FY16936) GN=SJAG_03383 PE=4 SV=2	0.1	6	0	2	12	64.4	0.00639365
104415	tr|B6K6J1|B6K6J1_SCHJY	40S ribosomal protein S4 OS=Schizosaccharomyces japonicus (strain yFS275 / FY16936) GN=SJAG_04324 PE=3 SV=1	0.1	6	0	1	29	42.38	0.00639365
105694	tr|S9PU17|S9PU17_SCHOY	60S ribosomal protein L30 OS=Schizosaccharomyces octosporus (strain yFS286) GN=SOCG_00354 PE=4 SV=1	0.1	6	0	2	12	82.09	0.00639365
108240	tr|S9Q1Q1|S9Q1Q1_SCHOY	60S ribosomal protein L8 OS=Schizosaccharomyces octosporus (strain yFS286) GN=SOCG_02955 PE=4 SV=1	0.1	6	0	3	27	22.23	0.00639365
108508	tr|S9PY59|S9PY59_SCHOY	60S ribosomal protein L7 OS=Schizosaccharomyces octosporus (strain yFS286) GN=SOCG_03231 PE=4 SV=1	0.1	6	0	2	29	22.57	0.00639365
109567	tr|S9PRP7|S9PRP7_SCHOY	40S ribosomal protein S7 OS=Schizosaccharomyces octosporus (strain yFS286) GN=SOCG_04324 PE=4 SV=1	0.1	6	0	3	22	50.21	0.00639365
109933	tr|S9QW06|S9QW06_SCHOY	60S ribosomal protein L21 OS=Schizosaccharomyces octosporus (strain yFS286) GN=SOCG_04706 PE=4 SV=1	0.1	6	0	1	19	29.65	0.00639365
112060	tr|S9XCT4|S9XCT4_SCHCR	60S ribosomal protein L21 OS=Schizosaccharomyces cryophilus (strain OY26 / ATCC MYA-4695 / CBS 11777 / NBRC 106824 / NRRL Y48691) GN=SPOG_00081 PE=4 SV=1	0.1	6	0	1	18	32.52	0.00639365
113033	tr|S9XHY6|S9XHY6_SCHCR	40S ribosomal protein S11 OS=Schizosaccharomyces cryophilus (strain OY26 / ATCC MYA-4695 / CBS 11777 / NBRC 106824 / NRRL Y48691) GN=SPOG_01070 PE=3 SV=1	0.1	6	0	2	18	59.96	0.00639365
116545	tr|S9XGY4|S9XGY4_SCHCR	60S ribosomal protein L7 OS=Schizosaccharomyces cryophilus (strain OY26 / ATCC MYA-4695 / CBS 11777 / NBRC 106824 / NRRL Y48691) GN=SPOG_04661 PE=4 SV=1	0.1	6	0	2	29	1.74	0.00639365
119526	sp|O42706|RL21B_SCHPO	60S ribosomal protein L21-B OS=Schizosaccharomyces pombe (strain 972 / ATCC 24843) GN=rpl2102 PE=2 SV=2	0.1	6	0	1	18	35.44	0.00639365
119540	sp|P52808|RL30A_SCHPO	60S ribosomal protein L30-1 OS=Schizosaccharomyces pombe (strain 972 / ATCC 24843) GN=rpl3001 PE=3 SV=2	0.1	6	0	2	12	107.9	0.00639365
119506	sp|P0CT77|RL11A_SCHPO	60S ribosomal protein L11-A OS=Schizosaccharomyces pombe (strain 972 / ATCC 24843) GN=rpl1101 PE=2 SV=1	12	29	2	6	20	226.36	0.00702691
115170	tr|S9X7L5|S9X7L5_SCHCR	40S ribosomal protein S17 OS=Schizosaccharomyces cryophilus (strain OY26 / ATCC MYA-4695 / CBS 11777 / NBRC 106824 / NRRL Y48691) GN=SPOG_03251 PE=3 SV=1	3	13	1	3	16	114.67	0.00943683
102249	tr|B6JZ50|B6JZ50_SCHJY	Heat shock protein OS=Schizosaccharomyces japonicus (strain yFS275 / FY16936) GN=SJAG_01874 PE=3 SV=1	0.1	5	0	1	67	9.69	0.013628
102842	tr|B6K0J0|B6K0J0_SCHJY	60S ribosomal protein L27/L28 OS=Schizosaccharomyces japonicus (strain yFS275 / FY16936) GN=SJAG_02546 PE=3 SV=1	0.1	5	0	1	17	33.26	0.013628
103819	tr|B6K4V2|B6K4V2_SCHJY	60S ribosomal protein L6 OS=Schizosaccharomyces japonicus (strain yFS275 / FY16936) GN=SJAG_03666 PE=3 SV=1	0.1	5	0	1	21	33.1	0.013628
104150	tr|B6K5R2|B6K5R2_SCHJY	Chromodomain helicase hrp1 OS=Schizosaccharomyces japonicus (strain yFS275 / FY16936) GN=SJAG_04038 PE=4 SV=2	0.1	5	0	2	163	20.3	0.013628
104275	tr|B6K646|B6K646_SCHJY	40S ribosomal protein S21 OS=Schizosaccharomyces japonicus (strain yFS275 / FY16936) GN=SJAG_04174 PE=3 SV=1	0.1	5	0	1	10	62.7	0.013628
104928	tr|B6K832|B6K832_SCHJY	U3 snoRNP-associated protein Utp7 OS=Schizosaccharomyces japonicus (strain yFS275 / FY16936) GN=SJAG_04908 PE=4 SV=1	0.1	5	0	1	60	9.24	0.013628
105360	tr|S9PXR2|S9PXR2_SCHOY	60S ribosomal protein L26 OS=Schizosaccharomyces octosporus (strain yFS286) GN=SOCG_00019 PE=3 SV=1	0.1	5	0	2	14	41.7	0.013628
106389	tr|S9PW19|S9PW19_SCHOY	U3 snoRNP-associated protein Imp3 OS=Schizosaccharomyces octosporus (strain yFS286) GN=SOCG_01057 PE=4 SV=1	0.1	5	0	2	22	48.22	0.013628
107087	tr|S9QZ68|S9QZ68_SCHOY	U3 snoRNP protein Utp15 OS=Schizosaccharomyces octosporus (strain yFS286) GN=SOCG_01767 PE=4 SV=1	0.1	5	0	2	54	12.95	0.013628
109099	tr|S9PV91|S9PV91_SCHOY	40S ribosomal protein S12 OS=Schizosaccharomyces octosporus (strain yFS286) GN=SOCG_03843 PE=3 SV=1	0.1	5	0	3	16	54.64	0.013628
109699	tr|S9RAQ7|S9RAQ7_SCHOY	40S ribosomal protein S17 OS=Schizosaccharomyces octosporus (strain yFS286) GN=SOCG_04465 PE=3 SV=1	0.1	5	0	2	16	51.45	0.013628
116891	tr|S9VNS8|S9VNS8_SCHCR	40S ribosomal protein S9 (Fragment) OS=Schizosaccharomyces cryophilus (strain OY26 / ATCC MYA-4695 / CBS 11777 / NBRC 106824 / NRRL Y48691) GN=SPOG_05032 PE=3 SV=1	0.1	5	0	2	23	45.27	0.013628
119576	sp|Q10232|RL9A_SCHPO	60S ribosomal protein L9-A OS=Schizosaccharomyces pombe (strain 972 / ATCC 24843) GN=rpl901 PE=3 SV=1	0.1	5	0	2	22	30.23	0.013628
119627	sp|P79016|RS19B_SCHPO	40S ribosomal protein S19-B OS=Schizosaccharomyces pombe (strain 972 / ATCC 24843) GN=rps1902 PE=3 SV=2	0.1	5	0	5	16	43.6	0.013628
120014	sp|P22774|HSP7M_SCHPO	Heat shock 70 kDa protein, mitochondrial OS=Schizosaccharomyces pombe (strain 972 / ATCC 24843) GN=ssp1 PE=2 SV=2	0.1	5	0	3	73	17.14	0.013628
120383	sp|Q10106|UTP11_SCHPO	Probable U3 small nucleolar RNA-associated protein 11 OS=Schizosaccharomyces pombe (strain 972 / ATCC 24843) GN=utp11 PE=3 SV=1	0.1	5	0	2	30	42.14	0.013628
105981	tr|S9PZK0|S9PZK0_SCHOY	60S ribosomal protein L22 OS=Schizosaccharomyces octosporus (strain yFS286) GN=SOCG_00645 PE=4 SV=1	2	10	1	2	13	86.01	0.0158264
109239	tr|S9RD98|S9RD98_SCHOY	40S ribosomal protein S17 OS=Schizosaccharomyces octosporus (strain yFS286) GN=SOCG_03986 PE=3 SV=1	3	12	1	2	16	107.52	0.016188
100827	tr|B6JV96|B6JV96_SCHJY	Histone H4 OS=Schizosaccharomyces japonicus (strain yFS275 / FY16936) GN=SJAG_00303 PE=1 SV=1	0.1	4	0	2	11	39.52	0.0294083
101120	tr|B6JW59|B6JW59_SCHJY	60S ribosomal protein L9 OS=Schizosaccharomyces japonicus (strain yFS275 / FY16936) GN=SJAG_00629 PE=4 SV=1	0.1	4	0	1	21	21.14	0.0294083
101971	tr|B6JYA7|B6JYA7_SCHJY	Uncharacterized protein OS=Schizosaccharomyces japonicus (strain yFS275 / FY16936) GN=SJAG_01568 PE=4 SV=2	0.1	4	0	1	49	9.21	0.0294083
103454	tr|B6K3R1|B6K3R1_SCHJY	U3 snoRNP-associated protein Imp4 OS=Schizosaccharomyces japonicus (strain yFS275 / FY16936) GN=SJAG_03252 PE=4 SV=1	0.1	4	0	1	33	12.02	0.0294083
104269	tr|B6K640|B6K640_SCHJY	40S ribosomal protein S17 OS=Schizosaccharomyces japonicus (strain yFS275 / FY16936) GN=SJAG_04168 PE=3 SV=1	0.1	4	0	2	16	35.27	0.0294083
106001	tr|S9PZM0|S9PZM0_SCHOY	60S ribosomal protein L32 OS=Schizosaccharomyces octosporus (strain yFS286) GN=SOCG_00665 PE=4 SV=1	0.1	4	0	1	15	27.47	0.0294083
106146	tr|S9RG62|S9RG62_SCHOY	U3 snoRNP-associated protein Imp4 OS=Schizosaccharomyces octosporus (strain yFS286) GN=SOCG_00811 PE=4 SV=1	0.1	4	0	1	33	16.48	0.0294083
107564	tr|S9R9D8|S9R9D8_SCHOY	Uncharacterized protein OS=Schizosaccharomyces octosporus (strain yFS286) GN=SOCG_02262 PE=4 SV=1	0.1	4	0	1	85	6.48	0.0294083
109108	tr|S9PRV4|S9PRV4_SCHOY	U3 snoRNP-associated protein Utp21 OS=Schizosaccharomyces octosporus (strain yFS286) GN=SOCG_03852 PE=4 SV=1	0.1	4	0	3	101	7.92	0.0294083
109547	tr|S9PT39|S9PT39_SCHOY	60S ribosomal protein L9 OS=Schizosaccharomyces octosporus (strain yFS286) GN=SOCG_04303 PE=4 SV=1	0.1	4	0	1	21	28.18	0.0294083
119545	sp|O42935|RL32B_SCHPO	60S ribosomal protein L32-B OS=Schizosaccharomyces pombe (strain 972 / ATCC 24843) GN=rpl3201 PE=3 SV=1	0.1	4	0	1	14	34.63	0.0294083
119601	sp|Q9Y7L8|RSSA1_SCHPO	40S ribosomal protein S0-A OS=Schizosaccharomyces pombe (strain 972 / ATCC 24843) GN=rps001 PE=1 SV=1	0.1	4	0	3	32	29.93	0.0294083
119618	sp|O94715|RS15A_SCHPO	40S ribosomal protein S15-A OS=Schizosaccharomyces pombe (strain 972 / ATCC 24843) GN=rps1501 PE=3 SV=1	0.1	4	0	2	18	25.7	0.0294083
119619	sp|Q9UTQ6|RS15B_SCHPO	40S ribosomal protein S15-B OS=Schizosaccharomyces pombe (strain 972 / ATCC 24843) GN=rps1502 PE=1 SV=1	0.1	4	0	2	18	31.21	0.0294083
119919	sp|O74690|SNU13_SCHPO	13 kDa ribonucleoprotein-associated protein OS=Schizosaccharomyces pombe (strain 972 / ATCC 24843) GN=snu13 PE=3 SV=1	0.1	4	0	3	14	36.96	0.0294083
119532	sp|Q10330|RL25A_SCHPO	60S ribosomal protein L25-A OS=Schizosaccharomyces pombe (strain 972 / ATCC 24843) GN=rpl2501 PE=1 SV=1	6	16	1	2	16	192.71	0.0298734
103019	tr|B6K127|B6K127_SCHJY	40S ribosomal protein S28 OS=Schizosaccharomyces japonicus (strain yFS275 / FY16936) GN=SJAG_02749 PE=3 SV=1	2	8	1	2	8	130.54	0.049601
100582	tr|B6JUU0|B6JUU0_SCHJY	60S ribosomal protein L8 OS=Schizosaccharomyces japonicus (strain yFS275 / FY16936) GN=SJAG_00034 PE=4 SV=1	0.1	3	0	2	27	12.93	0.0646465
100613	tr|B6JUX0|B6JUX0_SCHJY	40S ribosomal protein S11 OS=Schizosaccharomyces japonicus (strain yFS275 / FY16936) GN=SJAG_00069 PE=3 SV=1	0.1	3	0	1	18	36.92	0.0646465
100753	tr|B6JV20|B6JV20_SCHJY	60S ribosomal protein L22 OS=Schizosaccharomyces japonicus (strain yFS275 / FY16936) GN=SJAG_00220 PE=4 SV=1	0.1	3	0	1	13	22.47	0.0646465
101039	tr|B6JVX3|B6JVX3_SCHJY	CGI-48 family protein OS=Schizosaccharomyces japonicus (strain yFS275 / FY16936) GN=SJAG_00538 PE=4 SV=1	0.1	3	0	1	62	7.29	0.0646465
101045	tr|B6JVX9|B6JVX9_SCHJY	40S ribosomal protein S9 OS=Schizosaccharomyces japonicus (strain yFS275 / FY16936) GN=SJAG_00544 PE=3 SV=1	0.1	3	0	1	22	31.61	0.0646465
101783	tr|B6K0H3|B6K0H3_SCHJY	40S ribosomal protein S26 OS=Schizosaccharomyces japonicus (strain yFS275 / FY16936) GN=SJAG_01366 PE=3 SV=1	0.1	3	0	2	14	10.81	0.0646465
101956	tr|B6JY91|B6JY91_SCHJY	60S ribosomal protein L7 OS=Schizosaccharomyces japonicus (strain yFS275 / FY16936) GN=SJAG_01551 PE=4 SV=1	0.1	3	0	1	28	1.77	0.0646465
102016	tr|B6JYF3|B6JYF3_SCHJY	Hsp70-like protein OS=Schizosaccharomyces japonicus (strain yFS275 / FY16936) GN=SJAG_01615 PE=3 SV=1	0.1	3	0	1	73	9.62	0.0646465
102430	tr|B6JZN9|B6JZN9_SCHJY	60S ribosomal protein L38 OS=Schizosaccharomyces japonicus (strain yFS275 / FY16936) GN=SJAG_02081 PE=3 SV=1	0.1	3	0	1	9	28.94	0.0646465
103727	tr|B6K4K6|B6K4K6_SCHJY	U3 snoRNP-associated protein Sof1 OS=Schizosaccharomyces japonicus (strain yFS275 / FY16936) GN=SJAG_03569 PE=4 SV=1	0.1	3	0	1	50	6.04	0.0646465
107382	tr|S9RKY6|S9RKY6_SCHOY	40S ribosomal protein S8 OS=Schizosaccharomyces octosporus (strain yFS286) GN=SOCG_02072 PE=3 SV=1	0.1	3	0	1	22	13.43	0.0646465
107752	tr|S9Q158|S9Q158_SCHOY	40S ribosomal protein S9 OS=Schizosaccharomyces octosporus (strain yFS286) GN=SOCG_02455 PE=3 SV=1	0.1	3	0	1	22	38.19	0.0646465
112474	tr|O14391|O14391_SCHPM	40S ribosomal protein S4 homolog (Fragment) OS=Schizosaccharomyces pombe PE=2 SV=1	0.1	3	0	2	8	53.2	0.0646465
119633	sp|P0CT75|RS23A_SCHPO	40S ribosomal protein S23-A OS=Schizosaccharomyces pombe (strain 972 / ATCC 24843) GN=rps23 PE=1 SV=1	0.1	3	0	3	16	31.96	0.0646465
110553	sp|Q10368|YDBI_SCHPO	Uncharacterized protein C22E12.18 OS=Schizosaccharomyces pombe (strain 972 / ATCC 24843) GN=SPAC22E12.18 PE=1 SV=1	3	0.1	1	0	38	45.55	0.0646465
100972	tr|B6JVQ0|B6JVQ0_SCHJY	60S ribosomal protein L11 OS=Schizosaccharomyces japonicus (strain yFS275 / FY16936) GN=SJAG_00465 PE=3 SV=1	6	13	1	2	20	98.04	0.104157
107880	tr|S9Q515|S9Q515_SCHOY	60S ribosomal protein L11 OS=Schizosaccharomyces octosporus (strain yFS286) GN=SOCG_02588 PE=3 SV=1	6	13	1	2	20	100.02	0.104157
117947	sp|Q9UTM9|FAP2_SCHPO	L-saccharopine oxidase OS=Schizosaccharomyces pombe (strain 972 / ATCC 24843) GN=fap2 PE=1 SV=1	15	8	7	5	49	73.55	0.141221
101069	tr|B6JW05|B6JW05_SCHJY	U3 snoRNP-associated protein Utp1 OS=Schizosaccharomyces japonicus (strain yFS275 / FY16936) GN=SJAG_00572 PE=4 SV=1	0.1	2	0	1	97	3.11	0.146612
102033	tr|B6JYH0|B6JYH0_SCHJY	40S ribosomal protein S23 OS=Schizosaccharomyces japonicus (strain yFS275 / FY16936) GN=SJAG_01632 PE=3 SV=1	0.1	2	0	2	16	22.38	0.146612
103463	tr|B6K3S1|B6K3S1_SCHJY	40S ribosomal protein S12 OS=Schizosaccharomyces japonicus (strain yFS275 / FY16936) GN=SJAG_03262 PE=3 SV=1	0.1	2	0	1	16	31.99	0.146612
105809	tr|S9PXK0|S9PXK0_SCHOY	60S ribosomal protein L7 OS=Schizosaccharomyces octosporus (strain yFS286) GN=SOCG_00469 PE=4 SV=1	0.1	2	0	2	29	12.28	0.146612
106701	tr|S9PUI9|S9PUI9_SCHOY	40S ribosomal protein S19 OS=Schizosaccharomyces octosporus (strain yFS286) GN=SOCG_01376 PE=4 SV=1	0.1	2	0	2	16	31.01	0.146612
108748	tr|S9Q3M4|S9Q3M4_SCHOY	Heat shock protein OS=Schizosaccharomyces octosporus (strain yFS286) GN=SOCG_03479 PE=3 SV=1	0.1	2	0	2	67	7.45	0.146612
110292	sp|Q09870|RCL1_SCHPO	Probable RNA 3'-terminal phosphate cyclase-like protein OS=Schizosaccharomyces pombe (strain 972 / ATCC 24843) GN=SPAC12G12.06c PE=3 SV=1	0.1	2	0	2	40	10.13	0.146612
118093	sp|O43026|G3P2_SCHPO	Glyceraldehyde-3-phosphate dehydrogenase 2 OS=Schizosaccharomyces pombe (strain 972 / ATCC 24843) GN=gpd3 PE=1 SV=1	0.1	2	0	2	36	14.02	0.146612
119594	sp|P17476|RLA1_SCHPO	60S acidic ribosomal protein P1-alpha 1 OS=Schizosaccharomyces pombe (strain 972 / ATCC 24843) GN=rpp101 PE=3 SV=1	0.1	2	0	1	11	17.96	0.146612
120126	sp|P78958|G3P1_SCHPO	Glyceraldehyde-3-phosphate dehydrogenase 1 OS=Schizosaccharomyces pombe (strain 972 / ATCC 24843) GN=tdh1 PE=1 SV=1	0.1	2	0	2	36	16.74	0.146612
106022	tr|S9PZN9|S9PZN9_SCHOY	Hsp60-like protein OS=Schizosaccharomyces octosporus (strain yFS286) GN=SOCG_00686 PE=3 SV=1	2	0.1	1	0	62	1.61	0.146612
110515	sp|Q92345|PDC2_SCHPO	Probable pyruvate decarboxylase C1F8.07c OS=Schizosaccharomyces pombe (strain 972 / ATCC 24843) GN=SPAC1F8.07c PE=1 SV=3	2	0.1	1	0	62	1.62	0.146612
111061	sp|Q9C0Y2|YKL1_SCHPO	Putative cell agglutination protein SPAPB2C8.01 OS=Schizosaccharomyces pombe (strain 972 / ATCC 24843) GN=SPAPB2C8.01 PE=3 SV=1	2	0.1	2	0	124	0.81	0.146612
118210	sp|Q09864|HSP60_SCHPO	Heat shock protein 60, mitochondrial OS=Schizosaccharomyces pombe (strain 972 / ATCC 24843) GN=hsp60 PE=1 SV=1	2	0.1	1	0	62	4.02	0.146612
119635	sp|O13784|RS24A_SCHPO	40S ribosomal protein S24-A OS=Schizosaccharomyces pombe (strain 972 / ATCC 24843) GN=rps2401 PE=3 SV=3	2	0.1	1	0	15	42.04	0.146612
117334	sp|Q10066|ARGI2_SCHPO	Arginase OS=Schizosaccharomyces pombe (strain 972 / ATCC 24843) GN=aru1 PE=3 SV=1	2	6	1	3	36	53.25	0.147976
103099	tr|B6K1B5|B6K1B5_SCHJY	60S ribosomal protein L25 OS=Schizosaccharomyces japonicus (strain yFS275 / FY16936) GN=SJAG_02840 PE=3 SV=1	6	10	1	1	16	101.85	0.314739
114207	tr|S9VT80|S9VT80_SCHCR	60S ribosomal protein L25 OS=Schizosaccharomyces cryophilus (strain OY26 / ATCC MYA-4695 / CBS 11777 / NBRC 106824 / NRRL Y48691) GN=SPOG_02262 PE=3 SV=1	6	10	1	1	16	107.26	0.314739
100981	tr|B6JVQ9|B6JVQ9_SCHJY	RNA-binding protein OS=Schizosaccharomyces japonicus (strain yFS275 / FY16936) GN=SJAG_00474 PE=4 SV=1	4	7	1	1	52	28.12	0.362666
104063	tr|B6K5G6|B6K5G6_SCHJY	Histone H2B OS=Schizosaccharomyces japonicus (strain yFS275 / FY16936) GN=SJAG_03941 PE=3 SV=1	13	15	3	5	14	232.42	0.705337

## Sheet: Sheet8
Fkbp39-FLAG6His mass spec result, related to figure S10B
			SC: the summed number of spectral counts (i.e. MS/MS scans) assigned to one identified protein; TP: total number of peptides identified for a protein,Cntrl: control, wild type strain (63); WT: Fkbp39-1XFLAG6His wild type (1315), Del_1: Fkbp39-1XFLAG6His fkbp41Δ sample 1 (1469), Del_2: Fkbp39-1XFLAG6His fkbp41Δ sample 2 (1469)
Group	Reference	Description	SC Cntrl	SC WT	SC Del_1	SC Del_2	TPCntrl	TP WT	TP Del_1	TP Del_2	Mass (KD)	Abundance
106297	tr|S9RJL1|S9RJL1_SCHOY	Histone H4 OS=Schizosaccharomyces octosporus (strain yFS286) GN=SOCG_00965 PE=3 SV=1	63	57	59	60	8	7	8	7	11	1049.12
111333	sp|O60176|YG41_SCHPO	Uncharacterized RNA-binding protein C23E6.01c OS=Schizosaccharomyces pombe (strain 972 / ATCC 24843) GN=SPBC23E6.01c PE=1 SV=2	247	222	271	336	15	14	15	14	52	1041.16
118217	sp|P04909|H2A1_SCHPO	Histone H2A-alpha OS=Schizosaccharomyces pombe (strain 972 / ATCC 24843) GN=hta1 PE=1 SV=3	60	59	61	54	6	5	5	6	14	843.51
110553	sp|Q10368|YDBI_SCHPO	Uncharacterized protein C22E12.18 OS=Schizosaccharomyces pombe (strain 972 / ATCC 24843) GN=SPAC22E12.18 PE=1 SV=1	141	147	158	185	18	19	19	20	38	821.14
117976	sp|O74191|FKBP4_SCHPO	FK506-binding protein 39 kDa OS=Schizosaccharomyces pombe (strain 972 / ATCC 24843) GN=fkbp39 PE=1 SV=1	5	236	206	195	2	18	18	20	39	817.24
108318	tr|S9PXK3|S9PXK3_SCHOY	Histone H2A OS=Schizosaccharomyces octosporus (strain yFS286) GN=SOCG_03034 PE=3 SV=1	57	56	57	51	5	4	4	5	14	802.55
118194	sp|Q9US25|HRP1_SCHPO	Chromodomain helicase hrp1 OS=Schizosaccharomyces pombe (strain 972 / ATCC 24843) GN=hrp1 PE=1 SV=1	669	549	558	644	89	84	88	89	158	763.64
120007	sp|O59855|HSP72_SCHPO	Probable heat shock protein ssa2 OS=Schizosaccharomyces pombe (strain 972 / ATCC 24843) GN=ssa2 PE=1 SV=3	255	261	256	292	43	39	42	44	70	757.93
102248	tr|B6JZ49|B6JZ49_SCHJY	Histone H2A OS=Schizosaccharomyces japonicus (strain yFS275 / FY16936) GN=SJAG_01873 PE=3 SV=1	54	48	52	43	3	3	3	3	14	709.41
117959	sp|O43030|FES1_SCHPO	Hsp70 nucleotide exchange factor fes1 OS=Schizosaccharomyces pombe (strain 972 / ATCC 24843) GN=fes1 PE=1 SV=1	111	78	104	111	17	15	17	19	33	617.27
119535	sp|O14388|RL27A_SCHPO	60S ribosomal protein L27-A OS=Schizosaccharomyces pombe (strain 972 / ATCC 24843) GN=rpl2701 PE=2 SV=2	43	57	37	41	9	9	9	7	15	578.65
120126	sp|P78958|G3P1_SCHPO	Glyceraldehyde-3-phosphate dehydrogenase 1 OS=Schizosaccharomyces pombe (strain 972 / ATCC 24843) GN=tdh1 PE=1 SV=1	75	117	113	95	17	18	18	18	36	557.91
119560	sp|P35679|RL4A_SCHPO	60S ribosomal protein L4-A OS=Schizosaccharomyces pombe (strain 972 / ATCC 24843) GN=rpl402 PE=1 SV=2	89	139	94	112	17	18	17	18	40	546
104063	tr|B6K5G6|B6K5G6_SCHJY	Histone H2B OS=Schizosaccharomyces japonicus (strain yFS275 / FY16936) GN=SJAG_03941 PE=3 SV=1	40	32	35	39	5	5	5	5	14	530.2
119559	sp|Q9P784|RL4B_SCHPO	60S ribosomal protein L4-B OS=Schizosaccharomyces pombe (strain 972 / ATCC 24843) GN=rpl401 PE=3 SV=1	76	133	78	104	14	19	15	18	40	490.14
119572	sp|O13672|RL8_SCHPO	60S ribosomal protein L8 OS=Schizosaccharomyces pombe (strain 972 / ATCC 24843) GN=rpl8 PE=1 SV=3	58	92	60	61	14	16	14	14	29	473.94
119624	sp|P0CT66|RS18A_SCHPO	40S ribosomal protein S18-A OS=Schizosaccharomyces pombe (strain 972 / ATCC 24843) GN=rps1801 PE=3 SV=1	39	43	42	41	9	9	10	9	17	473.44
119508	sp|P0CT83|RL12A_SCHPO	60S ribosomal protein L12-A OS=Schizosaccharomyces pombe (strain 972 / ATCC 24843) GN=rpl1201 PE=3 SV=1	33	56	36	39	6	6	5	6	18	464.42
119527	sp|Q09668|RL22_SCHPO	60S ribosomal protein L22 OS=Schizosaccharomyces pombe (strain 972 / ATCC 24843) GN=rpl22 PE=1 SV=3	26	37	28	30	5	5	5	5	13	454.44
119615	sp|P28189|RS13_SCHPO	40S ribosomal protein S13 OS=Schizosaccharomyces pombe (strain 972 / ATCC 24843) GN=rps13 PE=1 SV=2	35	41	36	41	9	10	10	9	17	451.51
119536	sp|O74538|RL27B_SCHPO	60S ribosomal protein L27-B OS=Schizosaccharomyces pombe (strain 972 / ATCC 24843) GN=rpl2702 PE=3 SV=1	30	42	32	29	5	7	6	6	15	434.74
119658	sp|Q09757|RS9A_SCHPO	40S ribosomal protein S9-A OS=Schizosaccharomyces pombe (strain 972 / ATCC 24843) GN=rps901 PE=1 SV=2	47	49	40	48	15	11	12	14	22	415.38
119538	sp|P36585|RL28A_SCHPO	60S ribosomal protein L28-A OS=Schizosaccharomyces pombe (strain 972 / ATCC 24843) GN=rpl2802 PE=3 SV=3	30	44	28	36	6	8	7	7	17	414.56
116891	tr|S9VNS8|S9VNS8_SCHCR	40S ribosomal protein S9 (Fragment) OS=Schizosaccharomyces cryophilus (strain OY26 / ATCC MYA-4695 / CBS 11777 / NBRC 106824 / NRRL Y48691) GN=SPOG_05032 PE=3 SV=1	47	51	42	48	13	11	12	13	23	405.3
119502	sp|Q09127|RL10A_SCHPO	60S ribosomal protein L10-A OS=Schizosaccharomyces pombe (strain 972 / ATCC 24843) GN=rpl1001 PE=2 SV=2	39	65	43	57	10	9	8	9	25	402.24
119523	sp|P0CT68|RL20A_SCHPO	60S ribosomal protein L20-A OS=Schizosaccharomyces pombe (strain 972 / ATCC 24843) GN=rpl2001 PE=1 SV=1	32	55	28	50	10	12	9	7	21	400.73
100827	tr|B6JV96|B6JV96_SCHJY	Histone H4 OS=Schizosaccharomyces japonicus (strain yFS275 / FY16936) GN=SJAG_00303 PE=1 SV=1	25	21	24	21	3	3	3	3	11	399.56
119503	sp|Q9P769|RL10B_SCHPO	60S ribosomal protein L10-B OS=Schizosaccharomyces pombe (strain 972 / ATCC 24843) GN=rpl1002 PE=3 SV=1	42	63	42	54	10	9	8	9	25	396.54
120006	sp|Q10265|HSP71_SCHPO	Probable heat shock protein ssa1 OS=Schizosaccharomyces pombe (strain 972 / ATCC 24843) GN=ssa1 PE=1 SV=2	136	132	136	151	22	19	21	22	70	395.86
117947	sp|Q9UTM9|FAP2_SCHPO	L-saccharopine oxidase OS=Schizosaccharomyces pombe (strain 972 / ATCC 24843) GN=fap2 PE=1 SV=1	92	85	104	106	25	19	22	24	49	395.35
119655	sp|Q10101|RS7_SCHPO	40S ribosomal protein S7 OS=Schizosaccharomyces pombe (strain 972 / ATCC 24843) GN=rps7 PE=1 SV=2	43	44	36	49	9	9	10	9	22	392.07
108298	tr|A8DNH7|A8DNH7_SCHPM	Translation elongation factor 1-alpha (Fragment) OS=Schizosaccharomyces pombe PE=4 SV=1	58	64	64	64	10	10	10	11	32	387.71
119652	sp|Q9P3T6|RS5B_SCHPO	40S ribosomal protein S5-B OS=Schizosaccharomyces pombe (strain 972 / ATCC 24843) GN=rps502 PE=3 SV=1	37	50	45	41	8	10	9	9	22	387.13
119659	sp|O59675|RS9B_SCHPO	40S ribosomal protein S9-B OS=Schizosaccharomyces pombe (strain 972 / ATCC 24843) GN=rps902 PE=1 SV=3	43	45	39	43	12	11	12	13	22	382.33
119448	sp|Q10281|GBLP_SCHPO	Guanine nucleotide-binding protein subunit beta-like protein OS=Schizosaccharomyces pombe (strain 972 / ATCC 24843) GN=rkp1 PE=1 SV=3	56	63	64	82	16	13	16	14	35	380.42
119504	sp|O74836|RL1B_SCHPO	60S ribosomal protein L1-B OS=Schizosaccharomyces pombe (strain 972 / ATCC 24843) GN=rpl101 PE=1 SV=1	31	70	42	37	7	9	9	9	24	376.52
119530	sp|Q92354|RL24A_SCHPO	60S ribosomal protein L24-A OS=Schizosaccharomyces pombe (strain 972 / ATCC 24843) GN=rpl2401 PE=3 SV=1	24	44	22	36	6	6	6	7	17	374.39
119620	sp|P0CT64|RS16A_SCHPO	40S ribosomal protein S16-A OS=Schizosaccharomyces pombe (strain 972 / ATCC 24843) GN=rps1601 PE=2 SV=1	24	31	31	29	7	6	7	7	15	373.71
108058	tr|S9Q1F3|S9Q1F3_SCHOY	Heat shock protein S OS=Schizosaccharomyces octosporus (strain yFS286) GN=SOCG_02770 PE=3 SV=1	127	126	129	138	19	17	19	19	70	372.96
119569	sp|P79071|RL6_SCHPO	60S ribosomal protein L6 OS=Schizosaccharomyces pombe (strain 972 / ATCC 24843) GN=rpl6 PE=1 SV=2	30	54	29	45	7	8	7	8	21	372.02
119611	sp|P0CT73|RS11A_SCHPO	40S ribosomal protein S11-A OS=Schizosaccharomyces pombe (strain 972 / ATCC 24843) GN=rps1101 PE=2 SV=1	33	32	33	32	6	6	6	6	17	371.63
119540	sp|P52808|RL30A_SCHPO	60S ribosomal protein L30-1 OS=Schizosaccharomyces pombe (strain 972 / ATCC 24843) GN=rpl3001 PE=3 SV=2	20	30	23	13	5	5	4	4	12	371.16
115648	tr|S9W5H0|S9W5H0_SCHCR	40S ribosomal protein S13 OS=Schizosaccharomyces cryophilus (strain OY26 / ATCC MYA-4695 / CBS 11777 / NBRC 106824 / NRRL Y48691) GN=SPOG_03738 PE=3 SV=1	28	34	30	33	8	9	9	8	17	369.18
107752	tr|S9Q158|S9Q158_SCHOY	40S ribosomal protein S9 OS=Schizosaccharomyces octosporus (strain yFS286) GN=SOCG_02455 PE=3 SV=1	42	44	31	45	12	11	11	12	22	363.89
119651	sp|O14277|RS5A_SCHPO	40S ribosomal protein S5-A OS=Schizosaccharomyces pombe (strain 972 / ATCC 24843) GN=rps5 PE=3 SV=1	34	47	42	38	7	9	8	8	22	362.42
106862	tr|S9PQ09|S9PQ09_SCHOY	40S ribosomal protein S16 OS=Schizosaccharomyces octosporus (strain yFS286) GN=SOCG_01540 PE=3 SV=1	20	31	30	29	5	6	6	7	15	358.44
119610	sp|O94438|RS3A2_SCHPO	40S ribosomal protein S1-B OS=Schizosaccharomyces pombe (strain 972 / ATCC 24843) GN=rps102 PE=1 SV=3	52	55	47	50	15	12	12	12	29	357.84
119566	sp|O14069|RL28E_SCHPO	Probable 60S ribosomal protein L28e OS=Schizosaccharomyces pombe (strain 972 / ATCC 24843) GN=rpl44 PE=1 SV=1	25	29	26	23	9	9	8	7	15	349.22
117194	sp|P10989|ACT_SCHPO	Actin OS=Schizosaccharomyces pombe (strain 972 / ATCC 24843) GN=act1 PE=1 SV=1	83	61	77	70	20	17	17	19	42	348.6
119537	sp|P57728|RL28B_SCHPO	60S ribosomal protein L28-B OS=Schizosaccharomyces pombe (strain 972 / ATCC 24843) GN=rpl2801 PE=1 SV=1	26	37	22	31	6	8	7	7	17	347.8
119654	sp|Q9C0Z7|RS6B_SCHPO	40S ribosomal protein S6-B OS=Schizosaccharomyces pombe (strain 972 / ATCC 24843) GN=rps602 PE=1 SV=1	45	50	40	52	8	10	8	10	27	340.51
119506	sp|P0CT77|RL11A_SCHPO	60S ribosomal protein L11-A OS=Schizosaccharomyces pombe (strain 972 / ATCC 24843) GN=rpl1101 PE=2 SV=1	30	41	28	35	9	8	8	9	20	337.03
119622	sp|O42984|RS17A_SCHPO	40S ribosomal protein S17-A OS=Schizosaccharomyces pombe (strain 972 / ATCC 24843) GN=rps1701 PE=3 SV=1	26	32	24	22	8	8	9	6	16	335.37
104167	tr|B6K5S9|B6K5S9_SCHJY	Heat shock protein S OS=Schizosaccharomyces japonicus (strain yFS275 / FY16936) GN=SJAG_04055 PE=3 SV=1	110	111	115	130	15	14	16	16	70	332.2
119510	sp|O74175|RL13_SCHPO	60S ribosomal protein L13 OS=Schizosaccharomyces pombe (strain 972 / ATCC 24843) GN=rpl13 PE=1 SV=1	35	53	34	33	8	11	9	9	24	329.57
110657	sp|Q10175|FKBPH_SCHPO	Probable peptidyl-prolyl cis-trans isomerase C27F1.06c OS=Schizosaccharomyces pombe (strain 972 / ATCC 24843) GN=SPAC27F1.06c PE=1 SV=1	0	267	0	0	0	24	0	0	41	329.5
119656	sp|O14049|RS8A_SCHPO	40S ribosomal protein S8-A OS=Schizosaccharomyces pombe (strain 972 / ATCC 24843) GN=rps801 PE=3 SV=1	28	43	32	45	6	7	6	8	23	327.72
119552	sp|Q92365|RL36A_SCHPO	60S ribosomal protein L36-A OS=Schizosaccharomyces pombe (strain 972 / ATCC 24843) GN=rpl3601 PE=3 SV=2	15	25	14	19	3	4	3	4	11	324.23
119576	sp|Q10232|RL9A_SCHPO	60S ribosomal protein L9-A OS=Schizosaccharomyces pombe (strain 972 / ATCC 24843) GN=rpl901 PE=3 SV=1	30	39	31	39	6	10	6	7	22	323.25
119567	sp|P52822|RL5A_SCHPO	60S ribosomal protein L5-A OS=Schizosaccharomyces pombe (strain 972 / ATCC 24843) GN=rpl501 PE=1 SV=2	36	87	40	51	11	13	11	12	33	319.97
109479	tr|S9PRV8|S9PRV8_SCHOY	RACK1 Cpc2 OS=Schizosaccharomyces octosporus (strain yFS286) GN=SOCG_04234 PE=4 SV=1	47	52	53	69	13	11	13	11	35	317.1
119648	sp|P87158|RS4A_SCHPO	40S ribosomal protein S4-A OS=Schizosaccharomyces pombe (strain 972 / ATCC 24843) GN=rps401 PE=2 SV=2	43	59	36	50	13	13	11	13	30	316.8
103601	tr|B6K469|B6K469_SCHJY	40S ribosomal protein S16 OS=Schizosaccharomyces japonicus (strain yFS275 / FY16936) GN=SJAG_03422 PE=3 SV=1	19	27	24	27	4	5	5	6	15	315.38
119626	sp|P58234|RS19A_SCHPO	40S ribosomal protein S19-A OS=Schizosaccharomyces pombe (strain 972 / ATCC 24843) GN=rps1901 PE=2 SV=1	23	28	23	27	6	6	5	6	16	312.86
119528	sp|P0CT60|RL23A_SCHPO	60S ribosomal protein L23-A OS=Schizosaccharomyces pombe (strain 972 / ATCC 24843) GN=rpl2301 PE=3 SV=1	18	40	17	18	6	7	4	4	15	312.63
105392	tr|S9R1J2|S9R1J2_SCHOY	Actin Act1 OS=Schizosaccharomyces octosporus (strain yFS286) GN=SOCG_00051 PE=3 SV=1	76	54	69	60	19	15	16	17	42	309.91
119609	sp|Q09781|RS3A1_SCHPO	40S ribosomal protein S1-A OS=Schizosaccharomyces pombe (strain 972 / ATCC 24843) GN=rps101 PE=3 SV=2	38	47	46	44	11	12	13	13	28	307.33
106298	tr|S9Q3B3|S9Q3B3_SCHOY	Histone H3 OS=Schizosaccharomyces octosporus (strain yFS286) GN=SOCG_00966 PE=3 SV=1	31	12	37	14	5	3	4	3	15	306.82
105694	tr|S9PU17|S9PU17_SCHOY	60S ribosomal protein L30 OS=Schizosaccharomyces octosporus (strain yFS286) GN=SOCG_00354 PE=4 SV=1	16	27	19	9	4	4	3	3	12	306.74
113475	tr|S9WY27|S9WY27_SCHCR	60S ribosomal protein L7a OS=Schizosaccharomyces cryophilus (strain OY26 / ATCC MYA-4695 / CBS 11777 / NBRC 106824 / NRRL Y48691) GN=SPOG_01519 PE=4 SV=1	42	59	36	39	7	8	7	7	29	306.52
101024	tr|B6JVV6|B6JVV6_SCHJY	40S ribosomal protein S5 OS=Schizosaccharomyces japonicus (strain yFS275 / FY16936) GN=SJAG_00523 PE=3 SV=1	30	36	37	32	6	8	7	7	22	303.37
101620	tr|B6JZZ7|B6JZZ7_SCHJY	Heat shock protein S OS=Schizosaccharomyces japonicus (strain yFS275 / FY16936) GN=SJAG_01186 PE=3 SV=1	95	107	107	116	15	14	16	16	70	303.17
119628	sp|O74892|RS2_SCHPO	40S ribosomal protein S2 OS=Schizosaccharomyces pombe (strain 972 / ATCC 24843) GN=rps2 PE=1 SV=1	37	42	40	48	9	9	9	11	28	302.31
101045	tr|B6JVX9|B6JVX9_SCHJY	40S ribosomal protein S9 OS=Schizosaccharomyces japonicus (strain yFS275 / FY16936) GN=SJAG_00544 PE=3 SV=1	33	38	24	38	10	9	9	10	22	300.33
119631	sp|P0CT58|RS22A_SCHPO	40S ribosomal protein S22-A OS=Schizosaccharomyces pombe (strain 972 / ATCC 24843) GN=rps2201 PE=2 SV=1	21	24	18	25	6	7	6	5	15	298.26
119534	sp|P78946|RL26_SCHPO	60S ribosomal protein L26 OS=Schizosaccharomyces pombe (strain 972 / ATCC 24843) GN=rpl26 PE=3 SV=1	18	22	20	25	9	9	8	8	14	296.52
119645	sp|O60128|RS3_SCHPO	40S ribosomal protein S3 OS=Schizosaccharomyces pombe (strain 972 / ATCC 24843) GN=rps3 PE=1 SV=1	36	36	37	53	9	9	9	11	28	294.15
119570	sp|O60143|RL7C_SCHPO	60S ribosomal protein L7-C OS=Schizosaccharomyces pombe (strain 972 / ATCC 24843) GN=rpl701 PE=1 SV=1	30	60	30	48	10	14	11	14	29	292.54
119650	sp|Q9P4W9|RS4C_SCHPO	40S ribosomal protein S4-C OS=Schizosaccharomyces pombe (strain 972 / ATCC 24843) GN=rps403 PE=1 SV=1	38	57	32	46	13	13	11	13	30	291.67
119514	sp|O42991|RL16B_SCHPO	60S ribosomal protein L16-B OS=Schizosaccharomyces pombe (strain 972 / ATCC 24843) GN=rpl1601 PE=1 SV=1	25	42	28	31	7	7	6	8	22	284.33
109542	tr|S9PT45|S9PT45_SCHOY	Heat shock protein S OS=Schizosaccharomyces octosporus (strain yFS286) GN=SOCG_04298 PE=3 SV=1	95	103	94	104	14	14	14	13	70	284.01
119517	sp|O14339|RL17A_SCHPO	60S ribosomal protein L17-A OS=Schizosaccharomyces pombe (strain 972 / ATCC 24843) GN=rpl1701 PE=3 SV=1	21	44	31	22	9	8	7	7	21	283.62
112217	tr|S9W0B7|S9W0B7_SCHCR	Heat shock protein S OS=Schizosaccharomyces cryophilus (strain OY26 / ATCC MYA-4695 / CBS 11777 / NBRC 106824 / NRRL Y48691) GN=SPOG_00242 PE=3 SV=1	96	103	96	102	13	12	13	13	70	283.4
118093	sp|O43026|G3P2_SCHPO	Glyceraldehyde-3-phosphate dehydrogenase 2 OS=Schizosaccharomyces pombe (strain 972 / ATCC 24843) GN=gpd3 PE=1 SV=1	38	57	61	45	7	7	7	7	36	281.88
119627	sp|P79016|RS19B_SCHPO	40S ribosomal protein S19-B OS=Schizosaccharomyces pombe (strain 972 / ATCC 24843) GN=rps1902 PE=3 SV=2	20	24	20	26	5	6	5	5	16	280.32
119549	sp|O74904|RL35_SCHPO	60S ribosomal protein L35 OS=Schizosaccharomyces pombe (strain 972 / ATCC 24843) GN=rpl35 PE=1 SV=1	14	31	17	18	4	5	4	4	14	279.83
119607	sp|O14112|RS10A_SCHPO	40S ribosomal protein S10-A OS=Schizosaccharomyces pombe (strain 972 / ATCC 24843) GN=rps1001 PE=3 SV=1	18	26	22	25	7	7	7	6	16	279.72
119577	sp|O74905|RL9B_SCHPO	60S ribosomal protein L9-B OS=Schizosaccharomyces pombe (strain 972 / ATCC 24843) GN=rpl902 PE=3 SV=1	22	35	24	36	6	7	6	7	21	273.75
119653	sp|P05752|RS6A_SCHPO	40S ribosomal protein S6-A OS=Schizosaccharomyces pombe (strain 972 / ATCC 24843) GN=rps601 PE=1 SV=2	38	40	32	40	8	10	8	10	27	272.89
108955	tr|S9PRF1|S9PRF1_SCHOY	60S ribosomal protein L24 OS=Schizosaccharomyces octosporus (strain yFS286) GN=SOCG_03692 PE=4 SV=1	15	35	13	25	4	4	4	5	17	266.37
117334	sp|Q10066|ARGI2_SCHPO	Arginase OS=Schizosaccharomyces pombe (strain 972 / ATCC 24843) GN=aru1 PE=3 SV=1	36	47	55	51	9	10	12	12	36	264.84
119881	sp|Q10284|SSB1_SCHPO	Ribosome-associated molecular chaperone sks2 OS=Schizosaccharomyces pombe (strain 972 / ATCC 24843) GN=sks2 PE=1 SV=2	80	106	82	84	21	21	21	22	67	262.04
119518	sp|O59794|RL17B_SCHPO	60S ribosomal protein L17-B OS=Schizosaccharomyces pombe (strain 972 / ATCC 24843) GN=rpl1702 PE=3 SV=1	22	35	29	23	9	7	5	6	21	261.83
116656	tr|S9VWT8|S9VWT8_SCHCR	60S ribosomal protein L6 OS=Schizosaccharomyces cryophilus (strain OY26 / ATCC MYA-4695 / CBS 11777 / NBRC 106824 / NRRL Y48691) GN=SPOG_04775 PE=3 SV=1	21	34	21	35	4	5	4	5	21	259.55
105405	tr|S9PXV7|S9PXV7_SCHOY	40S ribosomal protein S10 OS=Schizosaccharomyces octosporus (strain yFS286) GN=SOCG_00064 PE=4 SV=1	22	24	20	19	5	5	5	5	16	259.15
119613	sp|O14062|RS12A_SCHPO	40S ribosomal protein S12-A OS=Schizosaccharomyces pombe (strain 972 / ATCC 24843) GN=rps1201 PE=3 SV=1	17	21	20	22	5	5	5	5	16	256.3
119542	sp|P40372|RL3A_SCHPO	60S ribosomal protein L3-A OS=Schizosaccharomyces pombe (strain 972 / ATCC 24843) GN=rpl301 PE=1 SV=2	53	77	41	52	17	18	15	16	44	254.7
101540	tr|B6JXG0|B6JXG0_SCHJY	60S ribosomal protein L23 OS=Schizosaccharomyces japonicus (strain yFS275 / FY16936) GN=SJAG_01087 PE=3 SV=1	13	33	14	15	3	4	3	3	15	253.88
119512	sp|O74895|RL15A_SCHPO	60S ribosomal protein L15-A OS=Schizosaccharomyces pombe (strain 972 / ATCC 24843) GN=rpl15 PE=3 SV=1	17	40	30	33	7	9	7	8	24	252.18
119616	sp|P0CT56|RS14A_SCHPO	40S ribosomal protein S14-A OS=Schizosaccharomyces pombe (strain 972 / ATCC 24843) GN=rps1401 PE=3 SV=1	19	19	15	20	6	4	4	5	15	248.45
103360	tr|B6K3G1|B6K3G1_SCHJY	Actin Act1 OS=Schizosaccharomyces japonicus (strain yFS275 / FY16936) GN=SJAG_03145 PE=3 SV=1	61	46	56	45	15	12	12	13	42	248.37
109751	tr|S9Q1U4|S9Q1U4_SCHOY	40S ribosomal protein S13 OS=Schizosaccharomyces octosporus (strain yFS286) GN=SOCG_04519 PE=3 SV=1	18	20	24	22	6	7	7	6	17	248.24
119571	sp|P25457|RL7B_SCHPO	60S ribosomal protein L7-B OS=Schizosaccharomyces pombe (strain 972 / ATCC 24843) GN=rpl702 PE=3 SV=1	29	49	28	35	10	16	11	14	28	247.95
102227	tr|B6JZ28|B6JZ28_SCHJY	Elongation factor 1-alpha OS=Schizosaccharomyces japonicus (strain yFS275 / FY16936) GN=SJAG_01851 PE=3 SV=2	47	88	47	61	9	11	9	11	49	247.56
119633	sp|P0CT75|RS23A_SCHPO	40S ribosomal protein S23-A OS=Schizosaccharomyces pombe (strain 972 / ATCC 24843) GN=rps23 PE=1 SV=1	13	18	20	26	5	5	5	5	16	246.06
107798	tr|S9Q5V9|S9Q5V9_SCHOY	40S ribosomal protein S21 OS=Schizosaccharomyces octosporus (strain yFS286) GN=SOCG_02502 PE=3 SV=1	14	13	11	9	3	3	3	3	10	244.85
114356	tr|S9VZK5|S9VZK5_SCHCR	60S ribosomal protein L27 OS=Schizosaccharomyces cryophilus (strain OY26 / ATCC MYA-4695 / CBS 11777 / NBRC 106824 / NRRL Y48691) GN=SPOG_02416 PE=3 SV=1	18	21	19	17	4	5	4	4	15	243.2
119511	sp|O94238|RL14_SCHPO	60S ribosomal protein L14 OS=Schizosaccharomyces pombe (strain 972 / ATCC 24843) GN=rpl14 PE=2 SV=1	13	24	18	18	5	5	5	5	15	240.11
108002	tr|S9Q197|S9Q197_SCHOY	60S ribosomal protein L27 OS=Schizosaccharomyces octosporus (strain yFS286) GN=SOCG_02712 PE=3 SV=1	18	20	19	17	4	4	4	4	15	239.92
119513	sp|Q9US22|RL15B_SCHPO	60S ribosomal protein L15-B OS=Schizosaccharomyces pombe (strain 972 / ATCC 24843) GN=rpl1502 PE=1 SV=1	14	37	27	30	6	9	6	8	24	226.81
106621	tr|S9PSZ1|S9PSZ1_SCHOY	60S ribosomal protein L2 OS=Schizosaccharomyces octosporus (strain yFS286) GN=SOCG_01295 PE=4 SV=1	30	64	37	49	8	10	9	10	40	225.44
119593	sp|O74864|RLA0_SCHPO	60S acidic ribosomal protein P0 OS=Schizosaccharomyces pombe (strain 972 / ATCC 24843) GN=rpp0 PE=3 SV=1	38	41	37	34	8	8	8	8	34	223.58
119520	sp|Q8TFH1|RL18B_SCHPO	60S ribosomal protein L18-B OS=Schizosaccharomyces pombe (strain 972 / ATCC 24843) GN=rpl1802 PE=1 SV=1	25	24	25	20	6	5	6	5	21	221.99
102011	tr|B6JYE8|B6JYE8_SCHJY	40S ribosomal protein S16 OS=Schizosaccharomyces japonicus (strain yFS275 / FY16936) GN=SJAG_01609 PE=3 SV=1	14	18	17	19	3	3	3	3	15	221.74
119455	sp|P17937|RL7A_SCHPO	60S ribosomal protein L7-A OS=Schizosaccharomyces pombe (strain 972 / ATCC 24843) GN=rlp7 PE=3 SV=1	0	71	28	30	0	13	10	10	29	221.28
106617	tr|S9PNS7|S9PNS7_SCHOY	40S ribosomal protein S18 OS=Schizosaccharomyces octosporus (strain yFS286) GN=SOCG_01291 PE=3 SV=1	19	18	21	18	5	5	6	5	17	218.03
113809	tr|S9XFX3|S9XFX3_SCHCR	60S ribosomal protein L22 OS=Schizosaccharomyces cryophilus (strain OY26 / ATCC MYA-4695 / CBS 11777 / NBRC 106824 / NRRL Y48691) GN=SPOG_01858 PE=4 SV=1	14	16	13	14	3	3	3	3	13	215.22
119042	sp|O60101|PGK_SCHPO	Phosphoglycerate kinase OS=Schizosaccharomyces pombe (strain 972 / ATCC 24843) GN=pgk1 PE=1 SV=1	40	45	40	64	14	16	14	21	44	215.08
119544	sp|Q9URX6|RL31_SCHPO	60S ribosomal protein L31 OS=Schizosaccharomyces pombe (strain 972 / ATCC 24843) GN=rpl31 PE=3 SV=1	14	17	13	13	4	5	4	4	13	215.03
119519	sp|Q10192|RL18A_SCHPO	60S ribosomal protein L18-A OS=Schizosaccharomyces pombe (strain 972 / ATCC 24843) GN=rpl1801 PE=1 SV=1	22	25	23	20	6	5	6	5	21	212.49
119525	sp|Q9UUC1|RL21A_SCHPO	60S ribosomal protein L21-A OS=Schizosaccharomyces pombe (strain 972 / ATCC 24843) GN=rpl2101 PE=3 SV=1	19	26	16	17	3	4	3	5	18	212.31
119734	sp|O60198|METK_SCHPO	S-adenosylmethionine synthase OS=Schizosaccharomyces pombe (strain 972 / ATCC 24843) GN=sam1 PE=1 SV=1	33	61	33	50	13	13	13	13	42	211.69
119597	sp|P08094|RLA2_SCHPO	60S acidic ribosomal protein P2-alpha OS=Schizosaccharomyces pombe (strain 972 / ATCC 24843) GN=rpp201 PE=1 SV=1	13	12	13	8	3	3	3	2	11	206.23
119557	sp|Q09900|RL38B_SCHPO	60S ribosomal protein L38-2 OS=Schizosaccharomyces pombe (strain 972 / ATCC 24843) GN=rpl3802 PE=3 SV=1	7	19	3	5	2	3	1	2	8	203.97
103374	tr|B6K3H5|B6K3H5_SCHJY	60S ribosomal protein L27/L28 OS=Schizosaccharomyces japonicus (strain yFS275 / FY16936) GN=SJAG_03159 PE=3 SV=1	16	20	15	16	3	3	3	3	17	202.59
109837	tr|S9Q244|S9Q244_SCHOY	60S ribosomal protein L2 OS=Schizosaccharomyces octosporus (strain yFS286) GN=SOCG_04608 PE=4 SV=1	24	61	32	44	7	10	8	9	40	201.53
104843	tr|B6K7U2|B6K7U2_SCHJY	40S ribosomal protein S3 OS=Schizosaccharomyces japonicus (strain yFS275 / FY16936) GN=SJAG_04814 PE=3 SV=1	26	27	23	34	6	7	7	9	27	200.66
119521	sp|P05734|RL19A_SCHPO	60S ribosomal protein L19-A OS=Schizosaccharomyces pombe (strain 972 / ATCC 24843) GN=rpl1901 PE=1 SV=3	19	31	18	23	5	9	5	6	23	200.35
119629	sp|O74893|RS20_SCHPO	40S ribosomal protein S20 OS=Schizosaccharomyces pombe (strain 972 / ATCC 24843) GN=rps20 PE=1 SV=1	12	15	13	14	4	4	4	4	14	199.46
119532	sp|Q10330|RL25A_SCHPO	60S ribosomal protein L25-A OS=Schizosaccharomyces pombe (strain 972 / ATCC 24843) GN=rpl2501 PE=1 SV=1	15	20	15	13	4	3	5	3	16	199.03
119546	sp|P79015|RL32A_SCHPO	60S ribosomal protein L32-A OS=Schizosaccharomyces pombe (strain 972 / ATCC 24843) GN=rpl3202 PE=1 SV=2	11	23	10	13	3	5	3	4	14	197.23
109997	tr|S9QVQ8|S9QVQ8_SCHOY	60S ribosomal protein L9 OS=Schizosaccharomyces octosporus (strain yFS286) GN=SOCG_04771 PE=4 SV=1	18	24	19	23	4	5	4	4	21	196.88
119623	sp|Q9P7J6|RS17B_SCHPO	40S ribosomal protein S17-B OS=Schizosaccharomyces pombe (strain 972 / ATCC 24843) GN=rps1702 PE=1 SV=1	13	18	16	14	5	4	5	6	16	196.45
118970	sp|P31209|PABP_SCHPO	Polyadenylate-binding protein, cytoplasmic and nuclear OS=Schizosaccharomyces pombe (strain 972 / ATCC 24843) GN=pab1 PE=1 SV=2	79	57	74	67	23	16	24	21	71	193.79
102229	tr|B6JZ30|B6JZ30_SCHJY	60S ribosomal protein L34 OS=Schizosaccharomyces japonicus (strain yFS275 / FY16936) GN=SJAG_01853 PE=4 SV=1	10	13	9	16	3	3	3	3	13	188.59
106541	tr|S9PV56|S9PV56_SCHOY	60S ribosomal protein L23 OS=Schizosaccharomyces octosporus (strain yFS286) GN=SOCG_01211 PE=3 SV=1	11	21	12	12	3	4	2	2	15	188.5
103280	tr|B6K376|B6K376_SCHJY	Actin OS=Schizosaccharomyces japonicus (strain yFS275 / FY16936) GN=SJAG_03058 PE=4 SV=1	10	7	6	8	3	2	2	2	8	186.45
101719	tr|B6K0A3|B6K0A3_SCHJY	40S ribosomal protein S19 OS=Schizosaccharomyces japonicus (strain yFS275 / FY16936) GN=SJAG_01296 PE=4 SV=1	13	16	12	19	4	4	3	4	16	185.03
117860	sp|O14460|EF2_SCHPO	Elongation factor 2 OS=Schizosaccharomyces pombe (strain 972 / ATCC 24843) GN=eft201 PE=1 SV=2	81	76	93	94	29	27	34	31	93	184.6
109099	tr|S9PV91|S9PV91_SCHOY	40S ribosomal protein S12 OS=Schizosaccharomyces octosporus (strain yFS286) GN=SOCG_03843 PE=3 SV=1	11	16	14	16	3	3	3	3	16	183.2
119573	sp|P0CT70|RL2A_SCHPO	60S ribosomal protein L2-A OS=Schizosaccharomyces pombe (strain 972 / ATCC 24843) GN=rpl801 PE=3 SV=1	23	27	24	25	5	6	6	6	27	182.76
119564	sp|Q9HGL8|RL43A_SCHPO	60S ribosomal protein L43-A OS=Schizosaccharomyces pombe (strain 972 / ATCC 24843) GN=rpl4301 PE=3 SV=1	7	15	8	8	4	5	3	5	10	182.4
104545	tr|B6K6X6|B6K6X6_SCHJY	40S ribosomal protein S20 OS=Schizosaccharomyces japonicus (strain yFS275 / FY16936) GN=SJAG_04476 PE=3 SV=1	11	13	12	13	3	3	3	3	14	181.34
120014	sp|P22774|HSP7M_SCHPO	Heat shock 70 kDa protein, mitochondrial OS=Schizosaccharomyces pombe (strain 972 / ATCC 24843) GN=ssp1 PE=2 SV=2	79	63	57	64	31	18	21	22	73	180.3
119545	sp|O42935|RL32B_SCHPO	60S ribosomal protein L32-B OS=Schizosaccharomyces pombe (strain 972 / ATCC 24843) GN=rpl3201 PE=3 SV=1	10	20	9	13	4	6	4	4	14	180.09
100826	tr|B6JV95|B6JV95_SCHJY	Histone H3 OS=Schizosaccharomyces japonicus (strain yFS275 / FY16936) GN=SJAG_00302 PE=3 SV=1	16	12	13	14	4	3	3	3	15	177.52
101804	tr|B6JXS6|B6JXS6_SCHJY	40S ribosomal protein S13 OS=Schizosaccharomyces japonicus (strain yFS275 / FY16936) GN=SJAG_01387 PE=3 SV=1	11	18	14	17	4	5	5	4	17	177.22
106548	tr|S9PSP4|S9PSP4_SCHOY	60S ribosomal protein L34 OS=Schizosaccharomyces octosporus (strain yFS286) GN=SOCG_01218 PE=4 SV=1	9	17	6	13	3	3	3	3	13	175.78
113232	tr|S9X9S3|S9X9S3_SCHCR	40S ribosomal protein S12 OS=Schizosaccharomyces cryophilus (strain OY26 / ATCC MYA-4695 / CBS 11777 / NBRC 106824 / NRRL Y48691) GN=SPOG_01271 PE=3 SV=1	12	14	14	16	4	4	4	4	16	175.2
107880	tr|S9Q515|S9Q515_SCHOY	60S ribosomal protein L11 OS=Schizosaccharomyces octosporus (strain yFS286) GN=SOCG_02588 PE=3 SV=1	15	21	15	19	5	4	4	5	20	175.03
119533	sp|O74391|RL25B_SCHPO	60S ribosomal protein L25-B OS=Schizosaccharomyces pombe (strain 972 / ATCC 24843) GN=rpl2502 PE=3 SV=1	11	20	13	11	2	3	4	3	16	174.51
119526	sp|O42706|RL21B_SCHPO	60S ribosomal protein L21-B OS=Schizosaccharomyces pombe (strain 972 / ATCC 24843) GN=rpl2102 PE=2 SV=2	17	19	14	14	3	4	4	5	18	174.46
109239	tr|S9RD98|S9RD98_SCHOY	40S ribosomal protein S17 OS=Schizosaccharomyces octosporus (strain yFS286) GN=SOCG_03986 PE=3 SV=1	12	17	16	10	4	3	5	3	16	173.92
119505	sp|O14363|RL1A_SCHPO	60S ribosomal protein L1-A OS=Schizosaccharomyces pombe (strain 972 / ATCC 24843) GN=rpl102 PE=1 SV=1	13	33	18	19	4	7	6	5	24	173.86
107778	tr|S9Q4J8|S9Q4J8_SCHOY	60S ribosomal protein L7a OS=Schizosaccharomyces octosporus (strain yFS286) GN=SOCG_02481 PE=4 SV=1	23	34	20	22	5	6	5	5	29	172.41
101568	tr|B6JZU2|B6JZU2_SCHJY	40S ribosomal protein S13 OS=Schizosaccharomyces japonicus (strain yFS275 / FY16936) GN=SJAG_01132 PE=3 SV=1	10	15	17	16	4	5	5	4	17	171.42
119555	sp|P59289|RL37A_SCHPO	60S ribosomal protein L37-A OS=Schizosaccharomyces pombe (strain 972 / ATCC 24843) GN=rpl3703 PE=1 SV=2	5	9	3	17	4	4	3	4	10	170.77
102827	tr|B6K2R5|B6K2R5_SCHJY	Ribosomal protein OS=Schizosaccharomyces japonicus (strain yFS275 / FY16936) GN=SJAG_02531 PE=3 SV=1	15	29	18	19	3	4	4	4	24	168.71
100544	tr|S9Q4S0|S9Q4S0_SCHOY	40S ribosomal protein S1 OS=Schizosaccharomyces octosporus (strain yFS286) GN=RPS1 PE=3 SV=1	25	25	22	24	7	6	6	6	28	168.67
119601	sp|Q9Y7L8|RSSA1_SCHPO	40S ribosomal protein S0-A OS=Schizosaccharomyces pombe (strain 972 / ATCC 24843) GN=rps001 PE=1 SV=1	21	35	24	27	5	7	6	7	32	168.55
101991	tr|B6JYC8|B6JYC8_SCHJY	60S ribosomal protein L27 OS=Schizosaccharomyces japonicus (strain yFS275 / FY16936) GN=SJAG_01588 PE=3 SV=1	12	14	14	12	3	3	3	3	15	168.45
116301	tr|S9VST5|S9VST5_SCHCR	40S ribosomal protein S10 OS=Schizosaccharomyces cryophilus (strain OY26 / ATCC MYA-4695 / CBS 11777 / NBRC 106824 / NRRL Y48691) GN=SPOG_04412 PE=4 SV=1	13	17	11	14	5	4	4	4	16	167.57
119636	sp|O59865|RS24B_SCHPO	40S ribosomal protein S24-B OS=Schizosaccharomyces pombe (strain 972 / ATCC 24843) GN=rps2402 PE=2 SV=3	12	14	11	15	4	4	3	5	16	167.41
115289	tr|S9X837|S9X837_SCHCR	Ribosomal protein OS=Schizosaccharomyces cryophilus (strain OY26 / ATCC MYA-4695 / CBS 11777 / NBRC 106824 / NRRL Y48691) GN=SPOG_03371 PE=3 SV=1	11	36	18	15	4	8	5	6	24	166.53
118246	sp|P78827|ILV5_SCHPO	Probable ketol-acid reductoisomerase, mitochondrial OS=Schizosaccharomyces pombe (strain 972 / ATCC 24843) GN=ilv5 PE=1 SV=2	44	38	34	33	12	11	11	10	45	164.96
104277	tr|B6K648|B6K648_SCHJY	60S ribosomal protein L10 OS=Schizosaccharomyces japonicus (strain yFS275 / FY16936) GN=SJAG_04176 PE=4 SV=1	15	25	15	28	5	5	4	5	25	164.9
105478	tr|S9PXE3|S9PXE3_SCHOY	40S ribosomal protein S4 OS=Schizosaccharomyces octosporus (strain yFS286) GN=SOCG_00138 PE=3 SV=1	23	28	17	30	9	9	8	10	30	164.68
117888	sp|P40370|ENO11_SCHPO	Enolase 1-1 OS=Schizosaccharomyces pombe (strain 972 / ATCC 24843) GN=eno101 PE=1 SV=2	36	46	29	45	11	12	10	13	47	164.53
119565	sp|O94686|RL43B_SCHPO	60S ribosomal protein L43-B OS=Schizosaccharomyces pombe (strain 972 / ATCC 24843) GN=rpl4302 PE=3 SV=1	8	12	7	7	4	5	3	5	10	163.86
100544	tr|S9X109|S9X109_SCHCR	40S ribosomal protein S1 OS=Schizosaccharomyces cryophilus (strain OY26 / ATCC MYA-4695 / CBS 11777 / NBRC 106824 / NRRL Y48691) GN=RPS1 PE=3 SV=1	22	25	22	24	6	6	6	6	29	163.15
119599	sp|O14317|RLA6_SCHPO	60S acidic ribosomal protein P2-C OS=Schizosaccharomyces pombe (strain 972 / ATCC 24843) GN=rpp203 PE=1 SV=2	9	13	11	3	4	3	3	2	11	162.04
102842	tr|B6K0J0|B6K0J0_SCHJY	60S ribosomal protein L27/L28 OS=Schizosaccharomyces japonicus (strain yFS275 / FY16936) GN=SJAG_02546 PE=3 SV=1	13	15	12	13	2	2	2	2	17	160.25
100972	tr|B6JVQ0|B6JVQ0_SCHJY	60S ribosomal protein L11 OS=Schizosaccharomyces japonicus (strain yFS275 / FY16936) GN=SJAG_00465 PE=3 SV=1	14	19	13	17	4	3	3	4	20	158.37
113276	tr|S9VWE3|S9VWE3_SCHCR	Elongation factor-1 alpha OS=Schizosaccharomyces cryophilus (strain OY26 / ATCC MYA-4695 / CBS 11777 / NBRC 106824 / NRRL Y48691) GN=SPOG_01318 PE=4 SV=1	28	0	30	0	2	0	2	0	20	157.43
106806	tr|S9QY85|S9QY85_SCHOY	FK506-binding protein OS=Schizosaccharomyces octosporus (strain yFS286) GN=SOCG_01484 PE=3 SV=1	0	38	56	32	0	3	4	4	40	157.3
116479	tr|S9W0Y4|S9W0Y4_SCHCR	FK506-binding protein OS=Schizosaccharomyces cryophilus (strain OY26 / ATCC MYA-4695 / CBS 11777 / NBRC 106824 / NRRL Y48691) GN=SPOG_04593 PE=3 SV=1	0	38	56	33	0	3	4	5	41	155.92
103119	tr|B6K1D5|B6K1D5_SCHJY	40S ribosomal protein S18 OS=Schizosaccharomyces japonicus (strain yFS275 / FY16936) GN=SJAG_02861 PE=3 SV=1	13	13	15	13	3	3	3	3	17	155.73
111187	sp|O42914|YBI8_SCHPO	Uncharacterized protein C16A3.08c OS=Schizosaccharomyces pombe (strain 972 / ATCC 24843) GN=SPBC16A3.08c PE=1 SV=1	22	20	16	37	9	9	8	12	31	153.56
101955	tr|B6JY89|B6JY89_SCHJY	40S ribosomal protein S14 OS=Schizosaccharomyces japonicus (strain yFS275 / FY16936) GN=SJAG_01548 PE=3 SV=1	12	12	9	12	4	2	2	3	15	153.47
106902	tr|S9PTQ4|S9PTQ4_SCHOY	60S ribosomal protein L19 OS=Schizosaccharomyces octosporus (strain yFS286) GN=SOCG_01580 PE=3 SV=1	14	19	19	17	4	6	5	5	23	153.24
119305	sp|Q10208|KPYK_SCHPO	Pyruvate kinase OS=Schizosaccharomyces pombe (strain 972 / ATCC 24843) GN=pyk1 PE=1 SV=1	39	41	37	53	17	14	15	17	55	153.21
102564	tr|B6K1Y1|B6K1Y1_SCHJY	60S ribosomal protein L24 OS=Schizosaccharomyces japonicus (strain yFS275 / FY16936) GN=SJAG_02243 PE=4 SV=1	8	25	4	14	2	2	2	2	17	152.71
101120	tr|B6JW59|B6JW59_SCHJY	60S ribosomal protein L9 OS=Schizosaccharomyces japonicus (strain yFS275 / FY16936) GN=SJAG_00629 PE=4 SV=1	13	17	15	20	3	3	4	4	21	152.67
103154	tr|B6K1H5|B6K1H5_SCHJY	40S ribosomal protein S10 OS=Schizosaccharomyces japonicus (strain yFS275 / FY16936) GN=SJAG_02904 PE=4 SV=1	14	13	9	13	5	4	3	3	16	151.28
118864	sp|O94659|NOG1_SCHPO	Probable nucleolar GTP-binding protein 1 OS=Schizosaccharomyces pombe (strain 972 / ATCC 24843) GN=nog1 PE=1 SV=2	10	159	25	26	8	34	12	13	73	151.19
109268	tr|S9PX96|S9PX96_SCHOY	60S ribosomal protein L6 OS=Schizosaccharomyces octosporus (strain yFS286) GN=SOCG_04015 PE=3 SV=1	15	20	15	14	3	3	3	3	21	150.22
109547	tr|S9PT39|S9PT39_SCHOY	60S ribosomal protein L9 OS=Schizosaccharomyces octosporus (strain yFS286) GN=SOCG_04303 PE=4 SV=1	13	18	14	18	3	4	3	3	21	147.95
109583	tr|S9QWF7|S9QWF7_SCHOY	ATP-dependent DNA helicase Hrp1 OS=Schizosaccharomyces octosporus (strain yFS286) GN=SOCG_04341 PE=4 SV=1	110	106	105	135	14	14	15	16	156	146
114679	tr|S9XA55|S9XA55_SCHCR	60S ribosomal protein L27/L28 OS=Schizosaccharomyces cryophilus (strain OY26 / ATCC MYA-4695 / CBS 11777 / NBRC 106824 / NRRL Y48691) GN=SPOG_02745 PE=3 SV=1	9	16	10	13	2	3	3	3	17	144.33
119556	sp|Q9USR7|RL38A_SCHPO	60S ribosomal protein L38-1 OS=Schizosaccharomyces pombe (strain 972 / ATCC 24843) GN=rpl3801 PE=3 SV=1	2	19	0	3	2	3	0	1	8	141.38
102010	tr|B6JYE7|B6JYE7_SCHJY	60S ribosomal protein L13 OS=Schizosaccharomyces japonicus (strain yFS275 / FY16936) GN=SJAG_01608 PE=3 SV=1	21	21	13	11	5	6	5	4	23	141.16
116347	tr|S9X5W6|S9X5W6_SCHCR	60S ribosomal protein L26 OS=Schizosaccharomyces cryophilus (strain OY26 / ATCC MYA-4695 / CBS 11777 / NBRC 106824 / NRRL Y48691) GN=SPOG_04459 PE=3 SV=1	5	11	8	16	4	5	4	5	14	139.44
108298	tr|S9PUX7|S9PUX7_SCHOY	Elongation factor 1-alpha OS=Schizosaccharomyces octosporus (strain yFS286) GN=SOCG_03014 PE=3 SV=1	32	38	36	33	6	8	6	6	50	139.25
110964	sp|Q9UT32|RL1DB_SCHPO	Putative ribosome biogenesis protein C8F11.04 OS=Schizosaccharomyces pombe (strain 972 / ATCC 24843) GN=SPAC8F11.04 PE=3 SV=1	0	102	6	7	0	23	3	3	41	139.11
109699	tr|S9RAQ7|S9RAQ7_SCHOY	40S ribosomal protein S17 OS=Schizosaccharomyces octosporus (strain yFS286) GN=SOCG_04465 PE=3 SV=1	8	14	10	11	3	3	4	3	16	138.27
103567	tr|B6K433|B6K433_SCHJY	60S ribosomal protein L30 OS=Schizosaccharomyces japonicus (strain yFS275 / FY16936) GN=SJAG_03383 PE=4 SV=2	6	12	7	7	2	2	2	2	12	137.38
106886	tr|S9PQ31|S9PQ31_SCHOY	Phosphoglycerate kinase OS=Schizosaccharomyces octosporus (strain yFS286) GN=SOCG_01564 PE=3 SV=1	29	29	24	40	10	8	8	11	45	136.99
105981	tr|S9PZK0|S9PZK0_SCHOY	60S ribosomal protein L22 OS=Schizosaccharomyces octosporus (strain yFS286) GN=SOCG_00645 PE=4 SV=1	10	9	8	9	2	2	2	2	13	134.63
119764	sp|P23880|PP12_SCHPO	Serine/threonine-protein phosphatase PP1-2 OS=Schizosaccharomyces pombe (strain 972 / ATCC 24843) GN=sds21 PE=3 SV=1	0	48	14	37	0	12	8	12	37	134.49
105829	tr|S9PZ48|S9PZ48_SCHOY	40S ribosomal protein S6 OS=Schizosaccharomyces octosporus (strain yFS286) GN=SOCG_00490 PE=3 SV=1	18	22	15	19	4	5	4	5	28	134.47
119602	sp|Q9P546|RSSA2_SCHPO	40S ribosomal protein S0-B OS=Schizosaccharomyces pombe (strain 972 / ATCC 24843) GN=rps002 PE=1 SV=1	16	24	20	24	6	5	6	7	31	133.75
100613	tr|B6JUX0|B6JUX0_SCHJY	40S ribosomal protein S11 OS=Schizosaccharomyces japonicus (strain yFS275 / FY16936) GN=SJAG_00069 PE=3 SV=1	10	11	12	14	3	3	3	3	18	133.47
112474	tr|O14391|O14391_SCHPM	40S ribosomal protein S4 homolog (Fragment) OS=Schizosaccharomyces pombe PE=2 SV=1	6	5	0	6	3	2	0	2	8	133.01
118210	sp|Q09864|HSP60_SCHPO	Heat shock protein 60, mitochondrial OS=Schizosaccharomyces pombe (strain 972 / ATCC 24843) GN=hsp60 PE=1 SV=1	41	39	40	45	17	12	15	14	62	132.79
104042	tr|B6K5E4|B6K5E4_SCHJY	Ribosomal protein L15 OS=Schizosaccharomyces japonicus (strain yFS275 / FY16936) GN=SJAG_03919 PE=3 SV=1	11	24	12	16	3	5	3	4	24	132.5
113033	tr|S9XHY6|S9XHY6_SCHCR	40S ribosomal protein S11 OS=Schizosaccharomyces cryophilus (strain OY26 / ATCC MYA-4695 / CBS 11777 / NBRC 106824 / NRRL Y48691) GN=SPOG_01070 PE=3 SV=1	11	12	12	11	3	3	3	3	18	131.34
109126	tr|S9RCY5|S9RCY5_SCHOY	60S ribosomal protein/L12A OS=Schizosaccharomyces octosporus (strain yFS286) GN=SOCG_03871 PE=3 SV=1	10	15	11	10	2	2	2	2	18	131.24
120311	sp|P0C016|RS27A_SCHPO	Ubiquitin-40S ribosomal protein S27a OS=Schizosaccharomyces pombe (strain 972 / ATCC 24843) GN=ubi3 PE=1 SV=2	12	14	13	6	6	4	6	3	17	130.45
105920	tr|S9R358|S9R358_SCHOY	60S ribosomal protein L31 OS=Schizosaccharomyces octosporus (strain yFS286) GN=SOCG_00582 PE=4 SV=1	10	10	8	6	3	3	3	2	13	129.49
119614	sp|O74322|RS12B_SCHPO	40S ribosomal protein S12-B OS=Schizosaccharomyces pombe (strain 972 / ATCC 24843) GN=rps1202 PE=3 SV=1	8	9	11	13	3	3	4	4	16	129.24
119554	sp|P05733|RL37B_SCHPO	60S ribosomal protein L37-B OS=Schizosaccharomyces pombe (strain 972 / ATCC 24843) GN=rpl3702 PE=1 SV=4	6	9	4	7	4	4	3	4	10	128.95
108748	tr|S9Q3M4|S9Q3M4_SCHOY	Heat shock protein OS=Schizosaccharomyces octosporus (strain yFS286) GN=SOCG_03479 PE=3 SV=1	35	51	44	43	9	10	9	11	67	128.83
106964	tr|S9QYR7|S9QYR7_SCHOY	Ubiquitin OS=Schizosaccharomyces octosporus (strain yFS286) GN=SOCG_01643 PE=4 SV=1	12	14	13	5	6	4	6	2	17	128.74
111547	sp|O94675|MAM33_SCHPO	Mitochondrial acidic protein mam33 OS=Schizosaccharomyces pombe (strain 972 / ATCC 24843) GN=SPBC776.07 PE=3 SV=1	18	13	18	29	6	5	7	8	31	127.46
106001	tr|S9PZM0|S9PZM0_SCHOY	60S ribosomal protein L32 OS=Schizosaccharomyces octosporus (strain yFS286) GN=SOCG_00665 PE=4 SV=1	7	14	6	10	2	3	2	2	15	127.04
118252	sp|O13835|IMP3_SCHPO	U3 small nucleolar ribonucleoprotein protein imp3 OS=Schizosaccharomyces pombe (strain 972 / ATCC 24843) GN=imp3 PE=3 SV=1	16	13	11	15	8	5	5	6	22	126.35
109707	tr|S9RMP8|S9RMP8_SCHOY	Glyceraldehyde-3-phosphate dehydrogenase OS=Schizosaccharomyces octosporus (strain yFS286) GN=SOCG_04474 PE=3 SV=1	16	26	26	22	3	3	3	3	36	125.87
116152	tr|S9X6K6|S9X6K6_SCHCR	Heat shock protein OS=Schizosaccharomyces cryophilus (strain OY26 / ATCC MYA-4695 / CBS 11777 / NBRC 106824 / NRRL Y48691) GN=SPOG_04259 PE=3 SV=1	32	50	40	46	8	9	8	10	67	125.1
102076	tr|B6JYL5|B6JYL5_SCHJY	60S ribosomal protein L31 OS=Schizosaccharomyces japonicus (strain yFS275 / FY16936) GN=SJAG_01676 PE=4 SV=1	9	10	8	6	2	3	3	2	13	125.04
101038	tr|B6JVX1|B6JVX1_SCHJY	60S ribosomal protein L7a OS=Schizosaccharomyces japonicus (strain yFS275 / FY16936) GN=SJAG_00537 PE=4 SV=2	15	23	16	18	4	4	4	5	29	124.94
119640	sp|Q9UTG4|RS26B_SCHPO	40S ribosomal protein S26-B OS=Schizosaccharomyces pombe (strain 972 / ATCC 24843) GN=rps2602 PE=3 SV=1	10	9	4	11	4	4	2	4	14	122.7
112174	tr|S9VVF9|S9VVF9_SCHCR	ATP-dependent DNA helicase Hrp1 OS=Schizosaccharomyces cryophilus (strain OY26 / ATCC MYA-4695 / CBS 11777 / NBRC 106824 / NRRL Y48691) GN=SPOG_00198 PE=4 SV=1	93	93	88	107	14	13	14	16	156	122.22
104275	tr|B6K646|B6K646_SCHJY	40S ribosomal protein S21 OS=Schizosaccharomyces japonicus (strain yFS275 / FY16936) GN=SJAG_04174 PE=3 SV=1	5	8	5	5	1	1	1	1	10	120.18
107130	tr|S9RBW4|S9RBW4_SCHOY	60S ribosomal protein L13/L16 OS=Schizosaccharomyces octosporus (strain yFS286) GN=SOCG_01811 PE=3 SV=1	14	16	9	14	4	4	3	4	22	120.07
108119	tr|S9PT13|S9PT13_SCHOY	Ribosomal protein L15 OS=Schizosaccharomyces octosporus (strain yFS286) GN=SOCG_02833 PE=3 SV=1	11	20	11	15	3	3	2	3	24	119.72
119563	sp|Q9UTI8|RL44_SCHPO	60S ribosomal protein L42 OS=Schizosaccharomyces pombe (strain 972 / ATCC 24843) GN=rpl42 PE=1 SV=3	14	6	3	6	4	3	2	3	12	118.87
102033	tr|B6JYH0|B6JYH0_SCHJY	40S ribosomal protein S23 OS=Schizosaccharomyces japonicus (strain yFS275 / FY16936) GN=SJAG_01632 PE=3 SV=1	7	9	9	12	3	3	3	3	16	118.29
120538	sp|Q9URY0|YTM1_SCHPO	Ribosome biogenesis protein ytm1 OS=Schizosaccharomyces pombe (strain 972 / ATCC 24843) GN=ytm1 PE=1 SV=1	0	99	7	8	0	18	4	4	48	118
120077	sp|P41887|HSP90_SCHPO	Heat shock protein 90 homolog OS=Schizosaccharomyces pombe (strain 972 / ATCC 24843) GN=swo1 PE=1 SV=2	43	42	43	62	18	18	21	23	81	117.94
102533	tr|B6K1U6|B6K1U6_SCHJY	60S ribosomal protein L13/L16 OS=Schizosaccharomyces japonicus (strain yFS275 / FY16936) GN=SJAG_02207 PE=3 SV=1	13	16	9	14	4	4	3	4	22	117.09
113960	tr|S9X6G3|S9X6G3_SCHCR	40S ribosomal protein S6 OS=Schizosaccharomyces cryophilus (strain OY26 / ATCC MYA-4695 / CBS 11777 / NBRC 106824 / NRRL Y48691) GN=SPOG_02014 PE=3 SV=1	16	16	13	18	4	5	4	5	28	114.54
120230	sp|O74887|TSA1_SCHPO	Peroxiredoxin tpx1 OS=Schizosaccharomyces pombe (strain 972 / ATCC 24843) GN=tpx1 PE=1 SV=1	9	11	8	20	5	4	6	8	21	113.32
105010	tr|B6K8C2|B6K8C2_SCHJY	RACK1 Cpc2 OS=Schizosaccharomyces japonicus (strain yFS275 / FY16936) GN=SJAG_05000 PE=4 SV=1	22	17	19	21	5	4	5	3	35	113.15
105360	tr|S9PXR2|S9PXR2_SCHOY	60S ribosomal protein L26 OS=Schizosaccharomyces octosporus (strain yFS286) GN=SOCG_00019 PE=3 SV=1	4	8	7	13	3	4	3	4	14	111.2
119130	sp|O94529|POB3_SCHPO	FACT complex subunit pob3 OS=Schizosaccharomyces pombe (strain 972 / ATCC 24843) GN=pob3 PE=3 SV=1	44	25	22	36	13	10	7	11	57	110.58
100543	tr|S9PZV3|S9PZV3_SCHOY	40S ribosomal protein S0 OS=Schizosaccharomyces octosporus (strain yFS286) GN=RPS0 PE=3 SV=1	11	20	17	21	3	3	5	5	31	110.13
100544	tr|S9Q288|S9Q288_SCHOY	40S ribosomal protein S0 OS=Schizosaccharomyces octosporus (strain yFS286) GN=RPS0 PE=3 SV=1	11	23	16	19	3	4	4	5	31	110.06
107096	tr|S9RBR0|S9RBR0_SCHOY	40S ribosomal protein S12 OS=Schizosaccharomyces octosporus (strain yFS286) GN=SOCG_01776 PE=3 SV=1	7	10	8	10	2	2	2	2	16	109.38
110611	sp|O13972|GLYD_SCHPO	Probable serine hydroxymethyltransferase, cytosolic OS=Schizosaccharomyces pombe (strain 972 / ATCC 24843) GN=SPAC24C9.12c PE=3 SV=1	29	27	32	25	11	10	10	11	52	109.01
105431	tr|S9R1N2|S9R1N2_SCHOY	60S ribosomal protein L18 OS=Schizosaccharomyces octosporus (strain yFS286) GN=SOCG_00090 PE=4 SV=1	15	12	12	7	5	4	4	3	21	108.3
101783	tr|B6K0H3|B6K0H3_SCHJY	40S ribosomal protein S26 OS=Schizosaccharomyces japonicus (strain yFS275 / FY16936) GN=SJAG_01366 PE=3 SV=1	9	8	4	9	3	3	2	3	14	108.14
119619	sp|Q9UTQ6|RS15B_SCHPO	40S ribosomal protein S15-B OS=Schizosaccharomyces pombe (strain 972 / ATCC 24843) GN=rps1502 PE=1 SV=1	9	10	10	9	3	3	3	4	18	107.81
119550	sp|Q9USG6|RL33B_SCHPO	60S ribosomal protein L33-B OS=Schizosaccharomyces pombe (strain 972 / ATCC 24843) GN=rpl35a PE=1 SV=1	5	14	7	0	3	4	3	0	12	107.42
118640	sp|Q9USZ6|MRT4_SCHPO	Ribosome assembly factor mrt4 OS=Schizosaccharomyces pombe (strain 972 / ATCC 24843) GN=mrt4 PE=3 SV=1	0	51	0	6	0	10	0	3	27	106.95
110979	sp|Q9UUG1|RPF2_SCHPO	Ribosome production factor 2 homolog OS=Schizosaccharomyces pombe (strain 972 / ATCC 24843) GN=SPAC926.08c PE=1 SV=1	0	68	4	5	0	12	3	3	36	106.8
101782	tr|B6K0H2|B6K0H2_SCHJY	Ribosomal-ubiquitin fusion protein Ubi1 OS=Schizosaccharomyces japonicus (strain yFS275 / FY16936) GN=SJAG_01365 PE=4 SV=1	13	7	9	0	6	3	3	0	15	106.24
101658	tr|B6K037|B6K037_SCHJY	Ribomal-ubiquitin fusion protein Ubi5 OS=Schizosaccharomyces japonicus (strain yFS275 / FY16936) GN=SJAG_01226 PE=4 SV=1	11	9	11	5	5	3	4	2	17	104.72
105298	tr|T0TB34|T0TB34_SCHJY	60S ribosomal protein L2 OS=Schizosaccharomyces japonicus (strain yFS275 / FY16936) GN=SJAG_06612 PE=4 SV=1	13	28	16	25	3	5	4	5	40	103.76
119202	sp|O60164|PESC_SCHPO	Pescadillo homolog OS=Schizosaccharomyces pombe (strain 972 / ATCC 24843) GN=ppp1 PE=3 SV=1	2	126	8	4	1	22	5	3	69	101.23
100753	tr|B6JV20|B6JV20_SCHJY	60S ribosomal protein L22 OS=Schizosaccharomyces japonicus (strain yFS275 / FY16936) GN=SJAG_00220 PE=4 SV=1	6	8	6	7	1	1	1	1	13	101.12
120183	sp|O94476|IF6_SCHPO	Eukaryotic translation initiation factor 6 OS=Schizosaccharomyces pombe (strain 972 / ATCC 24843) GN=tif6 PE=3 SV=1	4	34	9	5	2	7	4	2	26	99.17
100543	tr|S9VTN4|S9VTN4_SCHCR	40S ribosomal protein S0 OS=Schizosaccharomyces cryophilus (strain OY26 / ATCC MYA-4695 / CBS 11777 / NBRC 106824 / NRRL Y48691) GN=RPS0 PE=3 SV=1	11	20	15	17	3	3	4	4	32	99.02
104150	tr|B6K5R2|B6K5R2_SCHJY	Chromodomain helicase hrp1 OS=Schizosaccharomyces japonicus (strain yFS275 / FY16936) GN=SJAG_04038 PE=4 SV=2	83	68	84	86	12	10	12	11	163	98.71
103348	tr|B6K3E9|B6K3E9_SCHJY	60S ribosomal protein L36 OS=Schizosaccharomyces japonicus (strain yFS275 / FY16936) GN=SJAG_03133 PE=3 SV=1	3	8	0	7	2	2	0	2	11	97.83
119639	sp|Q9UT56|RS26A_SCHPO	40S ribosomal protein S26-A OS=Schizosaccharomyces pombe (strain 972 / ATCC 24843) GN=rps2601 PE=3 SV=1	6	7	8	6	2	2	2	2	14	97.34
103256	tr|B6K352|B6K352_SCHJY	40S ribosomal protein S6 OS=Schizosaccharomyces japonicus (strain yFS275 / FY16936) GN=SJAG_03034 PE=3 SV=1	12	15	12	14	2	3	2	3	27	96.62
102249	tr|B6JZ50|B6JZ50_SCHJY	Heat shock protein OS=Schizosaccharomyces japonicus (strain yFS275 / FY16936) GN=SJAG_01874 PE=3 SV=1	29	39	28	32	6	6	7	6	67	95.44
118112	sp|O74791|GRN1_SCHPO	GTPase grn1 OS=Schizosaccharomyces pombe (strain 972 / ATCC 24843) GN=grn1 PE=1 SV=1	0	86	7	6	0	24	5	4	52	94.46
119551	sp|Q9USX4|RL33A_SCHPO	60S ribosomal protein L33-A OS=Schizosaccharomyces pombe (strain 972 / ATCC 24843) GN=rpl35b PE=3 SV=2	3	14	6	0	2	4	3	0	12	94.41
110515	sp|Q92345|PDC2_SCHPO	Probable pyruvate decarboxylase C1F8.07c OS=Schizosaccharomyces pombe (strain 972 / ATCC 24843) GN=SPAC1F8.07c PE=1 SV=3	27	29	22	38	13	11	10	11	62	94.03
111480	sp|B5BP45|YP51_SCHPO	Uncharacterized amino-acid permease C460.01c OS=Schizosaccharomyces pombe (strain 972 / ATCC 24843) GN=SPBC460.01c PE=3 SV=1	32	21	35	30	9	6	11	8	63	94.03
100575	tr|B6JUV6|B6JUV6_SCHJY	Glyceraldehyde-3-phosphate dehydrogenase OS=Schizosaccharomyces japonicus (strain yFS275 / FY16936) GN=SJAG_00027 PE=3 SV=1	10	20	20	17	3	3	3	3	36	93.38
117861	sp|P87147|NACA_SCHPO	Nascent polypeptide-associated complex subunit alpha OS=Schizosaccharomyces pombe (strain 972 / ATCC 24843) GN=egd2 PE=1 SV=1	11	8	7	9	6	5	4	5	19	93.21
100543	tr|S9VZ41|S9VZ41_SCHCR	40S ribosomal protein S0 OS=Schizosaccharomyces cryophilus (strain OY26 / ATCC MYA-4695 / CBS 11777 / NBRC 106824 / NRRL Y48691) GN=RPS0 PE=3 SV=1	11	20	14	16	3	3	3	3	33	92.54
105963	tr|S9R398|S9R398_SCHOY	60S ribosomal protein L3 OS=Schizosaccharomyces octosporus (strain yFS286) GN=SOCG_00627 PE=3 SV=1	20	27	16	18	10	11	8	8	44	92.43
104544	tr|B6K6X5|B6K6X5_SCHJY	40S ribosomal protein S2 OS=Schizosaccharomyces japonicus (strain yFS275 / FY16936) GN=SJAG_04475 PE=3 SV=1	10	14	9	17	2	4	3	3	27	91.63
103269	tr|B6K365|B6K365_SCHJY	Histone H2A OS=Schizosaccharomyces japonicus (strain yFS275 / FY16936) GN=SJAG_03047 PE=3 SV=1	10	6	7	5	2	1	1	1	15	91.42
109567	tr|S9PRP7|S9PRP7_SCHOY	40S ribosomal protein S7 OS=Schizosaccharomyces octosporus (strain yFS286) GN=SOCG_04324 PE=4 SV=1	13	9	7	11	3	2	3	2	22	91.29
104872	tr|B6K7X3|B6K7X3_SCHJY	60S acidic ribosomal protein P0 OS=Schizosaccharomyces japonicus (strain yFS275 / FY16936) GN=SJAG_04847 PE=3 SV=1	13	18	15	15	2	2	2	2	34	90.84
106226	tr|S9PYT5|S9PYT5_SCHOY	S-adenosylmethionine synthase OS=Schizosaccharomyces octosporus (strain yFS286) GN=SOCG_00893 PE=3 SV=1	14	27	14	21	5	5	5	5	42	90.76
118106	sp|P36623|PMGY_SCHPO	Phosphoglycerate mutase OS=Schizosaccharomyces pombe (strain 972 / ATCC 24843) GN=gpm1 PE=1 SV=1	8	9	7	19	4	3	5	6	24	90.52
116369	tr|S9X8P1|S9X8P1_SCHCR	Ketol-acid reductoisomerase, mitochondrial OS=Schizosaccharomyces cryophilus (strain OY26 / ATCC MYA-4695 / CBS 11777 / NBRC 106824 / NRRL Y48691) GN=SPOG_04483 PE=3 SV=1	24	20	17	20	7	5	5	6	45	89.82
119594	sp|P17476|RLA1_SCHPO	60S acidic ribosomal protein P1-alpha 1 OS=Schizosaccharomyces pombe (strain 972 / ATCC 24843) GN=rpp101 PE=3 SV=1	5	4	6	5	1	1	1	1	11	89.8
103463	tr|B6K3S1|B6K3S1_SCHJY	40S ribosomal protein S12 OS=Schizosaccharomyces japonicus (strain yFS275 / FY16936) GN=SJAG_03262 PE=3 SV=1	6	7	7	8	2	2	2	2	16	89.57
119765	sp|P22194|SDS22_SCHPO	Protein phosphatase 1 regulatory subunit SDS22 OS=Schizosaccharomyces pombe (strain 972 / ATCC 24843) GN=sds22 PE=1 SV=2	0	21	14	32	0	10	7	14	38	88.06
107505	tr|S9Q5F6|S9Q5F6_SCHOY	40S ribosomal protein S15a OS=Schizosaccharomyces octosporus (strain yFS286) GN=SOCG_02201 PE=3 SV=1	7	7	7	5	3	3	3	2	15	87.6
118887	sp|Q9UU79|NSA2_SCHPO	Ribosome biogenesis protein nsa2 OS=Schizosaccharomyces pombe (strain 972 / ATCC 24843) GN=nsa2 PE=1 SV=1	0	50	2	0	0	10	2	0	30	87.58
118148	sp|Q09916|HAS1_SCHPO	ATP-dependent RNA helicase has1 OS=Schizosaccharomyces pombe (strain 972 / ATCC 24843) GN=has1 PE=1 SV=1	0	106	3	5	0	21	2	3	65	87.39
118253	sp|O13823|IMP4_SCHPO	U3 small nucleolar ribonucleoprotein protein imp4 OS=Schizosaccharomyces pombe (strain 972 / ATCC 24843) GN=imp4 PE=3 SV=1	17	11	16	14	6	4	6	6	33	86.89
108427	tr|S9PXX4|S9PXX4_SCHOY	60S ribosomal protein L36/L42 OS=Schizosaccharomyces octosporus (strain yFS286) GN=SOCG_03148 PE=3 SV=1	11	3	3	4	2	1	2	2	12	86.21
117894	sp|O74399|ERB1_SCHPO	Ribosome biogenesis protein erb1 OS=Schizosaccharomyces pombe (strain 972 / ATCC 24843) GN=erb1 PE=1 SV=2	0	136	0	6	0	28	0	4	83	85.65
108240	tr|S9Q1Q1|S9Q1Q1_SCHOY	60S ribosomal protein L8 OS=Schizosaccharomyces octosporus (strain yFS286) GN=SOCG_02955 PE=4 SV=1	10	12	11	13	2	3	4	4	27	85.22
118870	sp|O94268|NOP2_SCHPO	25S rRNA (cytosine-C(5))-methyltransferase nop2 OS=Schizosaccharomyces pombe (strain 972 / ATCC 24843) GN=nop2 PE=1 SV=1	2	102	4	7	1	18	3	4	69	83.46
101741	tr|B6K0C8|B6K0C8_SCHJY	60S ribosomal protein L3 OS=Schizosaccharomyces japonicus (strain yFS275 / FY16936) GN=SJAG_01322 PE=3 SV=1	20	22	15	16	6	6	5	4	44	83.25
108116	tr|S9PX44|S9PX44_SCHOY	40S ribosomal protein S2 OS=Schizosaccharomyces octosporus (strain yFS286) GN=SOCG_02830 PE=3 SV=1	10	11	12	13	4	3	3	3	28	83.16
119618	sp|O94715|RS15A_SCHPO	40S ribosomal protein S15-A OS=Schizosaccharomyces pombe (strain 972 / ATCC 24843) GN=rps1501 PE=3 SV=1	6	7	9	7	3	3	3	4	18	82.81
112447	tr|S9W0V0|S9W0V0_SCHCR	60S ribosomal protein L20 OS=Schizosaccharomyces cryophilus (strain OY26 / ATCC MYA-4695 / CBS 11777 / NBRC 106824 / NRRL Y48691) GN=SPOG_00474 PE=3 SV=1	7	15	5	7	3	4	4	2	21	82.33
119328	sp|P42657|RAD25_SCHPO	DNA damage checkpoint protein rad25 OS=Schizosaccharomyces pombe (strain 972 / ATCC 24843) GN=rad25 PE=1 SV=1	9	7	17	16	6	5	8	7	30	80.72
106863	tr|S9PTK6|S9PTK6_SCHOY	60S ribosomal protein L13 OS=Schizosaccharomyces octosporus (strain yFS286) GN=SOCG_01541 PE=3 SV=1	13	10	8	7	3	4	3	2	24	80.71
102399	tr|B6JZK6|B6JZK6_SCHJY	40S ribosomal protein S7 OS=Schizosaccharomyces japonicus (strain yFS275 / FY16936) GN=SJAG_02046 PE=4 SV=1	11	8	8	8	3	2	3	2	22	79.64
117211	sp|P00332|ADH_SCHPO	Alcohol dehydrogenase OS=Schizosaccharomyces pombe (strain 972 / ATCC 24843) GN=adh1 PE=1 SV=2	15	13	13	18	6	6	5	6	37	78.93
108508	tr|S9PY59|S9PY59_SCHOY	60S ribosomal protein L7 OS=Schizosaccharomyces octosporus (strain yFS286) GN=SOCG_03231 PE=4 SV=1	7	22	5	11	2	4	2	3	29	78.12
110785	sp|O14171|YE54_SCHPO	Dehydrodolichyl diphosphate synthase complex subunit SPAC4D7.04c OS=Schizosaccharomyces pombe (strain 972 / ATCC 24843) GN=SPAC4D7.04c PE=1 SV=2	8	7	18	14	5	3	7	6	31	76.99
112192	tr|S9VVH8|S9VVH8_SCHCR	40S ribosomal protein S7 OS=Schizosaccharomyces cryophilus (strain OY26 / ATCC MYA-4695 / CBS 11777 / NBRC 106824 / NRRL Y48691) GN=SPOG_00216 PE=4 SV=1	11	7	7	8	2	1	3	1	22	75.57
111570	sp|O42885|YBN1_SCHPO	Putative inorganic phosphate transporter C8E4.01c OS=Schizosaccharomyces pombe (strain 972 / ATCC 24843) GN=SPBC8E4.01c PE=1 SV=2	28	29	21	18	10	10	7	8	64	75.47
117443	sp|Q9HGL6|BRX1_SCHPO	Ribosome biogenesis protein brx1 OS=Schizosaccharomyces pombe (strain 972 / ATCC 24843) GN=brx1 PE=3 SV=1	0	51	0	0	0	12	0	0	34	75.27
116792	tr|S9VSZ6|S9VSZ6_SCHCR	Polyadenylate-binding protein OS=Schizosaccharomyces cryophilus (strain OY26 / ATCC MYA-4695 / CBS 11777 / NBRC 106824 / NRRL Y48691) GN=SPOG_04913 PE=3 SV=1	28	24	27	27	9	6	8	9	71	74.82
104415	tr|B6K6J1|B6K6J1_SCHJY	40S ribosomal protein S4 OS=Schizosaccharomyces japonicus (strain yFS275 / FY16936) GN=SJAG_04324 PE=3 SV=1	12	13	8	11	4	4	4	4	29	74.59
107662	tr|S9Q5G4|S9Q5G4_SCHOY	Polyadenylate-binding protein OS=Schizosaccharomyces octosporus (strain yFS286) GN=SOCG_02364 PE=3 SV=1	27	24	27	27	8	6	8	9	71	74.35
106913	tr|S9PV30|S9PV30_SCHOY	Ketol-acid reductoisomerase, mitochondrial OS=Schizosaccharomyces octosporus (strain yFS286) GN=SOCG_01591 PE=3 SV=1	21	15	15	16	6	4	4	5	45	74.33
119978	sp|O94267|SPT16_SCHPO	FACT complex subunit spt16 OS=Schizosaccharomyces pombe (strain 972 / ATCC 24843) GN=spt16 PE=1 SV=1	59	23	33	58	23	11	16	20	116	74.33
114630	tr|S9VZA4|S9VZA4_SCHCR	Hsp90-like protein OS=Schizosaccharomyces cryophilus (strain OY26 / ATCC MYA-4695 / CBS 11777 / NBRC 106824 / NRRL Y48691) GN=SPOG_02696 PE=3 SV=1	29	24	28	38	12	9	13	13	80	74.27
106389	tr|S9PW19|S9PW19_SCHOY	U3 snoRNP-associated protein Imp3 OS=Schizosaccharomyces octosporus (strain yFS286) GN=SOCG_01057 PE=4 SV=1	10	6	7	9	4	3	4	4	22	73.47
119522	sp|O42699|RL19B_SCHPO	60S ribosomal protein L19-B OS=Schizosaccharomyces pombe (strain 972 / ATCC 24843) GN=rpl1902 PE=2 SV=2	5	12	0	12	2	5	0	3	23	72.56
119263	sp|O59838|HSP7F_SCHPO	Heat shock protein homolog pss1 OS=Schizosaccharomyces pombe (strain 972 / ATCC 24843) GN=pss1 PE=1 SV=2	27	22	31	36	14	13	17	17	80	72.21
118856	sp|Q1MTQ9|NIP7_SCHPO	60S ribosome subunit biogenesis protein nip7 OS=Schizosaccharomyces pombe (strain 972 / ATCC 24843) GN=nip7 PE=3 SV=1	0	30	0	0	0	8	0	0	21	71.95
110384	sp|Q8TFI0|YIB4_SCHPO	Uncharacterized protein C1751.04 OS=Schizosaccharomyces pombe (strain 972 / ATCC 24843) GN=SPAC1751.04 PE=4 SV=2	0	17	0	0	0	4	0	0	12	71.35
118869	sp|Q9Y7Z1|NOP16_SCHPO	Nucleolar protein 16 OS=Schizosaccharomyces pombe (strain 972 / ATCC 24843) GN=nop16 PE=3 SV=1	0	34	0	0	0	6	0	0	24	71.03
118582	sp|O74484|MPG1_SCHPO	Mannose-1-phosphate guanyltransferase OS=Schizosaccharomyces pombe (strain 972 / ATCC 24843) GN=mpg1 PE=2 SV=1	18	12	17	9	8	5	7	5	40	70.54
101849	tr|B6JXX7|B6JXX7_SCHJY	Translation elongation factor 2 Eft2,B OS=Schizosaccharomyces japonicus (strain yFS275 / FY16936) GN=SJAG_01438 PE=4 SV=1	33	25	38	32	12	9	14	13	93	68.64
119644	sp|O74329|RS29_SCHPO	40S ribosomal protein S29 OS=Schizosaccharomyces pombe (strain 972 / ATCC 24843) GN=rps29 PE=3 SV=3	0	9	0	0	0	3	0	0	7	67.62
103099	tr|B6K1B5|B6K1B5_SCHJY	60S ribosomal protein L25 OS=Schizosaccharomyces japonicus (strain yFS275 / FY16936) GN=SJAG_02840 PE=3 SV=1	4	8	4	5	1	1	1	1	16	66.84
100582	tr|B6JUU0|B6JUU0_SCHJY	60S ribosomal protein L8 OS=Schizosaccharomyces japonicus (strain yFS275 / FY16936) GN=SJAG_00034 PE=4 SV=1	12	7	7	10	3	2	3	3	27	66.52
113763	tr|S9W3G9|S9W3G9_SCHCR	Hsp60-like protein OS=Schizosaccharomyces cryophilus (strain OY26 / ATCC MYA-4695 / CBS 11777 / NBRC 106824 / NRRL Y48691) GN=SPOG_01812 PE=3 SV=1	22	18	21	21	11	6	8	7	62	66.13
105429	tr|S9PXZ1|S9PXZ1_SCHOY	60S ribosomal protein L5 OS=Schizosaccharomyces octosporus (strain yFS286) GN=SOCG_00088 PE=3 SV=1	8	18	9	9	3	3	3	4	33	65.73
110794	sp|O14180|YDS4_SCHPO	Brix domain-containing protein C4F8.04 OS=Schizosaccharomyces pombe (strain 972 / ATCC 24843) GN=SPAC4F8.04 PE=4 SV=1	0	47	0	0	0	10	0	0	36	65.62
100544	tr|S9PZ44|S9PZ44_SCHOY	40S ribosomal protein S1 OS=Schizosaccharomyces octosporus (strain yFS286) GN=RPS1 PE=3 SV=1	10	9	9	9	2	2	2	2	28	65.19
118886	sp|O94698|NSA1_SCHPO	Ribosome biogenesis protein nsa1 OS=Schizosaccharomyces pombe (strain 972 / ATCC 24843) GN=nsa1 PE=3 SV=1	0	57	0	0	0	18	0	0	44	65.16
106701	tr|S9PUI9|S9PUI9_SCHOY	40S ribosomal protein S19 OS=Schizosaccharomyces octosporus (strain yFS286) GN=SOCG_01376 PE=4 SV=1	6	6	6	3	2	2	2	2	16	65.11
120135	sp|O94489|EF3_SCHPO	Elongation factor 3 OS=Schizosaccharomyces pombe (strain 972 / ATCC 24843) GN=tef3 PE=1 SV=1	35	38	36	39	18	16	14	15	116	63.94
120306	sp|P46595|UBC4_SCHPO	Ubiquitin-conjugating enzyme E2 4 OS=Schizosaccharomyces pombe (strain 972 / ATCC 24843) GN=ubc4 PE=1 SV=1	5	6	5	5	3	3	3	3	16	63.77
118782	sp|O14201|MUG86_SCHPO	Meiotically up-regulated gene 86 protein OS=Schizosaccharomyces pombe (strain 972 / ATCC 24843) GN=mug86 PE=1 SV=1	6	7	13	17	3	3	4	5	34	63.42
104031	tr|B6K5D3|B6K5D3_SCHJY	FK506-binding protein OS=Schizosaccharomyces japonicus (strain yFS275 / FY16936) GN=SJAG_03905 PE=3 SV=1	0	5	34	11	0	1	2	2	40	62.22
102831	tr|B6K0H9|B6K0H9_SCHJY	60S ribosomal protein/L12A OS=Schizosaccharomyces japonicus (strain yFS275 / FY16936) GN=SJAG_02535 PE=3 SV=1	5	7	5	5	1	1	1	1	18	62.06
105847	tr|S9PXP1|S9PXP1_SCHOY	40S ribosomal protein S26 OS=Schizosaccharomyces octosporus (strain yFS286) GN=SOCG_00509 PE=3 SV=1	4	5	4	4	2	3	2	2	14	61.01
117420	sp|P36604|GRP78_SCHPO	78 kDa glucose-regulated protein homolog OS=Schizosaccharomyces pombe (strain 972 / ATCC 24843) GN=bip1 PE=3 SV=2	22	21	21	25	10	8	7	10	73	60.81
117952	sp|P36580|ALF_SCHPO	Fructose-bisphosphate aldolase OS=Schizosaccharomyces pombe (strain 972 / ATCC 24843) GN=fba1 PE=1 SV=2	16	12	4	16	6	4	2	7	40	60.69
106857	tr|S9PQ04|S9PQ04_SCHOY	Hsp70-like protein OS=Schizosaccharomyces octosporus (strain yFS286) GN=SOCG_01535 PE=3 SV=1	22	24	15	27	7	6	6	7	73	60.59
111371	sp|O59678|RRS1_SCHPO	Ribosome biogenesis regulatory protein homolog OS=Schizosaccharomyces pombe (strain 972 / ATCC 24843) GN=SPBC29A3.16 PE=1 SV=1	0	21	0	2	0	5	0	1	19	60.42
110059	tr|S9RDK5|S9RDK5_SCHOY	60S ribosomal protein L20 OS=Schizosaccharomyces octosporus (strain yFS286) GN=SOCG_04837 PE=3 SV=1	7	9	4	0	3	3	3	0	21	60.41
118113	sp|Q10179|SYG_SCHPO	Putative glycine--tRNA ligase OS=Schizosaccharomyces pombe (strain 972 / ATCC 24843) GN=grs1 PE=3 SV=1	26	19	29	15	12	9	11	9	74	60.17
112060	tr|S9XCT4|S9XCT4_SCHCR	60S ribosomal protein L21 OS=Schizosaccharomyces cryophilus (strain OY26 / ATCC MYA-4695 / CBS 11777 / NBRC 106824 / NRRL Y48691) GN=SPOG_00081 PE=4 SV=1	6	7	5	4	1	2	1	2	18	59.63
108371	tr|S9Q118|S9Q118_SCHOY	Hsp90-like protein OS=Schizosaccharomyces octosporus (strain yFS286) GN=SOCG_03091 PE=3 SV=1	23	18	23	31	9	7	10	11	80	59.13
119586	sp|P0CU17|RPN51_SCHPO	26S proteasome regulatory subunit rpn501 OS=Schizosaccharomyces pombe (strain 972 / ATCC 24843) GN=rpn501 PE=1 SV=1	13	12	18	18	7	6	9	6	52	59.12
103019	tr|B6K127|B6K127_SCHJY	40S ribosomal protein S28 OS=Schizosaccharomyces japonicus (strain yFS275 / FY16936) GN=SJAG_02749 PE=3 SV=1	0	6	3	0	0	2	1	0	8	58.74
105559	tr|S9PTJ0|S9PTJ0_SCHOY	Ribosomal protein OS=Schizosaccharomyces octosporus (strain yFS286) GN=SOCG_00219 PE=3 SV=1	3	17	3	5	2	6	2	3	24	58.39
117849	sp|O13802|EBP2_SCHPO	Probable rRNA-processing protein ebp2 OS=Schizosaccharomyces pombe (strain 972 / ATCC 24843) GN=ebp2 PE=1 SV=1	0	38	3	3	0	9	2	3	38	58.21
100899	tr|B6JVH3|B6JVH3_SCHJY	60S ribosomal protein L19 OS=Schizosaccharomyces japonicus (strain yFS275 / FY16936) GN=SJAG_00384 PE=3 SV=1	5	8	0	9	2	3	0	2	22	57.84
120048	sp|O13749|TF2B_SCHPO	Transcription initiation factor IIB OS=Schizosaccharomyces pombe (strain 972 / ATCC 24843) GN=sua7 PE=3 SV=1	11	8	13	10	5	4	6	6	37	57.28
118410	sp|O74752|MAS5_SCHPO	Mitochondrial protein import protein mas5 OS=Schizosaccharomyces pombe (strain 972 / ATCC 24843) GN=mas5 PE=3 SV=1	13	13	13	12	4	5	3	3	45	56.93
109727	tr|S9Q1S2|S9Q1S2_SCHOY	60S ribosomal protein L14 OS=Schizosaccharomyces octosporus (strain yFS286) GN=SOCG_04494 PE=4 SV=1	4	4	4	5	1	1	1	1	15	56.53
119741	sp|Q01475|SAR1_SCHPO	Small COPII coat GTPase sar1 OS=Schizosaccharomyces pombe (strain 972 / ATCC 24843) GN=sar1 PE=1 SV=1	3	5	9	7	2	2	3	3	21	56.43
107382	tr|S9RKY6|S9RKY6_SCHOY	40S ribosomal protein S8 OS=Schizosaccharomyces octosporus (strain yFS286) GN=SOCG_02072 PE=3 SV=1	5	6	7	7	1	1	1	1	22	55.98
115317	tr|S9X850|S9X850_SCHCR	Translation elongation factor 2 Eft2,B OS=Schizosaccharomyces cryophilus (strain OY26 / ATCC MYA-4695 / CBS 11777 / NBRC 106824 / NRRL Y48691) GN=SPOG_03400 PE=4 SV=1	27	19	30	28	10	6	10	9	93	55.8
120550	sp|Q9Y7I8|ZUO1_SCHPO	Zuotin OS=Schizosaccharomyces pombe (strain 972 / ATCC 24843) GN=zuo1 PE=1 SV=2	15	15	10	16	6	7	4	7	50	55.8
120052	sp|P79083|EIF3I_SCHPO	Eukaryotic translation initiation factor 3 subunit I OS=Schizosaccharomyces pombe (strain 972 / ATCC 24843) GN=sum1 PE=1 SV=1	4	29	3	5	2	9	3	4	37	55.72
102064	tr|B6JYK3|B6JYK3_SCHJY	Hsp90-like protein OS=Schizosaccharomyces japonicus (strain yFS275 / FY16936) GN=SJAG_01664 PE=3 SV=1	22	18	20	30	9	7	8	9	81	55.68
117087	tr|B6K330|B6K330_SCHJY	Eukaryotic translation initiation factor 6 OS=Schizosaccharomyces japonicus (strain yFS275 / FY16936) GN=TIF6 PE=3 SV=1	2	18	5	4	1	4	2	1	26	55.47
107796	tr|S9Q4M6|S9Q4M6_SCHOY	60S ribosomal protein L10 OS=Schizosaccharomyces octosporus (strain yFS286) GN=SOCG_02500 PE=4 SV=1	5	10	3	10	3	2	2	2	25	54.99
119635	sp|O13784|RS24A_SCHPO	40S ribosomal protein S24-A OS=Schizosaccharomyces pombe (strain 972 / ATCC 24843) GN=rps2401 PE=3 SV=3	6	5	0	6	2	3	0	3	15	54.98
106022	tr|S9PZN9|S9PZN9_SCHOY	Hsp60-like protein OS=Schizosaccharomyces octosporus (strain yFS286) GN=SOCG_00686 PE=3 SV=1	17	15	17	19	8	5	6	6	62	54.87
107040	tr|S9PVI9|S9PVI9_SCHOY	Translation elongation factor 2 Eft2,B OS=Schizosaccharomyces octosporus (strain yFS286) GN=SOCG_01720 PE=4 SV=1	26	19	28	28	10	7	10	9	93	54.26
109093	tr|S9PRU1|S9PRU1_SCHOY	Translation elongation factor 2 Eft2,B OS=Schizosaccharomyces octosporus (strain yFS286) GN=SOCG_03837 PE=4 SV=1	26	19	28	28	10	7	10	9	93	54.2
120224	sp|P07669|TPIS_SCHPO	Triosephosphate isomerase OS=Schizosaccharomyces pombe (strain 972 / ATCC 24843) GN=tpi1 PE=1 SV=4	7	6	6	10	4	4	4	5	27	53.29
117868	sp|Q09722|EIF3M_SCHPO	Eukaryotic translation initiation factor 3 subunit M OS=Schizosaccharomyces pombe (strain 972 / ATCC 24843) GN=eif3m PE=1 SV=2	4	25	10	9	4	9	8	4	45	53.26
108391	tr|S9Q145|S9Q145_SCHOY	Pyruvate kinase OS=Schizosaccharomyces octosporus (strain yFS286) GN=SOCG_03111 PE=3 SV=1	17	13	15	14	7	4	5	5	56	53.06
120164	sp|P47943|IF4A_SCHPO	ATP-dependent RNA helicase eIF4A OS=Schizosaccharomyces pombe (strain 972 / ATCC 24843) GN=tif1 PE=1 SV=2	9	12	13	13	8	5	8	8	44	52.92
120124	sp|Q9HEQ9|TCG1_SCHPO	Single-stranded TG1-3 DNA-binding protein OS=Schizosaccharomyces pombe (strain 972 / ATCC 24843) GN=tcg1 PE=1 SV=3	7	13	9	11	3	7	5	4	38	52.66
118245	sp|P36620|ILVB_SCHPO	Acetolactate synthase, mitochondrial OS=Schizosaccharomyces pombe (strain 972 / ATCC 24843) GN=ilv1 PE=3 SV=2	23	14	24	16	11	5	10	6	73	52.63
100508	sp|P62141|PP1B_MOUSE	Serine/threonine-protein phosphatase PP1-beta catalytic subunit OS=Mus musculus GN=Ppp1cb PE=1 SV=3	0	21	4	14	0	5	2	5	37	52.47
111580	sp|Q9Y7M6|RRP1_SCHPO	Ribosomal RNA-processing protein 1 homolog OS=Schizosaccharomyces pombe (strain 972 / ATCC 24843) GN=SPBC9B6.07 PE=3 SV=1	0	27	0	0	0	6	0	0	26	52.46
119882	sp|P87058|LAH1_SCHPO	La protein homolog OS=Schizosaccharomyces pombe (strain 972 / ATCC 24843) GN=sla1 PE=1 SV=1	3	15	3	15	1	6	2	5	35	52.03
119002	sp|Q09171|ODPB_SCHPO	Pyruvate dehydrogenase E1 component subunit beta, mitochondrial OS=Schizosaccharomyces pombe (strain 972 / ATCC 24843) GN=pdb1 PE=4 SV=1	9	11	8	13	5	5	4	6	40	51.77
114977	tr|S9W583|S9W583_SCHCR	RNA methyltransferase Nop2 OS=Schizosaccharomyces cryophilus (strain OY26 / ATCC MYA-4695 / CBS 11777 / NBRC 106824 / NRRL Y48691) GN=SPOG_03053 PE=3 SV=1	2	62	3	4	1	10	2	2	69	51.58
102374	tr|B6JZI0|B6JZI0_SCHJY	40S ribosomal protein S8 OS=Schizosaccharomyces japonicus (strain yFS275 / FY16936) GN=SJAG_02020 PE=3 SV=1	4	7	5	7	1	1	1	1	22	51.46
109933	tr|S9QW06|S9QW06_SCHOY	60S ribosomal protein L21 OS=Schizosaccharomyces octosporus (strain yFS286) GN=SOCG_04706 PE=4 SV=1	6	5	5	3	1	1	1	1	19	51.21
106345	tr|S9Q0L1|S9Q0L1_SCHOY	Translation initiation factor eIF4A OS=Schizosaccharomyces octosporus (strain yFS286) GN=SOCG_01013 PE=3 SV=1	8	12	12	13	7	5	7	8	44	50.72
117621	sp|O42962|COG5_SCHPO	Conserved oligomeric Golgi complex subunit 5 OS=Schizosaccharomyces pombe (strain 972 / ATCC 24843) GN=cog5 PE=3 SV=1	14	9	11	14	7	4	5	6	47	50.54
104507	tr|B6K6T8|B6K6T8_SCHJY	Polyadenylate-binding protein OS=Schizosaccharomyces japonicus (strain yFS275 / FY16936) GN=SJAG_04427 PE=3 SV=1	18	14	19	18	6	4	6	6	68	50.51
119107	sp|P09627|PMA1_SCHPO	Plasma membrane ATPase 1 OS=Schizosaccharomyces pombe (strain 972 / ATCC 24843) GN=pma1 PE=1 SV=1	32	12	24	32	17	8	11	13	100	50.09
117969	sp|P35551|FBRL_SCHPO	rRNA 2'-O-methyltransferase fibrillarin OS=Schizosaccharomyces pombe (strain 972 / ATCC 24843) GN=fib1 PE=1 SV=1	3	11	8	10	2	4	5	4	32	49.97
118195	sp|O14139|HRP3_SCHPO	Chromodomain helicase hrp3 OS=Schizosaccharomyces pombe (strain 972 / ATCC 24843) GN=hrp3 PE=1 SV=1	45	36	38	40	5	4	5	4	159	49.91
102053	tr|B6JYJ2|B6JYJ2_SCHJY	ATP-dependent DNA helicase Hrp3 OS=Schizosaccharomyces japonicus (strain yFS275 / FY16936) GN=SJAG_01653 PE=4 SV=1	42	36	37	40	4	4	4	4	156	49.54
118394	sp|Q9UTE6|MAK16_SCHPO	Protein mak16 OS=Schizosaccharomyces pombe (strain 972 / ATCC 24843) GN=mak16 PE=3 SV=1	0	35	0	0	0	7	0	0	36	49.15
111411	sp|Q96WW3|YNH5_SCHPO	UPF0642 protein C32H8.05 OS=Schizosaccharomyces pombe (strain 972 / ATCC 24843) GN=SPBC32H8.05 PE=3 SV=1	0	13	0	0	0	4	0	0	13	48.91
104813	tr|B6K7Q6|B6K7Q6_SCHJY	Translation initiation factor eIF4A OS=Schizosaccharomyces japonicus (strain yFS275 / FY16936) GN=SJAG_04772 PE=3 SV=1	6	12	12	13	5	5	7	8	44	48.53
104634	tr|B6K767|B6K767_SCHJY	Ubiquitin conjugating enzyme Ubc4 OS=Schizosaccharomyces japonicus (strain yFS275 / FY16936) GN=SJAG_04573 PE=3 SV=1	4	4	4	4	2	2	2	2	17	48.45
119327	sp|P42656|RAD24_SCHPO	DNA damage checkpoint protein rad24 OS=Schizosaccharomyces pombe (strain 972 / ATCC 24843) GN=rad24 PE=1 SV=2	8	4	6	11	5	4	4	7	30	48.23
117087	tr|S9PZX6|S9PZX6_SCHOY	Eukaryotic translation initiation factor 6 OS=Schizosaccharomyces octosporus (strain yFS286) GN=TIF6 PE=3 SV=1	2	14	5	4	1	3	2	1	26	47.85
109127	tr|S9PWU5|S9PWU5_SCHOY	Serine/threonine-protein phosphatase OS=Schizosaccharomyces octosporus (strain yFS286) GN=SOCG_03872 PE=3 SV=1	0	19	3	13	0	5	1	5	37	47.36
102599	tr|B6K219|B6K219_SCHJY	60S ribosomal protein L20 OS=Schizosaccharomyces japonicus (strain yFS275 / FY16936) GN=SJAG_02283 PE=3 SV=1	4	7	3	0	2	3	2	0	20	47.24
101654	tr|B6K033|B6K033_SCHJY	Polyadenylate-binding protein OS=Schizosaccharomyces japonicus (strain yFS275 / FY16936) GN=SJAG_01222 PE=3 SV=1	18	15	18	17	6	4	6	5	72	47.09
117780	sp|P36591|DYR_SCHPO	Dihydrofolate reductase OS=Schizosaccharomyces pombe (strain 972 / ATCC 24843) GN=dfr1 PE=2 SV=2	9	11	10	18	3	5	5	8	51	46.61
117502	sp|P50999|TCPD_SCHPO	T-complex protein 1 subunit delta OS=Schizosaccharomyces pombe (strain 972 / ATCC 24843) GN=cct4 PE=2 SV=2	14	12	14	13	6	6	7	4	57	46.55
110389	sp|Q9UTH5|PLB6_SCHPO	Probable lysophospholipase C1786.02 OS=Schizosaccharomyces pombe (strain 972 / ATCC 24843) GN=SPAC1786.02 PE=3 SV=1	29	4	15	17	10	2	7	8	71	46.08
100981	tr|B6JVQ9|B6JVQ9_SCHJY	RNA-binding protein OS=Schizosaccharomyces japonicus (strain yFS275 / FY16936) GN=SJAG_00474 PE=4 SV=1	8	13	12	14	1	1	1	1	52	45.58
117501	sp|O74341|TCPG_SCHPO	T-complex protein 1 subunit gamma OS=Schizosaccharomyces pombe (strain 972 / ATCC 24843) GN=cct3 PE=1 SV=1	16	6	13	18	6	4	9	9	58	45.34
108078	tr|S9RHT0|S9RHT0_SCHOY	Mannose-1-phosphate guanyltransferase Mpg1 OS=Schizosaccharomyces octosporus (strain yFS286) GN=SOCG_02790 PE=4 SV=1	11	9	10	6	5	3	4	3	40	45.24
117500	sp|Q10147|TCPB_SCHPO	Probable T-complex protein 1 subunit beta OS=Schizosaccharomyces pombe (strain 972 / ATCC 24843) GN=cct2 PE=3 SV=1	15	13	13	10	8	9	7	6	57	45.02
103814	tr|B6K4U7|B6K4U7_SCHJY	Phosphoglycerate kinase OS=Schizosaccharomyces japonicus (strain yFS275 / FY16936) GN=SJAG_03660 PE=3 SV=1	9	11	6	14	3	3	3	4	44	45
120166	sp|P56286|IF2A_SCHPO	Eukaryotic translation initiation factor 2 subunit alpha OS=Schizosaccharomyces pombe (strain 972 / ATCC 24843) GN=tif211 PE=1 SV=1	8	9	7	7	3	4	3	4	35	44.92
102016	tr|B6JYF3|B6JYF3_SCHJY	Hsp70-like protein OS=Schizosaccharomyces japonicus (strain yFS275 / FY16936) GN=SJAG_01615 PE=3 SV=1	16	16	14	19	4	4	5	5	73	44.68
115283	tr|S9VPN3|S9VPN3_SCHCR	Serine/threonine-protein phosphatase OS=Schizosaccharomyces cryophilus (strain OY26 / ATCC MYA-4695 / CBS 11777 / NBRC 106824 / NRRL Y48691) GN=SPOG_03364 PE=3 SV=1	0	19	3	11	0	5	1	5	37	44.61
117180	sp|Q9P5N2|AAT1_SCHPO	Amino acid transporter 1 OS=Schizosaccharomyces pombe (strain 972 / ATCC 24843) GN=aat1 PE=3 SV=1	15	11	15	15	8	4	7	7	63	44.29
110472	sp|O13856|YEX2_SCHPO	Uncharacterized WD repeat-containing protein C1A6.02 OS=Schizosaccharomyces pombe (strain 972 / ATCC 24843) GN=SPAC1A6.02 PE=4 SV=1	0	25	5	5	0	8	2	2	40	44.02
105809	tr|S9PXK0|S9PXK0_SCHOY	60S ribosomal protein L7 OS=Schizosaccharomyces octosporus (strain yFS286) GN=SOCG_00469 PE=4 SV=1	5	8	4	8	2	3	3	5	29	43.84
119661	sp|O74894|PRS6B_SCHPO	26S proteasome regulatory subunit 6B homolog OS=Schizosaccharomyces pombe (strain 972 / ATCC 24843) GN=rpt3 PE=3 SV=1	10	9	11	8	6	5	5	6	44	43.65
117866	sp|O43060|EIF3F_SCHPO	Eukaryotic translation initiation factor 3 subunit F OS=Schizosaccharomyces pombe (strain 972 / ATCC 24843) GN=eif3f PE=1 SV=1	3	19	5	2	2	4	3	1	33	43.63
117504	sp|O94515|TCPZ_SCHPO	T-complex protein 1 subunit zeta OS=Schizosaccharomyces pombe (strain 972 / ATCC 24843) GN=cct6 PE=3 SV=1	14	8	14	15	8	4	7	8	59	43.58
101713	tr|B6K095|B6K095_SCHJY	40S ribosomal protein S30 OS=Schizosaccharomyces japonicus (strain yFS275 / FY16936) GN=SJAG_01287 PE=3 SV=1	0	3	0	3	0	1	0	1	7	43.42
101971	tr|B6JYA7|B6JYA7_SCHJY	Uncharacterized protein OS=Schizosaccharomyces japonicus (strain yFS275 / FY16936) GN=SJAG_01568 PE=4 SV=2	8	18	9	7	3	3	3	3	49	42.98
108110	tr|S9R5P0|S9R5P0_SCHOY	Thioredoxin peroxidase Tpx1 OS=Schizosaccharomyces octosporus (strain yFS286) GN=SOCG_02824 PE=4 SV=1	3	5	3	7	1	1	2	2	21	42.9
119680	sp|Q9UTD7|RRP15_SCHPO	Ribosomal RNA-processing protein 15 OS=Schizosaccharomyces pombe (strain 972 / ATCC 24843) GN=rrp15 PE=3 SV=1	0	20	0	0	0	6	0	0	23	42.74
120359	sp|Q09794|PYR1_SCHPO	Protein ura1 OS=Schizosaccharomyces pombe (strain 972 / ATCC 24843) GN=ura1 PE=1 SV=1	106	32	42	31	44	13	17	16	248	42.51
117762	sp|Q09719|DBP10_SCHPO	ATP-dependent RNA helicase dbp10 OS=Schizosaccharomyces pombe (strain 972 / ATCC 24843) GN=dbp10 PE=1 SV=1	0	80	0	0	0	17	0	0	95	42.28
119001	sp|Q10489|ODPA_SCHPO	Pyruvate dehydrogenase E1 component subunit alpha, mitochondrial OS=Schizosaccharomyces pombe (strain 972 / ATCC 24843) GN=pda1 PE=1 SV=1	11	7	9	11	6	4	6	4	45	42.12
104958	tr|B6K864|B6K864_SCHJY	Nucleolar GTP-binding protein 1 OS=Schizosaccharomyces japonicus (strain yFS275 / FY16936) GN=SJAG_04940 PE=3 SV=1	4	38	9	10	3	8	3	4	73	41.8
116545	tr|S9XGY4|S9XGY4_SCHCR	60S ribosomal protein L7 OS=Schizosaccharomyces cryophilus (strain OY26 / ATCC MYA-4695 / CBS 11777 / NBRC 106824 / NRRL Y48691) GN=SPOG_04661 PE=4 SV=1	5	11	2	6	2	4	1	3	29	41.76
119662	sp|O74445|PRS10_SCHPO	Probable 26S proteasome subunit rpt4 OS=Schizosaccharomyces pombe (strain 972 / ATCC 24843) GN=rpt4 PE=3 SV=2	11	10	8	7	4	4	5	2	44	41.3
109094	tr|S9PV86|S9PV86_SCHOY	60S ribosomal protein L35a OS=Schizosaccharomyces octosporus (strain yFS286) GN=SOCG_03838 PE=4 SV=1	2	6	2	0	1	2	1	0	12	40.95
110630	sp|Q10425|EIF3B_SCHPO	Eukaryotic translation initiation factor 3 subunit B OS=Schizosaccharomyces pombe (strain 972 / ATCC 24843) GN=SPAC25G10.08 PE=1 SV=1	15	38	8	7	8	14	5	5	84	40.48
108010	tr|S9PZW2|S9PZW2_SCHOY	Ribosome biogenesis protein N OS=Schizosaccharomyces octosporus (strain yFS286) GN=SOCG_02720 PE=4 SV=1	0	22	0	0	0	3	0	0	30	38.75
104269	tr|B6K640|B6K640_SCHJY	40S ribosomal protein S17 OS=Schizosaccharomyces japonicus (strain yFS275 / FY16936) GN=SJAG_04168 PE=3 SV=1	0	4	5	4	0	1	2	1	16	38.48
118335	sp|O59816|ODP2_SCHPO	Dihydrolipoyllysine-residue acetyltransferase component of pyruvate dehydrogenase complex, mitochondrial OS=Schizosaccharomyces pombe (strain 972 / ATCC 24843) GN=lat1 PE=3 SV=1	11	8	9	12	8	6	4	7	52	38.44
109043	tr|S9RCK7|S9RCK7_SCHOY	19S proteasome regulatory subunit Rpt4 OS=Schizosaccharomyces octosporus (strain yFS286) GN=SOCG_03785 PE=3 SV=1	12	8	7	6	4	3	3	2	43	38
109975	tr|S9PSH4|S9PSH4_SCHOY	Glyceraldehyde-3-phosphate dehydrogenase OS=Schizosaccharomyces octosporus (strain yFS286) GN=SOCG_04749 PE=3 SV=1	6	8	9	6	1	1	1	1	39	37.61
117794	sp|P13681|PP11_SCHPO	Serine/threonine-protein phosphatase PP1-1 OS=Schizosaccharomyces pombe (strain 972 / ATCC 24843) GN=dis2 PE=1 SV=1	0	19	0	9	0	8	0	5	38	37.22
120175	sp|P78795|EIF3G_SCHPO	Eukaryotic translation initiation factor 3 subunit G OS=Schizosaccharomyces pombe (strain 972 / ATCC 24843) GN=tif35 PE=1 SV=2	3	17	3	0	3	7	2	0	31	36.54
118863	sp|O94288|NOC3_SCHPO	Nucleolar complex-associated protein 3 OS=Schizosaccharomyces pombe (strain 972 / ATCC 24843) GN=noc3 PE=1 SV=1	0	62	0	0	0	20	0	0	85	36.45
102216	tr|B6JZ17|B6JZ17_SCHJY	60S ribosome subunit biogenesis protein NIP7 OS=Schizosaccharomyces japonicus (strain yFS275 / FY16936) GN=SJAG_01839 PE=3 SV=1	0	15	0	0	0	4	0	0	21	36.15
119454	sp|Q10353|RLP24_SCHPO	Ribosome biogenesis protein rlp24 OS=Schizosaccharomyces pombe (strain 972 / ATCC 24843) GN=rlp24 PE=3 SV=1	2	11	0	3	2	4	0	2	22	35.93
101244	tr|B6JWJ0|B6JWJ0_SCHJY	19S proteasome regulatory subunit Rpt4 OS=Schizosaccharomyces japonicus (strain yFS275 / FY16936) GN=SJAG_00766 PE=3 SV=1	10	7	7	7	3	3	4	2	44	35.55
103341	tr|B6K3E2|B6K3E2_SCHJY	Serine/threonine-protein phosphatase OS=Schizosaccharomyces japonicus (strain yFS275 / FY16936) GN=SJAG_03126 PE=3 SV=2	0	18	0	7	0	8	0	4	35	35.46
110840	sp|P87142|YDMC_SCHPO	Heat shock protein 70 homolog C57A7.12 OS=Schizosaccharomyces pombe (strain 972 / ATCC 24843) GN=SPAC57A7.12 PE=1 SV=3	12	9	5	17	6	6	5	11	61	35.1
100544	tr|B6K2Q6|B6K2Q6_SCHJY	40S ribosomal protein S1 OS=Schizosaccharomyces japonicus (strain yFS275 / FY16936) GN=RPS1 PE=3 SV=1	5	5	5	5	3	3	3	3	29	34.97
120135	sp|P40921|EF1G_SCHPO	Elongation factor 1-gamma OS=Schizosaccharomyces pombe (strain 972 / ATCC 24843) GN=tef3 PE=1 SV=1	5	11	6	10	2	5	3	5	46	34.97
117829	sp|Q09903|DRS1_SCHPO	ATP-dependent RNA helicase drs1 OS=Schizosaccharomyces pombe (strain 972 / ATCC 24843) GN=drs1 PE=3 SV=1	0	59	0	0	0	20	0	0	85	34.54
114508	tr|S9VYW1|S9VYW1_SCHCR	RNA helicase OS=Schizosaccharomyces cryophilus (strain OY26 / ATCC MYA-4695 / CBS 11777 / NBRC 106824 / NRRL Y48691) GN=SPOG_02570 PE=3 SV=1	0	42	0	0	0	10	0	0	63	33.56
111226	sp|Q9P782|YNY8_SCHPO	Uncharacterized protein C1711.08 OS=Schizosaccharomyces pombe (strain 972 / ATCC 24843) GN=SPBC1711.08 PE=2 SV=1	7	4	7	7	4	3	2	4	37	33.42
117506	sp|P78921|TCPQ_SCHPO	Probable T-complex protein 1 subunit theta OS=Schizosaccharomyces pombe (strain 972 / ATCC 24843) GN=cct8 PE=2 SV=3	10	10	12	8	5	7	7	5	60	33.38
110042	tr|S9PSM7|S9PSM7_SCHOY	14-3-3 family protein Rad24 OS=Schizosaccharomyces octosporus (strain yFS286) GN=SOCG_04819 PE=3 SV=1	4	3	5	8	3	3	3	5	30	33.01
110488	sp|O14206|YDD3_SCHPO	Brix domain-containing protein C1B9.03c OS=Schizosaccharomyces pombe (strain 972 / ATCC 24843) GN=SPAC1B9.03c PE=1 SV=2	0	29	0	0	0	7	0	0	44	32.78
100961	tr|B6JVN7|B6JVN7_SCHJY	Ubiquitin OS=Schizosaccharomyces japonicus (strain yFS275 / FY16936) GN=SJAG_00452 PE=4 SV=1	11	6	9	0	5	2	3	0	43	32.55
117778	sp|O13370|DED1_SCHPO	ATP-dependent RNA helicase ded1 OS=Schizosaccharomyces pombe (strain 972 / ATCC 24843) GN=ded1 PE=1 SV=1	9	13	10	12	6	7	4	7	70	31.56
102869	tr|B6K0L9|B6K0L9_SCHJY	14-3-3 family protein Rad25 OS=Schizosaccharomyces japonicus (strain yFS275 / FY16936) GN=SJAG_02576 PE=3 SV=1	4	3	4	7	3	3	3	4	29	30.92
108687	tr|S9R7J6|S9R7J6_SCHOY	Nucleolar GTP-binding protein 1 OS=Schizosaccharomyces octosporus (strain yFS286) GN=SOCG_03417 PE=3 SV=1	4	30	4	7	3	7	2	4	73	30.9
118923	sp|Q9Y7K8|UPPS_SCHPO	Dehydrodolichyl diphosphate synthase complex subunit nus1 OS=Schizosaccharomyces pombe (strain 972 / ATCC 24843) GN=nus1 PE=1 SV=1	0	0	9	9	0	0	3	5	30	30.16
119579	sp|P87048|RPN1_SCHPO	26S proteasome regulatory subunit rpn1 OS=Schizosaccharomyces pombe (strain 972 / ATCC 24843) GN=rpn1 PE=1 SV=2	22	9	11	17	14	5	7	13	98	30.12
102682	tr|B6K2A4|B6K2A4_SCHJY	U3 snoRNP-associated protein Imp3 OS=Schizosaccharomyces japonicus (strain yFS275 / FY16936) GN=SJAG_02372 PE=4 SV=1	5	0	3	4	2	0	2	2	22	30.1
105499	tr|S9R1V6|S9R1V6_SCHOY	60S ribosomal protein L27/L28 OS=Schizosaccharomyces octosporus (strain yFS286) GN=SOCG_00159 PE=3 SV=1	0	9	5	7	0	2	2	2	17	30.05
107104	tr|S9PUD7|S9PUD7_SCHOY	40S ribosomal protein S29 OS=Schizosaccharomyces octosporus (strain yFS286) GN=SOCG_01784 PE=4 SV=1	0	4	0	0	0	2	0	0	7	29.93
119936	sp|O42832|SPB1_SCHPO	AdoMet-dependent rRNA methyltransferase spb1 OS=Schizosaccharomyces pombe (strain 972 / ATCC 24843) GN=spb1 PE=1 SV=2	0	54	0	0	0	18	0	0	91	29.72
110586	sp|Q09852|YAEC_SCHPO	Putative inorganic phosphate transporter C23D3.12 OS=Schizosaccharomyces pombe (strain 972 / ATCC 24843) GN=SPAC23D3.12 PE=1 SV=1	15	2	12	8	6	1	5	3	62	29.71
102584	tr|B6K202|B6K202_SCHJY	14-3-3 family protein Rad24 OS=Schizosaccharomyces japonicus (strain yFS275 / FY16936) GN=SJAG_02266 PE=3 SV=1	3	3	5	7	2	3	3	4	31	29.34
120181	sp|P56289|IF5A1_SCHPO	Eukaryotic translation initiation factor 5A-1 OS=Schizosaccharomyces pombe (strain 972 / ATCC 24843) GN=tif51a PE=1 SV=1	0	0	7	3	0	0	3	1	17	29.17
119463	sp|O74919|RNC1_SCHPO	RNA-binding protein rnc1 OS=Schizosaccharomyces pombe (strain 972 / ATCC 24843) GN=rnc1 PE=1 SV=1	9	4	7	5	3	2	3	3	43	28.83
105767	tr|S9RF18|S9RF18_SCHOY	Transcription factor TFIIB OS=Schizosaccharomyces octosporus (strain yFS286) GN=SOCG_00427 PE=4 SV=1	7	4	6	4	3	1	2	2	36	28.79
120251	sp|O13831|TRP_SCHPO	Tryptophan synthase OS=Schizosaccharomyces pombe (strain 972 / ATCC 24843) GN=trp2 PE=2 SV=1	18	8	14	3	10	4	7	2	75	28.52
102188	tr|B6JYY8|B6JYY8_SCHJY	Ribosome biogenesis protein N OS=Schizosaccharomyces japonicus (strain yFS275 / FY16936) GN=SJAG_01811 PE=4 SV=1	0	16	0	0	0	2	0	0	30	28.49
117465	sp|P36627|BYR3_SCHPO	Cellular nucleic acid-binding protein homolog OS=Schizosaccharomyces pombe (strain 972 / ATCC 24843) GN=byr3 PE=4 SV=1	5	2	2	2	2	1	1	1	19	28.45
104721	tr|B6K7F9|B6K7F9_SCHJY	RNA helicase OS=Schizosaccharomyces japonicus (strain yFS275 / FY16936) GN=SJAG_04669 PE=3 SV=1	0	36	0	0	0	10	0	0	64	28.25
106638	tr|S9RAG3|S9RAG3_SCHOY	RNA methyltransferase Nop2 OS=Schizosaccharomyces octosporus (strain yFS286) GN=SOCG_01312 PE=3 SV=1	0	36	0	2	0	7	0	1	69	28.21
110484	sp|O13874|YE19_SCHPO	Uncharacterized NOC2 family protein C1B3.09c OS=Schizosaccharomyces pombe (strain 972 / ATCC 24843) GN=SPAC1B3.09c PE=3 SV=1	0	34	0	0	0	13	0	0	61	27.98
101389	tr|B6JWZ6|B6JWZ6_SCHJY	60S ribosomal protein L26 OS=Schizosaccharomyces japonicus (strain yFS275 / FY16936) GN=SJAG_00921 PE=3 SV=1	2	3	0	2	2	3	0	2	14	27.86
105465	tr|S9PT84|S9PT84_SCHOY	Nascent polypeptide-associated complex alpha subunit Egd2 OS=Schizosaccharomyces octosporus (strain yFS286) GN=SOCG_00125 PE=4 SV=1	4	3	0	2	2	2	0	1	18	27.71
119725	sp|Q9C0X6|RUVB1_SCHPO	RuvB-like helicase 1 OS=Schizosaccharomyces pombe (strain 972 / ATCC 24843) GN=rvb1 PE=3 SV=1	7	9	6	5	5	4	4	3	50	26.99
118668	sp|P36612|PRS4_SCHPO	26S proteasome regulatory subunit 4 homolog OS=Schizosaccharomyces pombe (strain 972 / ATCC 24843) GN=mts2 PE=2 SV=1	11	4	8	4	7	4	6	4	50	26.98
119290	sp|Q9UU76|PUF6_SCHPO	Pumilio homology domain family member 6 OS=Schizosaccharomyces pombe (strain 972 / ATCC 24843) GN=puf6 PE=1 SV=1	0	39	0	0	0	16	0	0	73	26.86
119032	sp|O42938|PFKA_SCHPO	ATP-dependent 6-phosphofructokinase OS=Schizosaccharomyces pombe (strain 972 / ATCC 24843) GN=pfk1 PE=1 SV=1	13	9	16	17	9	5	9	7	102	26.83
116569	tr|S9XH06|S9XH06_SCHCR	60S ribosomal protein L17 OS=Schizosaccharomyces cryophilus (strain OY26 / ATCC MYA-4695 / CBS 11777 / NBRC 106824 / NRRL Y48691) GN=SPOG_04686 PE=3 SV=1	2	7	0	0	2	2	0	0	21	26.68
101859	tr|B6JXY9|B6JXY9_SCHJY	GTP-binding nuclear protein OS=Schizosaccharomyces japonicus (strain yFS275 / FY16936) GN=SJAG_01449 PE=3 SV=1	0	0	7	6	0	0	3	3	24	26.61
117479	sp|Q9URZ4|CAT1_SCHPO	Cationic amino acid transporter 1 OS=Schizosaccharomyces pombe (strain 972 / ATCC 24843) GN=cat1 PE=1 SV=3	8	6	10	10	4	3	4	4	64	26.38
117950	sp|Q10289|FAS2_SCHPO	Fatty acid synthase subunit alpha OS=Schizosaccharomyces pombe (strain 972 / ATCC 24843) GN=fas2 PE=1 SV=2	32	28	21	25	18	15	13	15	202	26.23
118871	sp|O94514|NOP56_SCHPO	Nucleolar protein 56 OS=Schizosaccharomyces pombe (strain 972 / ATCC 24843) GN=nop56 PE=3 SV=1	0	11	8	10	0	4	3	5	55	26.19
116215	tr|S9WXE8|S9WXE8_SCHCR	Nucleolar GTP-binding protein 1 OS=Schizosaccharomyces cryophilus (strain OY26 / ATCC MYA-4695 / CBS 11777 / NBRC 106824 / NRRL Y48691) GN=SPOG_04323 PE=3 SV=1	2	27	3	6	2	7	2	3	73	26.13
103813	tr|B6K4U6|B6K4U6_SCHJY	S-adenosylmethionine synthase OS=Schizosaccharomyces japonicus (strain yFS275 / FY16936) GN=SJAG_03659 PE=3 SV=1	3	9	3	7	1	2	2	2	42	26.07
116196	tr|S9X6H1|S9X6H1_SCHCR	19S proteasome regulatory subunit Rpt2 OS=Schizosaccharomyces cryophilus (strain OY26 / ATCC MYA-4695 / CBS 11777 / NBRC 106824 / NRRL Y48691) GN=SPOG_04304 PE=3 SV=1	11	6	6	3	7	5	4	3	50	25.98
118344	sp|P41836|PRS8_SCHPO	26S proteasome regulatory subunit 8 homolog OS=Schizosaccharomyces pombe (strain 972 / ATCC 24843) GN=let1 PE=3 SV=1	6	2	8	7	5	2	5	5	45	25.53
118267	sp|O13651|SYIC_SCHPO	Isoleucine--tRNA ligase, cytoplasmic OS=Schizosaccharomyces pombe (strain 972 / ATCC 24843) GN=irs1 PE=3 SV=1	12	21	15	14	6	9	7	8	123	25.24
108253	tr|S9R619|S9R619_SCHOY	RNA helicase OS=Schizosaccharomyces octosporus (strain yFS286) GN=SOCG_02968 PE=3 SV=1	0	33	0	0	0	9	0	0	66	25.09
100289	sp|P32598|PP12_YEAST	Serine/threonine-protein phosphatase PP1-2 OS=Saccharomyces cerevisiae (strain ATCC 204508 / S288c) GN=GLC7 PE=1 SV=1	0	12	0	6	0	5	0	3	36	25.08
101063	tr|B6JVZ9|B6JVZ9_SCHJY	Hsp60-like protein OS=Schizosaccharomyces japonicus (strain yFS275 / FY16936) GN=SJAG_00564 PE=3 SV=2	10	6	7	8	5	2	3	3	62	25.01
117531	sp|Q9P3A7|CDC48_SCHPO	Cell division cycle protein 48 OS=Schizosaccharomyces pombe (strain 972 / ATCC 24843) GN=cdc48 PE=1 SV=2	15	12	7	11	7	6	3	4	90	24.98
119584	sp|O74762|RPN2_SCHPO	26S proteasome regulatory subunit rpn2 OS=Schizosaccharomyces pombe (strain 972 / ATCC 24843) GN=rpn2 PE=1 SV=1	15	7	15	16	8	4	7	10	107	24.72
114464	tr|S9X2P8|S9X2P8_SCHCR	Alcohol dehydrogenase Adh1 OS=Schizosaccharomyces cryophilus (strain OY26 / ATCC MYA-4695 / CBS 11777 / NBRC 106824 / NRRL Y48691) GN=SPOG_02525 PE=3 SV=1	5	3	4	6	2	2	2	2	37	24.1
114326	tr|S9VTK5|S9VTK5_SCHCR	Alcohol dehydrogenase Adh1 OS=Schizosaccharomyces cryophilus (strain OY26 / ATCC MYA-4695 / CBS 11777 / NBRC 106824 / NRRL Y48691) GN=SPOG_02384 PE=3 SV=1	5	6	6	4	1	1	1	1	44	24.08
103454	tr|B6K3R1|B6K3R1_SCHJY	U3 snoRNP-associated protein Imp4 OS=Schizosaccharomyces japonicus (strain yFS275 / FY16936) GN=SJAG_03252 PE=4 SV=1	3	4	5	4	1	2	1	1	33	24.04
108706	tr|S9RJS2|S9RJS2_SCHOY	19S proteasome regulatory subunit Rpt2 OS=Schizosaccharomyces octosporus (strain yFS286) GN=SOCG_03436 PE=3 SV=1	11	3	6	4	7	3	4	4	50	23.99
117521	sp|P36602|RIR1_SCHPO	Ribonucleoside-diphosphate reductase large chain OS=Schizosaccharomyces pombe (strain 972 / ATCC 24843) GN=cdc22 PE=1 SV=2	12	7	11	14	8	3	4	7	92	23.93
117505	sp|P87153|TCPH_SCHPO	Probable T-complex protein 1 subunit eta OS=Schizosaccharomyces pombe (strain 972 / ATCC 24843) GN=cct7 PE=1 SV=1	7	5	10	7	5	4	5	6	61	23.91
111759	sp|O74978|YQL5_SCHPO	Uncharacterized RNA-binding protein C1827.05c OS=Schizosaccharomyces pombe (strain 972 / ATCC 24843) GN=SPCC1827.05c PE=4 SV=1	0	15	0	0	0	7	0	0	31	23.9
116426	tr|S9W0S2|S9W0S2_SCHCR	Hsp70-like protein OS=Schizosaccharomyces cryophilus (strain OY26 / ATCC MYA-4695 / CBS 11777 / NBRC 106824 / NRRL Y48691) GN=SPOG_04540 PE=3 SV=1	8	10	6	10	4	4	4	5	73	23.44
101267	tr|B6JWL3|B6JWL3_SCHJY	Heat shock protein BiP OS=Schizosaccharomyces japonicus (strain yFS275 / FY16936) GN=SJAG_00790 PE=3 SV=1	7	10	7	10	3	3	2	3	73	23.28
119581	sp|P41878|RPN11_SCHPO	26S proteasome regulatory subunit rpn11 OS=Schizosaccharomyces pombe (strain 972 / ATCC 24843) GN=rpn11 PE=1 SV=2	5	0	5	6	3	0	3	3	35	23.15
120385	sp|O94365|UTP15_SCHPO	U3 small nucleolar RNA-associated protein 15 OS=Schizosaccharomyces pombe (strain 972 / ATCC 24843) GN=utp15 PE=3 SV=1	3	5	10	7	2	3	4	5	54	23.11
101730	tr|B6K0B6|B6K0B6_SCHJY	Fructose-bisphosphate aldolase Fba1 OS=Schizosaccharomyces japonicus (strain yFS275 / FY16936) GN=SJAG_01310 PE=4 SV=1	6	6	0	5	2	2	0	2	39	22.91
110642	sp|O13989|YEG7_SCHPO	Uncharacterized protein C26H5.07c OS=Schizosaccharomyces pombe (strain 972 / ATCC 24843) GN=SPAC26H5.07c PE=3 SV=2	8	2	7	9	3	2	3	3	57	22.88
103128	tr|B6K1E4|B6K1E4_SCHJY	40S ribosomal protein S15 OS=Schizosaccharomyces japonicus (strain yFS275 / FY16936) GN=SJAG_02870 PE=3 SV=1	2	2	2	2	1	1	1	1	17	22.86
118929	sp|P30821|P25_SCHPO	P25 protein OS=Schizosaccharomyces pombe (strain 972 / ATCC 24843) GN=obr1 PE=1 SV=1	4	0	2	4	2	0	2	2	22	22.85
102069	tr|B6JYK8|B6JYK8_SCHJY	Plasma membrane ATPase OS=Schizosaccharomyces japonicus (strain yFS275 / FY16936) GN=SJAG_01669 PE=3 SV=1	15	4	11	15	9	3	6	7	100	22.6
112383	tr|S9W1T8|S9W1T8_SCHCR	Translation elongation factor eEF3 OS=Schizosaccharomyces cryophilus (strain OY26 / ATCC MYA-4695 / CBS 11777 / NBRC 106824 / NRRL Y48691) GN=SPOG_00410 PE=4 SV=1	14	10	11	17	7	5	5	6	116	22.51
120174	sp|O74760|EIF3A_SCHPO	Eukaryotic translation initiation factor 3 subunit A OS=Schizosaccharomyces pombe (strain 972 / ATCC 24843) GN=tif32 PE=1 SV=1	8	23	11	6	4	10	8	3	107	22.43
107567	tr|S9Q568|S9Q568_SCHOY	AAA family ATPase Cdc48 OS=Schizosaccharomyces octosporus (strain yFS286) GN=SOCG_02265 PE=4 SV=1	12	12	7	9	4	6	3	2	89	22.36
103535	tr|B6K3Z7|B6K3Z7_SCHJY	AAA family ATPase Cdc48 (Fragment) OS=Schizosaccharomyces japonicus (strain yFS275 / FY16936) GN=SJAG_03345 PE=4 SV=2	12	11	7	10	4	5	3	3	90	22.34
119596	sp|Q9UU78|RLA5_SCHPO	60S acidic ribosomal protein P1-alpha 5 OS=Schizosaccharomyces pombe (strain 972 / ATCC 24843) GN=rpp103 PE=1 SV=1	2	0	0	3	1	0	0	1	11	22.3
118491	sp|Q9UT19|METE_SCHPO	Probable 5-methyltetrahydropteroyltriglutamate--homocysteine methyltransferase OS=Schizosaccharomyces pombe (strain 972 / ATCC 24843) GN=met26 PE=1 SV=1	8	8	5	17	5	3	2	6	85	22.28
106938	tr|S9RB85|S9RB85_SCHOY	Translation initiation factor eIF2 alpha subunit OS=Schizosaccharomyces octosporus (strain yFS286) GN=SOCG_01617 PE=4 SV=1	4	4	4	3	1	1	1	1	35	21.66
117450	sp|Q92371|NACB_SCHPO	Nascent polypeptide-associated complex subunit beta OS=Schizosaccharomyces pombe (strain 972 / ATCC 24843) GN=btf3 PE=2 SV=2	3	4	0	0	2	2	0	0	16	21.61
118872	sp|Q9P7S7|NOP58_SCHPO	Nucleolar protein 58 OS=Schizosaccharomyces pombe (strain 972 / ATCC 24843) GN=nop58 PE=1 SV=1	3	8	6	7	2	5	4	4	56	21.53
108209	tr|S9PXA5|S9PXA5_SCHOY	Alcohol dehydrogenase Adh1 OS=Schizosaccharomyces octosporus (strain yFS286) GN=SOCG_02924 PE=3 SV=1	6	2	3	5	2	1	1	1	37	21.48
119344	sp|Q9UUF2|SYMC_SCHPO	Probable methionine--tRNA ligase, cytoplasmic OS=Schizosaccharomyces pombe (strain 972 / ATCC 24843) GN=rar1 PE=3 SV=1	6	6	13	13	3	5	8	8	89	21.39
103398	tr|B6K3K0|B6K3K0_SCHJY	Mannose-1-phosphate guanyltransferase Mpg1 OS=Schizosaccharomyces japonicus (strain yFS275 / FY16936) GN=SJAG_03188 PE=4 SV=1	6	2	7	0	3	2	4	0	40	21.38
119726	sp|O94692|RUVB2_SCHPO	RuvB-like helicase 2 OS=Schizosaccharomyces pombe (strain 972 / ATCC 24843) GN=rvb2 PE=1 SV=1	8	0	4	10	5	0	3	6	52	21.35
101565	tr|B6JZT9|B6JZT9_SCHJY	Plasma membrane ATPase OS=Schizosaccharomyces japonicus (strain yFS275 / FY16936) GN=SJAG_01129 PE=3 SV=1	14	4	10	14	8	3	5	6	99	21.11
105713	tr|S9R2M4|S9R2M4_SCHOY	Heat shock protein Pss1 OS=Schizosaccharomyces octosporus (strain yFS286) GN=SOCG_00373 PE=3 SV=1	8	6	10	10	4	4	6	4	81	21.09
117949	sp|Q9UUG0|FAS1_SCHPO	Fatty acid synthase subunit beta OS=Schizosaccharomyces pombe (strain 972 / ATCC 24843) GN=fas1 PE=1 SV=1	38	24	16	19	21	13	9	12	230	21.05
119582	sp|P50524|RPN12_SCHPO	26S proteasome regulatory subunit rpn12 OS=Schizosaccharomyces pombe (strain 972 / ATCC 24843) GN=rpn12 PE=1 SV=1	4	2	3	4	3	2	2	2	31	21.05
100090	tr|I2K0H4|I2K0H4_DEKBR	Small monomeric gtpase OS=Brettanomyces bruxellensis AWRI1499 GN=AWRI1499_1358 PE=3 SV=1	0	3	3	3	0	1	1	1	22	20.84
119872	sp|Q1K9C2|MET5_SCHPO	Sulfite reductase [NADPH] subunit beta OS=Schizosaccharomyces pombe (strain 972 / ATCC 24843) GN=sir1 PE=3 SV=1	17	10	16	25	13	8	9	18	164	20.76
112729	tr|S9VXG9|S9VXG9_SCHCR	Chaperonin-containing T-complex eta subunit Cct7 OS=Schizosaccharomyces cryophilus (strain OY26 / ATCC MYA-4695 / CBS 11777 / NBRC 106824 / NRRL Y48691) GN=SPOG_00763 PE=3 SV=1	5	5	9	6	3	4	4	5	61	20.65
101930	tr|B6JY64|B6JY64_SCHJY	Transcription factor TFIIB OS=Schizosaccharomyces japonicus (strain yFS275 / FY16936) GN=SJAG_01523 PE=4 SV=1	4	4	4	3	1	1	1	1	37	20.47
101896	tr|B6JY30|B6JY30_SCHJY	19S proteasome regulatory subunit Rpt1 OS=Schizosaccharomyces japonicus (strain yFS275 / FY16936) GN=SJAG_01489 PE=3 SV=1	7	3	5	5	6	3	4	4	49	20.45
117595	sp|O59742|CLU_SCHPO	Clustered mitochondria protein homolog OS=Schizosaccharomyces pombe (strain 972 / ATCC 24843) GN=clu1 PE=3 SV=3	18	8	17	11	7	5	9	6	132	20.42
102721	tr|B6K2E9|B6K2E9_SCHJY	RNA methyltransferase Nop2 OS=Schizosaccharomyces japonicus (strain yFS275 / FY16936) GN=SJAG_02417 PE=3 SV=1	0	25	0	2	0	4	0	1	69	20.28
101826	tr|B6K422|B6K422_SCHJY	Alcohol dehydrogenase Adh1 OS=Schizosaccharomyces japonicus (strain yFS275 / FY16936) GN=SJAG_01414 PE=3 SV=2	3	2	4	6	1	1	2	2	37	20.2
105472	tr|S9PY38|S9PY38_SCHOY	Chaperonin-containing T-complex eta subunit Cct7 OS=Schizosaccharomyces octosporus (strain yFS286) GN=SOCG_00132 PE=3 SV=1	5	5	9	5	3	4	4	4	61	19.73
113779	tr|S9XFU4|S9XFU4_SCHCR	19S proteasome regulatory subunit Rpt1 OS=Schizosaccharomyces cryophilus (strain OY26 / ATCC MYA-4695 / CBS 11777 / NBRC 106824 / NRRL Y48691) GN=SPOG_01828 PE=3 SV=1	5	3	6	5	5	3	5	5	49	19.41
108484	tr|S9R6U0|S9R6U0_SCHOY	60S ribosomal protein L17 OS=Schizosaccharomyces octosporus (strain yFS286) GN=SOCG_03206 PE=3 SV=1	2	0	0	0	2	0	0	0	21	19.28
120423	sp|O13753|VA0D_SCHPO	V-type proton ATPase subunit d OS=Schizosaccharomyces pombe (strain 972 / ATCC 24843) GN=vma6 PE=3 SV=1	6	0	7	2	4	0	5	1	39	19.08
105596	tr|S9PYG6|S9PYG6_SCHOY	Fibrillarin OS=Schizosaccharomyces octosporus (strain yFS286) GN=SOCG_00256 PE=3 SV=1	0	8	7	8	0	3	4	3	34	19.06
107546	tr|S9Q0C4|S9Q0C4_SCHOY	19S proteasome regulatory subunit Rpn502 OS=Schizosaccharomyces octosporus (strain yFS286) GN=SOCG_02243 PE=4 SV=1	2	3	6	9	1	1	2	2	53	18.98
117269	sp|Q9US00|AMT2_SCHPO	Ammonium transporter 2 OS=Schizosaccharomyces pombe (strain 972 / ATCC 24843) GN=amt2 PE=3 SV=1	8	3	6	4	2	1	1	1	56	18.91
107812	tr|S9RM71|S9RM71_SCHOY	19S proteasome regulatory subunit Rpt6 OS=Schizosaccharomyces octosporus (strain yFS286) GN=SOCG_02517 PE=3 SV=1	5	0	6	5	4	0	4	4	45	18.9
114636	tr|S9XCF5|S9XCF5_SCHCR	Plasma membrane ATPase OS=Schizosaccharomyces cryophilus (strain OY26 / ATCC MYA-4695 / CBS 11777 / NBRC 106824 / NRRL Y48691) GN=SPOG_02702 PE=3 SV=1	12	5	8	13	7	3	5	6	101	18.87
100397	tr|Q564N4|Q564N4_SCHPM	eIF3 zeta subunit p66 (Fragment) OS=Schizosaccharomyces pombe GN=MOE1 PE=2 SV=1	0	15	0	0	0	7	0	0	40	18.64
118584	sp|O13910|MPP10_SCHPO	U3 small nucleolar ribonucleoprotein protein mpp10 OS=Schizosaccharomyces pombe (strain 972 / ATCC 24843) GN=mpp10 PE=1 SV=1	4	7	6	8	2	4	5	5	68	18.47
118553	sp|Q09330|MLO3_SCHPO	mRNA export protein mlo3 OS=Schizosaccharomyces pombe (strain 972 / ATCC 24843) GN=mlo3 PE=1 SV=1	0	6	0	2	0	3	0	1	22	18.37
118568	sp|O94236|EIF3D_SCHPO	Eukaryotic translation initiation factor 3 subunit D OS=Schizosaccharomyces pombe (strain 972 / ATCC 24843) GN=moe1 PE=1 SV=1	0	23	0	0	0	10	0	0	63	18.37
109380	tr|S9QWX3|S9QWX3_SCHOY	Translation elongation factor eEF3 OS=Schizosaccharomyces octosporus (strain yFS286) GN=SOCG_04132 PE=4 SV=1	12	6	10	14	8	4	6	6	115	18.23
109780	tr|S9RAY2|S9RAY2_SCHOY	Ditrans,polycis-polyprenyl diphosphate synthase ((2E,6E)-farnesyl diphosphate specific) OS=Schizosaccharomyces octosporus (strain yFS286) GN=SOCG_04548 PE=3 SV=1	2	3	4	2	1	1	1	1	31	17.86
114077	tr|S9VYU6|S9VYU6_SCHCR	Heat shock protein Pss1 OS=Schizosaccharomyces cryophilus (strain OY26 / ATCC MYA-4695 / CBS 11777 / NBRC 106824 / NRRL Y48691) GN=SPOG_02132 PE=3 SV=1	6	5	10	8	3	3	6	3	81	17.86
108380	tr|S9PXS4|S9PXS4_SCHOY	60S acidic ribosomal protein P2-beta OS=Schizosaccharomyces octosporus (strain yFS286) GN=SOCG_03100 PE=3 SV=1	2	0	2	0	1	0	1	0	11	17.83
120180	sp|Q09689|IF5_SCHPO	Probable eukaryotic translation initiation factor 5 OS=Schizosaccharomyces pombe (strain 972 / ATCC 24843) GN=tif5 PE=3 SV=1	0	16	0	0	0	8	0	0	45	17.81
110533	sp|Q9UTE4|YFM8_SCHPO	Uncharacterized glutaminase C222.08c OS=Schizosaccharomyces pombe (strain 972 / ATCC 24843) GN=SPAC222.08c PE=3 SV=1	3	3	0	3	2	2	0	1	26	17.38
118380	sp|Q9Y823|HOSM_SCHPO	Homocitrate synthase, mitochondrial OS=Schizosaccharomyces pombe (strain 972 / ATCC 24843) GN=lys4 PE=1 SV=1	7	2	7	0	5	1	3	0	46	17.29
104546	tr|B6K6X7|B6K6X7_SCHJY	19S proteasome regulatory subunit Rpt3 OS=Schizosaccharomyces japonicus (strain yFS275 / FY16936) GN=SJAG_04477 PE=3 SV=1	6	3	4	2	3	3	2	2	44	17.2
119589	sp|Q10335|RPN7_SCHPO	Probable 26S proteasome regulatory subunit rpn7 OS=Schizosaccharomyces pombe (strain 972 / ATCC 24843) GN=rpn7 PE=2 SV=1	3	0	7	6	2	0	3	3	47	17.15
115915	tr|S9XAD5|S9XAD5_SCHCR	T-complex protein 1 subunit gamma OS=Schizosaccharomyces cryophilus (strain OY26 / ATCC MYA-4695 / CBS 11777 / NBRC 106824 / NRRL Y48691) GN=SPOG_04015 PE=3 SV=1	10	0	4	5	4	0	3	2	59	17.07
118300	sp|O60100|IMB4_SCHPO	Probable importin subunit beta-4 OS=Schizosaccharomyces pombe (strain 972 / ATCC 24843) GN=kap123 PE=3 SV=1	7	8	14	11	5	4	7	5	118	16.98
117850	sp|O14370|BCA1_SCHPO	Branched-chain-amino-acid aminotransferase, mitochondrial OS=Schizosaccharomyces pombe (strain 972 / ATCC 24843) GN=eca39 PE=1 SV=3	6	6	4	0	3	2	2	0	48	16.73
101195	tr|B6JWD7|B6JWD7_SCHJY	19S proteasome regulatory subunit Rpt2 OS=Schizosaccharomyces japonicus (strain yFS275 / FY16936) GN=SJAG_00712 PE=3 SV=1	7	3	4	3	4	3	2	3	51	16.7
107946	tr|S9PWG5|S9PWG5_SCHOY	T-complex protein 1 subunit delta OS=Schizosaccharomyces octosporus (strain yFS286) GN=SOCG_02655 PE=3 SV=1	2	3	7	7	2	2	4	2	57	16.67
106105	tr|S9PYH6|S9PYH6_SCHOY	Fatty acid synthase alpha subunit Lsd1 OS=Schizosaccharomyces octosporus (strain yFS286) GN=SOCG_00770 PE=3 SV=1	20	17	13	17	8	4	6	6	202	16.6
101374	tr|B6JWY1|B6JWY1_SCHJY	ADP-ribosylation factor Sar1 OS=Schizosaccharomyces japonicus (strain yFS275 / FY16936) GN=SJAG_00906 PE=3 SV=1	2	0	0	2	1	0	0	1	21	16.44
118345	sp|P18869|LEU3_SCHPO	3-isopropylmalate dehydrogenase OS=Schizosaccharomyces pombe (strain 972 / ATCC 24843) GN=leu1 PE=1 SV=1	4	3	6	0	3	2	4	0	40	16.37
100250	tr|S9W1K6|S9W1K6_SCHCR	Ribosome biogenesis protein ERB1 OS=Schizosaccharomyces cryophilus (strain OY26 / ATCC MYA-4695 / CBS 11777 / NBRC 106824 / NRRL Y48691) GN=ERB1 PE=3 SV=1	0	38	0	0	0	8	0	0	83	16.32
105673	tr|S9R2G7|S9R2G7_SCHOY	60S ribosomal protein L35a OS=Schizosaccharomyces octosporus (strain yFS286) GN=SOCG_00333 PE=4 SV=1	0	4	0	0	0	2	0	0	12	16.3
119937	sp|O74764|SPB4_SCHPO	ATP-dependent rRNA helicase spb4 OS=Schizosaccharomyces pombe (strain 972 / ATCC 24843) GN=spb4 PE=3 SV=1	0	22	0	0	0	9	0	0	69	16.01
119585	sp|O42897|RPN3_SCHPO	Probable 26S proteasome regulatory subunit rpn3 OS=Schizosaccharomyces pombe (strain 972 / ATCC 24843) GN=rpn3 PE=3 SV=2	6	3	4	5	4	2	3	4	57	15.7
111000	sp|O14293|YF19_SCHPO	Putative aldehyde dehydrogenase-like protein C9E9.09c OS=Schizosaccharomyces pombe (strain 972 / ATCC 24843) GN=SPAC9E9.09c PE=1 SV=1	6	0	7	4	4	0	4	2	55	15.53
112554	tr|S9X189|S9X189_SCHCR	19S proteasome regulatory subunit Rpn502 OS=Schizosaccharomyces cryophilus (strain OY26 / ATCC MYA-4695 / CBS 11777 / NBRC 106824 / NRRL Y48691) GN=SPOG_00582 PE=4 SV=1	4	0	4	6	1	0	2	3	52	15.47
106005	tr|S9PY66|S9PY66_SCHOY	19S proteasome regulatory subunit Rpt1 OS=Schizosaccharomyces octosporus (strain yFS286) GN=SOCG_00669 PE=3 SV=1	4	2	5	4	4	2	4	4	50	14.95
108118	tr|S9Q1P5|S9Q1P5_SCHOY	19S proteasome regulatory subunit Rpt3 OS=Schizosaccharomyces octosporus (strain yFS286) GN=SOCG_02832 PE=3 SV=1	5	2	4	2	2	2	2	2	44	14.9
104229	tr|B6K5Z6|B6K5Z6_SCHJY	T-complex protein 1 subunit delta OS=Schizosaccharomyces japonicus (strain yFS275 / FY16936) GN=SJAG_04121 PE=3 SV=1	6	4	4	3	2	2	2	1	57	14.89
118261	sp|O94513|EIF3E_SCHPO	Eukaryotic translation initiation factor 3 subunit E OS=Schizosaccharomyces pombe (strain 972 / ATCC 24843) GN=int6 PE=1 SV=1	4	13	0	0	2	4	0	0	57	14.89
104724	tr|B6K7G2|B6K7G2_SCHJY	40S ribosomal protein S25 OS=Schizosaccharomyces japonicus (strain yFS275 / FY16936) GN=SJAG_04672 PE=4 SV=1	0	0	3	0	0	0	3	0	10	14.88
101263	tr|B6JWK9|B6JWK9_SCHJY	ATP-dependent RNA helicase Sum3 OS=Schizosaccharomyces japonicus (strain yFS275 / FY16936) GN=SJAG_00786 PE=3 SV=1	3	5	5	7	2	2	2	3	69	14.54
107763	tr|S9Q4I1|S9Q4I1_SCHOY	rRNA processing protein Rrp15 OS=Schizosaccharomyces octosporus (strain yFS286) GN=SOCG_02466 PE=4 SV=1	0	7	0	0	0	2	0	0	24	14.54
100250	tr|S9R739|S9R739_SCHOY	Ribosome biogenesis protein ERB1 OS=Schizosaccharomyces octosporus (strain yFS286) GN=ERB1 PE=3 SV=1	0	35	0	0	0	6	0	0	83	14.49
105512	tr|S9PY85|S9PY85_SCHOY	FACT complex subunit POB3 OS=Schizosaccharomyces octosporus (strain yFS286) GN=SOCG_00172 PE=3 SV=1	5	5	2	5	2	1	1	2	59	14.49
100520	sp|P41918|RANA1_TOBAC	GTP-binding nuclear protein Ran-A1 OS=Nicotiana tabacum GN=RAN-A1 PE=2 SV=1	0	0	5	2	0	0	2	1	25	14
107340	tr|S9PZS5|S9PZS5_SCHOY	Carbamoyl-phosphate synthase OS=Schizosaccharomyces octosporus (strain yFS286) GN=SOCG_02029 PE=3 SV=1	38	8	15	8	16	4	6	6	249	13.87
114976	tr|S9W752|S9W752_SCHCR	FACT complex component Spt16 OS=Schizosaccharomyces cryophilus (strain OY26 / ATCC MYA-4695 / CBS 11777 / NBRC 106824 / NRRL Y48691) GN=SPOG_03052 PE=4 SV=1	10	4	5	13	6	2	3	4	116	13.74
119588	sp|Q9P7S2|RPN6_SCHPO	Probable 26S proteasome regulatory subunit rpn6 OS=Schizosaccharomyces pombe (strain 972 / ATCC 24843) GN=rpn6 PE=3 SV=1	0	0	4	9	0	0	3	6	47	13.74
106595	tr|S9PU93|S9PU93_SCHOY	Homocitrate synthase OS=Schizosaccharomyces octosporus (strain yFS286) GN=SOCG_01268 PE=3 SV=1	5	2	7	0	3	1	3	0	51	13.69
111821	sp|O59797|YCO6_SCHPO	Putative nucleosome assembly protein C364.06 OS=Schizosaccharomyces pombe (strain 972 / ATCC 24843) GN=SPCC364.06 PE=1 SV=1	0	4	3	5	0	2	2	3	44	13.54
105446	tr|S9PT60|S9PT60_SCHOY	19S proteasome regulatory subunit Rpn2 OS=Schizosaccharomyces octosporus (strain yFS286) GN=SOCG_00105 PE=4 SV=1	10	4	8	7	5	2	3	5	107	13.52
103011	tr|B6K119|B6K119_SCHJY	Translation elongation factor eEF3 OS=Schizosaccharomyces japonicus (strain yFS275 / FY16936) GN=SJAG_02738 PE=4 SV=1	6	7	7	11	4	5	3	4	116	13.36
113679	tr|S9XFJ7|S9XFJ7_SCHCR	Fatty acid synthase alpha subunit Lsd1 OS=Schizosaccharomyces cryophilus (strain OY26 / ATCC MYA-4695 / CBS 11777 / NBRC 106824 / NRRL Y48691) GN=SPOG_01727 PE=4 SV=1	17	12	11	14	8	4	6	5	202	13.36
117499	sp|O94501|TCPA_SCHPO	T-complex protein 1 subunit alpha OS=Schizosaccharomyces pombe (strain 972 / ATCC 24843) GN=cct1 PE=3 SV=1	5	3	3	5	4	3	3	5	60	13.33
101951	tr|B6JY85|B6JY85_SCHJY	19S proteasome regulatory subunit Rpt5 OS=Schizosaccharomyces japonicus (strain yFS275 / FY16936) GN=SJAG_01544 PE=3 SV=1	3	0	4	6	3	0	2	3	49	13.21
103343	tr|B6K3E4|B6K3E4_SCHJY	FACT complex subunit POB3 OS=Schizosaccharomyces japonicus (strain yFS275 / FY16936) GN=SJAG_03128 PE=3 SV=1	4	5	2	4	1	1	1	1	57	13.05
100436	tr|S9XJ92|S9XJ92_SCHCR	Pescadillo homolog OS=Schizosaccharomyces cryophilus (strain OY26 / ATCC MYA-4695 / CBS 11777 / NBRC 106824 / NRRL Y48691) GN=NOP7 PE=3 SV=1	0	19	4	0	0	4	2	0	69	12.98
102462	tr|B6K1L0|B6K1L0_SCHJY	60S ribosomal protein L36 OS=Schizosaccharomyces japonicus (strain yFS275 / FY16936) GN=SJAG_02121 PE=3 SV=1	0	8	0	7	0	2	0	2	12	12.95
117271	sp|Q09188|ADT_SCHPO	ADP,ATP carrier protein OS=Schizosaccharomyces pombe (strain 972 / ATCC 24843) GN=anc1 PE=2 SV=1	2	2	0	5	1	1	0	3	35	12.86
117799	sp|O00087|DLDH_SCHPO	Dihydrolipoyl dehydrogenase, mitochondrial OS=Schizosaccharomyces pombe (strain 972 / ATCC 24843) GN=dld1 PE=2 SV=2	6	4	0	4	5	4	0	3	55	12.8
120136	sp|O74173|EF1B_SCHPO	Elongation factor 1-beta OS=Schizosaccharomyces pombe (strain 972 / ATCC 24843) GN=tef5 PE=2 SV=1	3	0	0	3	2	0	0	1	23	12.78
104421	tr|B6K6J7|B6K6J7_SCHJY	rRNA processing protein Rrp15 OS=Schizosaccharomyces japonicus (strain yFS275 / FY16936) GN=SJAG_04330 PE=4 SV=1	0	6	0	0	0	1	0	0	24	12.76
101174	tr|B6JWB5|B6JWB5_SCHJY	Protein MAK16 OS=Schizosaccharomyces japonicus (strain yFS275 / FY16936) GN=SJAG_00689 PE=3 SV=1	0	9	0	0	0	2	0	0	36	12.64
117503	sp|Q9UTM4|TCPE_SCHPO	T-complex protein 1 subunit epsilon OS=Schizosaccharomyces pombe (strain 972 / ATCC 24843) GN=cct5 PE=3 SV=1	6	0	5	4	3	0	4	1	59	12.64
106378	tr|S9RGV8|S9RGV8_SCHOY	Phosphoglycerate mutase OS=Schizosaccharomyces octosporus (strain yFS286) GN=SOCG_01046 PE=3 SV=1	2	0	2	2	1	0	1	1	24	12.58
111428	sp|Q9P5N4|YH81_SCHPO	Uncharacterized amino-acid permease C359.01 OS=Schizosaccharomyces pombe (strain 972 / ATCC 24843) GN=SPBC359.01 PE=3 SV=2	4	0	0	4	2	0	0	1	64	12.58
104576	tr|B6K708|B6K708_SCHJY	Heat shock protein Pss1 OS=Schizosaccharomyces japonicus (strain yFS275 / FY16936) GN=SJAG_04511 PE=3 SV=1	3	3	7	7	2	2	4	2	80	12.45
117168	tr|S9PZD3|S9PZD3_SCHOY	Ribosome biogenesis protein YTM1 OS=Schizosaccharomyces octosporus (strain yFS286) GN=YTM1 PE=3 SV=1	0	12	0	0	0	2	0	0	48	12.37
117380	sp|P22068|ATPB_SCHPO	ATP synthase subunit beta, mitochondrial OS=Schizosaccharomyces pombe (strain 972 / ATCC 24843) GN=atp2 PE=1 SV=1	5	2	2	5	2	2	2	3	57	12.31
117419	sp|O59778|BIOB_SCHPO	Biotin synthase OS=Schizosaccharomyces pombe (strain 972 / ATCC 24843) GN=bio2 PE=1 SV=1	0	0	5	5	0	0	1	1	41	12.31
107484	tr|S9Q053|S9Q053_SCHOY	60S ribosomal protein L38 OS=Schizosaccharomyces octosporus (strain yFS286) GN=SOCG_02178 PE=3 SV=1	0	8	0	3	0	2	0	1	8	12.02
102887	tr|B6K0N9|B6K0N9_SCHJY	60S ribosomal protein L18 OS=Schizosaccharomyces japonicus (strain yFS275 / FY16936) GN=SJAG_02597 PE=4 SV=1	3	0	2	0	1	0	1	0	21	11.8
102403	tr|B6JZL0|B6JZL0_SCHJY	Adenine nucleotide carrier Anc1 OS=Schizosaccharomyces japonicus (strain yFS275 / FY16936) GN=SJAG_02050 PE=3 SV=1	2	2	0	4	1	1	0	2	34	11.71
109654	tr|S9Q563|S9Q563_SCHOY	60S ribosomal protein L38 OS=Schizosaccharomyces octosporus (strain yFS286) GN=SOCG_04417 PE=3 SV=1	0	8	0	3	0	2	0	1	9	11.71
107884	tr|S9Q1H4|S9Q1H4_SCHOY	Enolase OS=Schizosaccharomyces octosporus (strain yFS286) GN=SOCG_02592 PE=3 SV=1	3	2	3	3	1	1	1	1	47	11.63
104852	tr|B6K7V3|B6K7V3_SCHJY	RNA-binding protein OS=Schizosaccharomyces japonicus (strain yFS275 / FY16936) GN=SJAG_04825 PE=4 SV=2	3	0	3	3	1	0	1	1	43	11.62
103175	tr|B6K1J7|B6K1J7_SCHJY	Chaperonin-containing T-complex eta subunit Cct7 OS=Schizosaccharomyces japonicus (strain yFS275 / FY16936) GN=SJAG_02926 PE=3 SV=1	3	4	5	2	2	3	2	1	61	11.52
108801	tr|S9RK22|S9RK22_SCHOY	Acetolactate synthase OS=Schizosaccharomyces octosporus (strain yFS286) GN=SOCG_03534 PE=3 SV=1	6	0	5	4	4	0	3	3	72	11.09
101567	tr|B6JZU1|B6JZU1_SCHJY	19S proteasome regulatory subunit Rpt6 OS=Schizosaccharomyces japonicus (strain yFS275 / FY16936) GN=SJAG_01131 PE=3 SV=1	5	0	5	0	2	0	3	0	45	11.07
119678	sp|O43082|RR14C_SCHPO	Ribosomal RNA-processing protein 14-C OS=Schizosaccharomyces pombe (strain 972 / ATCC 24843) GN=rrp14c PE=1 SV=1	0	6	0	0	0	2	0	0	27	11.07
108777	tr|S9R7T6|S9R7T6_SCHOY	Chaperonin-containing T-complex theta subunit Cct8 OS=Schizosaccharomyces octosporus (strain yFS286) GN=SOCG_03510 PE=3 SV=1	5	2	6	0	2	2	4	0	60	10.91
115885	tr|S9XAA2|S9XAA2_SCHCR	Carbamoyl-phosphate synthase OS=Schizosaccharomyces cryophilus (strain OY26 / ATCC MYA-4695 / CBS 11777 / NBRC 106824 / NRRL Y48691) GN=SPOG_03982 PE=3 SV=1	32	6	11	5	13	3	5	4	248	10.88
119677	sp|Q9C0X8|RRP12_SCHPO	Putative ribosomal RNA-processing protein 12 OS=Schizosaccharomyces pombe (strain 972 / ATCC 24843) GN=rrp12 PE=3 SV=1	0	7	12	9	0	5	6	4	130	10.73
102151	tr|B6JYU6|B6JYU6_SCHJY	Serine hydroxymethyltransferase OS=Schizosaccharomyces japonicus (strain yFS275 / FY16936) GN=SJAG_01766 PE=3 SV=1	2	3	4	2	1	1	1	1	51	10.7
108991	tr|S9QZW8|S9QZW8_SCHOY	Acetyltransferase component of pyruvate dehydrogenase complex OS=Schizosaccharomyces octosporus (strain yFS286) GN=SOCG_03732 PE=3 SV=1	2	0	3	3	1	0	1	1	52	10.6
111061	sp|Q9C0Y2|YKL1_SCHPO	Putative cell agglutination protein SPAPB2C8.01 OS=Schizosaccharomyces pombe (strain 972 / ATCC 24843) GN=SPAPB2C8.01 PE=3 SV=1	6	4	7	9	2	1	2	2	124	10.48
119720	sp|P53694|RTN1_SCHPO	Reticulon-like protein 1 OS=Schizosaccharomyces pombe (strain 972 / ATCC 24843) GN=rtn1 PE=1 SV=1	3	0	2	2	2	0	1	1	34	10.4
107858	tr|S9Q644|S9Q644_SCHOY	Ribosome biogenesis protein Brx1 OS=Schizosaccharomyces octosporus (strain yFS286) GN=SOCG_02564 PE=4 SV=1	0	7	0	0	0	2	0	0	34	10.34
102806	tr|B6K2P2|B6K2P2_SCHJY	Ribosome biogenesis protein Brx1 OS=Schizosaccharomyces japonicus (strain yFS275 / FY16936) GN=SJAG_02508 PE=4 SV=1	0	7	0	0	0	2	0	0	34	10.31
103728	tr|B6K4K7|B6K4K7_SCHJY	T-complex protein 1 subunit gamma OS=Schizosaccharomyces japonicus (strain yFS275 / FY16936) GN=SJAG_03570 PE=3 SV=1	6	0	4	2	3	0	3	2	58	10.27
107516	tr|S9R983|S9R983_SCHOY	Heat shock protein BiP OS=Schizosaccharomyces octosporus (strain yFS286) GN=SOCG_02212 PE=3 SV=1	4	4	2	5	3	3	1	2	73	10.27
110354	sp|Q9P544|VDAC_SCHPO	Probable mitochondrial outer membrane protein porin OS=Schizosaccharomyces pombe (strain 972 / ATCC 24843) GN=SPAC1635.01 PE=3 SV=1	3	0	3	0	2	0	2	0	30	10.12
107654	tr|S9R9N6|S9R9N6_SCHOY	Heat shock protein Pdr13 OS=Schizosaccharomyces octosporus (strain yFS286) GN=SOCG_02356 PE=3 SV=1	3	2	2	4	2	2	2	2	55	10.05
102605	tr|B6K226|B6K226_SCHJY	Homocysteine methyltransferase OS=Schizosaccharomyces japonicus (strain yFS275 / FY16936) GN=SJAG_02290 PE=3 SV=2	5	6	3	4	2	3	1	1	90	9.96
111726	sp|O14053|UTP21_SCHPO	U3 small nucleolar RNA-associated protein 21 homolog OS=Schizosaccharomyces pombe (strain 972 / ATCC 24843) GN=SPCC1672.07 PE=3 SV=1	3	4	9	4	2	2	5	3	101	9.95
119590	sp|O74440|RPN8_SCHPO	26S proteasome regulatory subunit rpn8 OS=Schizosaccharomyces pombe (strain 972 / ATCC 24843) GN=rpn8 PE=3 SV=1	0	0	3	4	0	0	3	4	36	9.84
106062	tr|S9PYD3|S9PYD3_SCHOY	Brix domain-containing protein Rpf1 OS=Schizosaccharomyces octosporus (strain yFS286) GN=SOCG_00726 PE=4 SV=1	0	7	0	0	0	3	0	0	36	9.75
111114	sp|Q09740|GFA1_SCHPO	Probable glutamine--fructose-6-phosphate aminotransferase [isomerizing] OS=Schizosaccharomyces pombe (strain 972 / ATCC 24843) GN=SPBC12C2.11 PE=3 SV=2	5	2	5	3	3	1	3	1	77	9.71
102808	tr|B6K2P4|B6K2P4_SCHJY	60S ribosomal protein L43-B OS=Schizosaccharomyces japonicus (strain yFS275 / FY16936) GN=SJAG_02510 PE=3 SV=1	0	3	0	2	0	2	0	2	10	9.65
106637	tr|S9PUF1|S9PUF1_SCHOY	FACT complex component Spt16 OS=Schizosaccharomyces octosporus (strain yFS286) GN=SOCG_01311 PE=4 SV=1	7	3	4	8	5	2	3	4	116	9.51
107311	tr|S9RKM0|S9RKM0_SCHOY	T-complex protein 1 subunit gamma OS=Schizosaccharomyces octosporus (strain yFS286) GN=SOCG_01997 PE=3 SV=1	6	0	3	2	3	0	2	1	58	9.4
111527	sp|P78812|6PGD_SCHPO	6-phosphogluconate dehydrogenase, decarboxylating OS=Schizosaccharomyces pombe (strain 972 / ATCC 24843) GN=SPBC660.16 PE=1 SV=2	3	0	0	7	2	0	0	3	54	9.32
116123	tr|S9VNA6|S9VNA6_SCHCR	Chaperonin-containing T-complex theta subunit Cct8 OS=Schizosaccharomyces cryophilus (strain OY26 / ATCC MYA-4695 / CBS 11777 / NBRC 106824 / NRRL Y48691) GN=SPOG_04228 PE=3 SV=1	3	4	4	0	1	3	3	0	60	9.21
103706	tr|B6K4I4|B6K4I4_SCHJY	Cytoplasmic isoleucine-tRNA ligase Irs1 OS=Schizosaccharomyces japonicus (strain yFS275 / FY16936) GN=SJAG_03545 PE=3 SV=1	5	8	4	5	2	3	2	3	122	8.99
101428	tr|B6JX37|B6JX37_SCHJY	Carbamoyl-phosphate synthase OS=Schizosaccharomyces japonicus (strain yFS275 / FY16936) GN=SJAG_00964 PE=3 SV=1	19	7	9	8	8	4	4	4	246	8.73
100436	tr|B6JWV7|B6JWV7_SCHJY	Pescadillo homolog OS=Schizosaccharomyces japonicus (strain yFS275 / FY16936) GN=NOP7 PE=3 SV=1	0	10	2	0	0	2	1	0	69	8.65
112287	tr|S9XDQ4|S9XDQ4_SCHCR	Tryptophan synthase OS=Schizosaccharomyces cryophilus (strain OY26 / ATCC MYA-4695 / CBS 11777 / NBRC 106824 / NRRL Y48691) GN=SPOG_00313 PE=3 SV=1	4	5	4	0	1	1	1	0	75	8.64
107427	tr|S9Q014|S9Q014_SCHOY	Protein MAK16 OS=Schizosaccharomyces octosporus (strain yFS286) GN=SOCG_02120 PE=3 SV=1	0	6	0	0	0	2	0	0	35	8.56
100086	tr|A0A0X8HVT0|A0A0X8HVT0_9SACH	HGR005Wp OS=Eremothecium sinecaudum GN=AW171_hschr74376 PE=4 SV=1	2	0	2	2	1	0	1	1	35	8.54
117268	sp|Q9C0V1|AMT1_SCHPO	Ammonium transporter 1 OS=Schizosaccharomyces pombe (strain 972 / ATCC 24843) GN=amt1 PE=3 SV=1	3	0	4	2	2	0	2	2	53	8.43
117324	sp|Q9P7R0|ARO1_SCHPO	Pentafunctional AROM polypeptide OS=Schizosaccharomyces pombe (strain 972 / ATCC 24843) GN=aro1 PE=1 SV=1	14	3	3	9	8	3	3	5	174	8.35
119681	sp|Q9UUI4|NOP53_SCHPO	Ribosome biogenesis protein NOP53 OS=Schizosaccharomyces pombe (strain 972 / ATCC 24843) GN=rrp16 PE=1 SV=1	0	8	0	0	0	4	0	0	48	8.32
106767	tr|S9QY53|S9QY53_SCHOY	GTPase Grn1 OS=Schizosaccharomyces octosporus (strain yFS286) GN=SOCG_01443 PE=4 SV=1	0	9	0	0	0	3	0	0	54	8.27
104443	tr|B6K6M0|B6K6M0_SCHJY	RuvB-like helicase OS=Schizosaccharomyces japonicus (strain yFS275 / FY16936) GN=SJAG_04355 PE=3 SV=1	2	3	0	2	1	1	0	1	50	8.07
111604	sp|Q9P7D4|ACON2_SCHPO	Homocitrate dehydratase, mitochondrial OS=Schizosaccharomyces pombe (strain 972 / ATCC 24843) GN=SPBP4H10.15 PE=3 SV=3	4	7	3	2	3	4	3	2	100	8.01
118601	sp|Q10234|RT05_SCHPO	Probable 37S ribosomal protein S5, mitochondrial OS=Schizosaccharomyces pombe (strain 972 / ATCC 24843) GN=mrp5 PE=1 SV=1	4	0	3	0	2	0	2	0	44	7.97
101410	tr|B6JX17|B6JX17_SCHJY	Fibrillarin OS=Schizosaccharomyces japonicus (strain yFS275 / FY16936) GN=SJAG_00943 PE=3 SV=1	0	5	5	5	0	2	3	2	32	7.93
107060	tr|S9PVL3|S9PVL3_SCHOY	U3 snoRNP-associated protein Cic1/Utp30 family protein OS=Schizosaccharomyces octosporus (strain yFS286) GN=SOCG_01740 PE=4 SV=1	0	7	0	0	0	1	0	0	44	7.93
105372	tr|S9R1H2|S9R1H2_SCHOY	RuvB-like helicase OS=Schizosaccharomyces octosporus (strain yFS286) GN=SOCG_00031 PE=3 SV=1	3	0	2	3	2	0	1	2	51	7.83
118638	sp|O74781|SYRC_SCHPO	Probable arginine--tRNA ligase, cytoplasmic OS=Schizosaccharomyces pombe (strain 972 / ATCC 24843) GN=mrs1 PE=2 SV=1	0	5	3	3	0	3	3	2	71	7.79
117552	sp|Q10161|CLH_SCHPO	Probable clathrin heavy chain OS=Schizosaccharomyces pombe (strain 972 / ATCC 24843) GN=chc1 PE=1 SV=1	10	8	2	9	7	5	2	4	190	7.64
116733	tr|S9X532|S9X532_SCHCR	Fructose-bisphosphate aldolase Fba1 OS=Schizosaccharomyces cryophilus (strain OY26 / ATCC MYA-4695 / CBS 11777 / NBRC 106824 / NRRL Y48691) GN=SPOG_04854 PE=4 SV=1	2	0	0	4	2	0	0	2	39	7.6
119580	sp|O94444|RPN10_SCHPO	26S proteasome regulatory subunit rpn10 OS=Schizosaccharomyces pombe (strain 972 / ATCC 24843) GN=rpn10 PE=1 SV=1	0	0	2	2	0	0	1	1	27	7.37
111533	sp|Q9C1X1|PWP2_SCHPO	Periodic tryptophan protein 2 homolog OS=Schizosaccharomyces pombe (strain 972 / ATCC 24843) GN=SPBC713.04c PE=1 SV=1	2	5	4	3	2	4	3	3	95	7.34
117901	sp|Q9UQW6|THIL_SCHPO	Acetyl-CoA acetyltransferase OS=Schizosaccharomyces pombe (strain 972 / ATCC 24843) GN=erg10 PE=2 SV=1	0	0	3	3	0	0	2	2	41	7.32
108959	tr|S9QZS9|S9QZS9_SCHOY	60S ribosome subunit biogenesis protein NIP7 OS=Schizosaccharomyces octosporus (strain yFS286) GN=SOCG_03696 PE=3 SV=1	0	3	0	0	0	2	0	0	21	7.28
115150	tr|S9VU97|S9VU97_SCHCR	ATP-dependent RNA helicase Sum3 OS=Schizosaccharomyces cryophilus (strain OY26 / ATCC MYA-4695 / CBS 11777 / NBRC 106824 / NRRL Y48691) GN=SPOG_03230 PE=3 SV=1	4	2	0	3	3	2	0	2	69	7.2
117979	sp|O59730|MAP1_SCHPO	Methionine aminopeptidase 1 OS=Schizosaccharomyces pombe (strain 972 / ATCC 24843) GN=fma1 PE=1 SV=1	0	6	0	0	0	3	0	0	42	7.12
107434	tr|S9RL32|S9RL32_SCHOY	ATP synthase subunit beta OS=Schizosaccharomyces octosporus (strain yFS286) GN=SOCG_02127 PE=3 SV=1	3	0	0	3	1	0	0	2	57	7.06
117429	sp|O60096|RT35_SCHPO	37S ribosomal protein S35, mitochondrial OS=Schizosaccharomyces pombe (strain 972 / ATCC 24843) GN=bot1 PE=2 SV=1	3	0	0	2	3	0	0	2	36	7
120427	sp|O13742|VPH1_SCHPO	V-type proton ATPase subunit a OS=Schizosaccharomyces pombe (strain 972 / ATCC 24843) GN=vph1 PE=3 SV=2	7	0	0	6	4	0	0	3	94	6.91
107493	tr|S9Q059|S9Q059_SCHOY	ATP-dependent RNA helicase Ddx27/Drs1 OS=Schizosaccharomyces octosporus (strain yFS286) GN=SOCG_02188 PE=3 SV=1	0	11	0	0	0	3	0	0	80	6.86
111135	sp|O60071|YBB9_SCHPO	Uncharacterized protein C13G1.09 OS=Schizosaccharomyces pombe (strain 972 / ATCC 24843) GN=SPBC13G1.09 PE=1 SV=1	0	0	2	5	0	0	1	3	51	6.82
101101	tr|B6JW40|B6JW40_SCHJY	Chaperonin-containing T-complex alpha subunit Cct1 OS=Schizosaccharomyces japonicus (strain yFS275 / FY16936) GN=SJAG_00609 PE=3 SV=1	2	2	2	2	1	2	2	2	60	6.64
114875	tr|S9W5J7|S9W5J7_SCHCR	19S proteasome regulatory subunit Mts4 OS=Schizosaccharomyces cryophilus (strain OY26 / ATCC MYA-4695 / CBS 11777 / NBRC 106824 / NRRL Y48691) GN=SPOG_02944 PE=4 SV=1	6	0	3	4	4	0	2	3	98	6.63
109319	tr|S9PTR3|S9PTR3_SCHOY	ATP-dependent RNA helicase Sum3 OS=Schizosaccharomyces octosporus (strain yFS286) GN=SOCG_04070 PE=3 SV=1	3	2	0	3	2	2	0	2	69	6.54
110479	sp|Q9UTF7|ELOH1_SCHPO	Putative elongation of fatty acids protein 1 OS=Schizosaccharomyces pombe (strain 972 / ATCC 24843) GN=SPAC1B2.03c PE=1 SV=1	0	0	2	3	0	0	1	1	38	6.53
118637	sp|O14006|RT09_SCHPO	37S ribosomal protein S9, mitochondrial OS=Schizosaccharomyces pombe (strain 972 / ATCC 24843) GN=mrps9 PE=1 SV=2	4	0	0	0	2	0	0	0	31	6.44
118388	sp|P40375|MAOX_SCHPO	NAD-dependent malic enzyme OS=Schizosaccharomyces pombe (strain 972 / ATCC 24843) GN=mae2 PE=1 SV=1	2	0	3	3	2	0	3	2	62	6.4
117311	sp|O74548|ARGD_SCHPO	Probable acetylornithine aminotransferase, mitochondrial OS=Schizosaccharomyces pombe (strain 972 / ATCC 24843) GN=arg1 PE=2 SV=1	0	2	4	0	0	2	3	0	47	6.32
102888	tr|B6K0P0|B6K0P0_SCHJY	ATP synthase subunit beta OS=Schizosaccharomyces japonicus (strain yFS275 / FY16936) GN=SJAG_02598 PE=3 SV=1	3	0	0	2	1	0	0	1	56	6.25
106427	tr|S9R4R5|S9R4R5_SCHOY	Ribosome biogenesis protein Nop16 OS=Schizosaccharomyces octosporus (strain yFS286) GN=SOCG_01095 PE=4 SV=1	0	3	0	0	0	1	0	0	24	6.23
118360	sp|Q9Y802|LSD1_SCHPO	Lysine-specific histone demethylase 1 OS=Schizosaccharomyces pombe (strain 972 / ATCC 24843) GN=lsd1 PE=1 SV=1	4	4	3	3	4	3	3	3	113	6.21
100511	sp|P46471|PRS7_MOUSE	26S proteasome regulatory subunit 7 OS=Mus musculus GN=Psmc2 PE=1 SV=5	2	0	2	0	2	0	2	0	49	6.17
119682	sp|O14012|RRP17_SCHPO	Ribosomal RNA-processing protein 17 OS=Schizosaccharomyces pombe (strain 972 / ATCC 24843) GN=rrp17 PE=3 SV=1	0	3	0	0	0	2	0	0	24	6.17
102720	tr|B6K2E8|B6K2E8_SCHJY	FACT complex component Spt16 OS=Schizosaccharomyces japonicus (strain yFS275 / FY16936) GN=SJAG_02416 PE=4 SV=1	5	0	4	4	2	0	2	2	116	6.04
119116	sp|O14313|PMP20_SCHPO	Putative peroxiredoxin pmp20 OS=Schizosaccharomyces pombe (strain 972 / ATCC 24843) GN=pmp20 PE=2 SV=2	0	0	0	2	0	0	0	1	17	6
116086	tr|S9W6Z6|S9W6Z6_SCHCR	Chaperonin-containing T-complex zeta subunit Cct6 OS=Schizosaccharomyces cryophilus (strain OY26 / ATCC MYA-4695 / CBS 11777 / NBRC 106824 / NRRL Y48691) GN=SPOG_04191 PE=3 SV=1	0	0	3	5	0	0	3	3	59	5.95
100925	tr|B6JVK1|B6JVK1_SCHJY	GTPase Cwf10 OS=Schizosaccharomyces japonicus (strain yFS275 / FY16936) GN=SJAG_00414 PE=4 SV=1	3	3	4	3	1	1	1	1	112	5.79
102107	tr|B6JYP9|B6JYP9_SCHJY	Peptidyl-prolyl cis-trans isomerase OS=Schizosaccharomyces japonicus (strain yFS275 / FY16936) GN=SJAG_01714 PE=3 SV=2	0	0	0	2	0	0	0	1	17	5.72
105705	tr|S9PXA7|S9PXA7_SCHOY	Arginase OS=Schizosaccharomyces octosporus (strain yFS286) GN=SOCG_00365 PE=3 SV=1	0	0	0	6	0	0	0	2	35	5.72
109049	tr|S9R040|S9R040_SCHOY	19S proteasome regulatory subunit Rpn8 OS=Schizosaccharomyces octosporus (strain yFS286) GN=SOCG_03791 PE=4 SV=1	0	0	2	2	0	0	2	2	36	5.56
111173	sp|Q9P6J9|YHD1_SCHPO	Putative inorganic phosphate transporter C1683.01 OS=Schizosaccharomyces pombe (strain 972 / ATCC 24843) GN=SPBC1683.01 PE=3 SV=1	3	2	0	2	2	1	0	2	64	5.45
111133	sp|O60064|YBB2_SCHPO	Probable mannose-1-phosphate guanyltransferase OS=Schizosaccharomyces pombe (strain 972 / ATCC 24843) GN=SPBC13G1.02 PE=3 SV=1	0	5	0	0	0	3	0	0	46	5.43
111067	sp|Q9URW6|YIE2_SCHPO	SH3 domain-containing protein PJ696.02 OS=Schizosaccharomyces pombe (strain 972 / ATCC 24843) GN=SPAPJ696.02 PE=1 SV=1	0	5	0	0	0	3	0	0	46	5.39
117178	sp|Q92367|AAP1_SCHPO	Amino-acid permease 1 OS=Schizosaccharomyces pombe (strain 972 / ATCC 24843) GN=aap1 PE=3 SV=1	2	0	2	3	1	0	1	1	65	5.37
119875	sp|O74453|SKB15_SCHPO	Shk1 kinase-binding protein 15 OS=Schizosaccharomyces pombe (strain 972 / ATCC 24843) GN=skb15 PE=4 SV=1	0	4	0	0	0	2	0	0	38	5.31
101956	tr|B6JY91|B6JY91_SCHJY	60S ribosomal protein L7 OS=Schizosaccharomyces japonicus (strain yFS275 / FY16936) GN=SJAG_01551 PE=4 SV=1	0	3	0	4	0	2	0	2	28	5.3
118855	sp|O14164|EIF3C_SCHPO	Eukaryotic translation initiation factor 3 subunit C OS=Schizosaccharomyces pombe (strain 972 / ATCC 24843) GN=nip1 PE=1 SV=2	0	11	0	0	0	4	0	0	104	5.27
106871	tr|S9QYE6|S9QYE6_SCHOY	ATP-dependent RNA helicase Dbp10 OS=Schizosaccharomyces octosporus (strain yFS286) GN=SOCG_01549 PE=4 SV=1	0	10	0	0	0	2	0	0	96	5.21
110344	sp|Q9P3A9|YIL5_SCHPO	Uncharacterized protein C1565.05 OS=Schizosaccharomyces pombe (strain 972 / ATCC 24843) GN=SPAC1565.05 PE=4 SV=1	0	2	3	4	0	1	2	3	87	5.19
109678	tr|S9Q583|S9Q583_SCHOY	Ribosome biogenesis protein Rrp14-C OS=Schizosaccharomyces octosporus (strain yFS286) GN=SOCG_04442 PE=4 SV=1	0	3	0	0	0	2	0	0	29	5.18
104981	tr|B6K888|B6K888_SCHJY	Protein phosphatase regulatory subunit Sds22 OS=Schizosaccharomyces japonicus (strain yFS275 / FY16936) GN=SJAG_04968 PE=4 SV=2	0	0	0	3	0	0	0	1	39	5.17
111648	sp|Q96WV5|COPA_SCHPO	Putative coatomer subunit alpha OS=Schizosaccharomyces pombe (strain 972 / ATCC 24843) GN=SPBPJ4664.04 PE=1 SV=1	6	0	3	5	4	0	3	3	136	5.14
108814	tr|S9Q2K8|S9Q2K8_SCHOY	Chaperonin-containing T-complex zeta subunit Cct6 OS=Schizosaccharomyces octosporus (strain yFS286) GN=SOCG_03547 PE=3 SV=1	0	0	3	4	0	0	3	2	59	5.11
120382	sp|O60179|UTP10_SCHPO	U3 small nucleolar RNA-associated protein 10 OS=Schizosaccharomyces pombe (strain 972 / ATCC 24843) GN=utp10 PE=3 SV=1	5	7	4	3	4	6	3	3	186	5.1
104737	tr|B6K7H6|B6K7H6_SCHJY	Homocitrate synthase OS=Schizosaccharomyces japonicus (strain yFS275 / FY16936) GN=SJAG_04688 PE=3 SV=2	2	0	3	0	2	0	1	0	50	5.03
117476	sp|P36621|CAP_SCHPO	Adenylyl cyclase-associated protein OS=Schizosaccharomyces pombe (strain 972 / ATCC 24843) GN=cap1 PE=1 SV=1	3	0	0	3	2	0	0	1	60	4.98
119052	sp|P87233|PHF1_SCHPO	SWM histone demethylase complex subunit phf1 OS=Schizosaccharomyces pombe (strain 972 / ATCC 24843) GN=phf1 PE=1 SV=1	5	0	0	0	3	0	0	0	51	4.88
103258	tr|B6K354|B6K354_SCHJY	RuvB-like helicase OS=Schizosaccharomyces japonicus (strain yFS275 / FY16936) GN=SJAG_03036 PE=3 SV=2	3	0	0	0	1	0	0	0	51	4.87
117086	tr|B6K4B8|B6K4B8_SCHJY	Eukaryotic translation initiation factor 3 subunit G OS=Schizosaccharomyces japonicus (strain yFS275 / FY16936) GN=TIF35 PE=3 SV=1	0	4	3	0	0	3	2	0	31	4.84
118346	sp|O14289|LEUC_SCHPO	3-isopropylmalate dehydratase OS=Schizosaccharomyces pombe (strain 972 / ATCC 24843) GN=leu2 PE=1 SV=1	4	0	4	0	3	0	3	0	83	4.83
111973	sp|Q96WV0|UREG_SCHPO	Uncharacterized urease accessory protein ureG-like OS=Schizosaccharomyces pombe (strain 972 / ATCC 24843) GN=SPCPB16A4.05c PE=3 SV=1	0	0	3	0	0	0	2	0	31	4.79
119999	sp|P78814|SRP2_SCHPO	Pre-mRNA-splicing factor srp2 OS=Schizosaccharomyces pombe (strain 972 / ATCC 24843) GN=srp2 PE=1 SV=2	0	0	0	4	0	0	0	2	43	4.7
103062	tr|B6K173|B6K173_SCHJY	Pyruvate kinase OS=Schizosaccharomyces japonicus (strain yFS275 / FY16936) GN=SJAG_02796 PE=3 SV=1	2	0	0	0	2	0	0	0	55	4.51
113882	tr|S9W2H2|S9W2H2_SCHCR	60S ribosomal protein OS=Schizosaccharomyces cryophilus (strain OY26 / ATCC MYA-4695 / CBS 11777 / NBRC 106824 / NRRL Y48691) GN=SPOG_01935 PE=4 SV=1	0	2	0	0	0	1	0	0	22	4.48
118357	sp|P87308|LSB5_SCHPO	Protein lsb5 OS=Schizosaccharomyces pombe (strain 972 / ATCC 24843) GN=lsb5 PE=3 SV=1	0	3	0	0	0	2	0	0	34	4.39
117317	sp|O60060|CARA_SCHPO	Carbamoyl-phosphate synthase arginine-specific small chain OS=Schizosaccharomyces pombe (strain 972 / ATCC 24843) GN=arg5 PE=3 SV=1	2	0	2	0	2	0	1	0	46	4.38
102687	tr|B6K2B0|B6K2B0_SCHJY	Chaperonin-containing T-complex zeta subunit Cct6 OS=Schizosaccharomyces japonicus (strain yFS275 / FY16936) GN=SJAG_02378 PE=3 SV=1	0	0	2	4	0	0	2	2	58	4.28
108871	tr|S9PZ96|S9PZ96_SCHOY	Chaperonin-containing T-complex alpha subunit Cct1 OS=Schizosaccharomyces octosporus (strain yFS286) GN=SOCG_03605 PE=3 SV=1	0	0	2	3	0	0	2	3	60	4.16
111340	sp|O74766|PUT2_SCHPO	Probable delta-1-pyrroline-5-carboxylate dehydrogenase OS=Schizosaccharomyces pombe (strain 972 / ATCC 24843) GN=SPBC24C6.04 PE=1 SV=1	0	2	0	3	0	1	0	1	60	4.15
120361	sp|P32747|PYRD_SCHPO	Dihydroorotate dehydrogenase (quinone), mitochondrial OS=Schizosaccharomyces pombe (strain 972 / ATCC 24843) GN=ura3 PE=1 SV=1	0	0	2	2	0	0	1	2	48	4.14
120384	sp|Q9USN3|UTP13_SCHPO	Probable U3 small nucleolar RNA-associated protein 13 OS=Schizosaccharomyces pombe (strain 972 / ATCC 24843) GN=utp13 PE=3 SV=3	0	0	4	3	0	0	3	2	86	4.08
111284	sp|O60169|YHC5_SCHPO	Uncharacterized protein C19F8.05 OS=Schizosaccharomyces pombe (strain 972 / ATCC 24843) GN=SPBC19F8.05 PE=4 SV=1	2	0	0	0	2	0	0	0	25	3.95
116283	tr|S9WWZ0|S9WWZ0_SCHCR	Cytoplasmic methionine-tRNA ligase Mrs1 OS=Schizosaccharomyces cryophilus (strain OY26 / ATCC MYA-4695 / CBS 11777 / NBRC 106824 / NRRL Y48691) GN=SPOG_04394 PE=3 SV=1	0	3	4	3	0	2	3	2	89	3.93
110414	sp|Q10318|ILV3_SCHPO	Putative dihydroxy-acid dehydratase, mitochondrial OS=Schizosaccharomyces pombe (strain 972 / ATCC 24843) GN=SPAC17G8.06c PE=2 SV=1	3	2	0	0	2	2	0	0	64	3.91
111069	tr|S9RL14|S9RL14_SCHOY	AdoMet-dependent rRNA methyltransferase SPB1 OS=Schizosaccharomyces octosporus (strain yFS286) GN=SPB1 PE=3 SV=1	0	7	0	0	0	3	0	0	91	3.84
119281	sp|Q9P380|PTR2_SCHPO	Probable peptide transporter ptr2 OS=Schizosaccharomyces pombe (strain 972 / ATCC 24843) GN=ptr2 PE=1 SV=1	0	0	5	0	0	0	3	0	68	3.65
118077	sp|O13940|GLY1_SCHPO	Probable low-specificity L-threonine aldolase OS=Schizosaccharomyces pombe (strain 972 / ATCC 24843) GN=gly1 PE=3 SV=1	0	3	0	0	0	2	0	0	41	3.63
108603	tr|S9Q211|S9Q211_SCHOY	19S proteasome regulatory subunit Mts4 OS=Schizosaccharomyces octosporus (strain yFS286) GN=SOCG_03330 PE=4 SV=1	3	0	0	3	3	0	0	2	98	3.58
100321	tr|S9RK38|S9RK38_SCHOY	Eukaryotic translation initiation factor 3 subunit E OS=Schizosaccharomyces octosporus (strain yFS286) GN=INT6 PE=3 SV=1	0	4	0	0	0	2	0	0	57	3.53
103058	tr|B6K167|B6K167_SCHJY	Phosphoserine aminotransferase OS=Schizosaccharomyces japonicus (strain yFS275 / FY16936) GN=SJAG_02791 PE=3 SV=1	0	0	0	3	0	0	0	3	43	3.48
107283	tr|S9R8E9|S9R8E9_SCHOY	Translation initiation factor eIF5 OS=Schizosaccharomyces octosporus (strain yFS286) GN=SOCG_01969 PE=4 SV=1	0	3	0	0	0	1	0	0	43	3.45
118816	sp|P87115|NAT10_SCHPO	RNA cytidine acetyltransferase OS=Schizosaccharomyces pombe (strain 972 / ATCC 24843) GN=nat10 PE=1 SV=1	0	6	2	0	0	5	2	0	116	3.44
100295	sp|Q96299|14339_ARATH	14-3-3-like protein GF14 mu OS=Arabidopsis thaliana GN=GRF9 PE=1 SV=2	0	0	0	2	0	0	0	1	30	3.39
110693	sp|Q9P7C0|YKU5_SCHPO	Uncharacterized WD repeat-containing protein C2E1P5.05 OS=Schizosaccharomyces pombe (strain 972 / ATCC 24843) GN=SPAC2E1P5.05 PE=4 SV=1	2	0	2	0	2	0	2	0	59	3.38
109495	tr|S9PN87|S9PN87_SCHOY	RNA-binding protein OS=Schizosaccharomyces octosporus (strain yFS286) GN=SOCG_04250 PE=4 SV=1	0	3	0	0	0	2	0	0	45	3.35
111215	sp|Q9P7W7|YGQ3_SCHPO	Uncharacterized ARM-like repeat-containing protein C1703.03c OS=Schizosaccharomyces pombe (strain 972 / ATCC 24843) GN=SPBC1703.03c PE=4 SV=1	5	0	0	0	3	0	0	0	75	3.34
118865	sp|O14236|NOG2_SCHPO	Nucleolar GTP-binding protein 2 OS=Schizosaccharomyces pombe (strain 972 / ATCC 24843) GN=nog2 PE=1 SV=1	0	4	0	0	0	3	0	0	60	3.34
117707	sp|P78820|ACAC_SCHPO	Acetyl-CoA carboxylase OS=Schizosaccharomyces pombe (strain 972 / ATCC 24843) GN=cut6 PE=1 SV=2	9	8	0	0	6	5	0	0	257	3.31
120430	sp|Q9URZ5|VPS1_SCHPO	Vacuolar protein sorting-associated protein 1 OS=Schizosaccharomyces pombe (strain 972 / ATCC 24843) GN=vps1 PE=3 SV=2	3	0	2	0	3	0	2	0	76	3.3
105953	tr|S9RFJ0|S9RFJ0_SCHOY	Noc2p-Noc3p complex subunit Noc2 family protein OS=Schizosaccharomyces octosporus (strain yFS286) GN=SOCG_00616 PE=4 SV=1	0	4	0	0	0	1	0	0	61	3.28
108249	tr|S9PXD6|S9PXD6_SCHOY	Ribonucleoside-diphosphate reductase OS=Schizosaccharomyces octosporus (strain yFS286) GN=SOCG_02964 PE=3 SV=1	2	0	0	4	2	0	0	2	92	3.27
106244	tr|S9R491|S9R491_SCHOY	rRNA processing protein Rrp16 OS=Schizosaccharomyces octosporus (strain yFS286) GN=SOCG_00911 PE=4 SV=1	0	3	0	0	0	1	0	0	47	3.16
105036	tr|B6K8E8|B6K8E8_SCHJY	Sulfite reductase Sir1 OS=Schizosaccharomyces japonicus (strain yFS275 / FY16936) GN=SJAG_05027 PE=4 SV=1	4	0	2	4	2	0	1	3	161	3.11
109323	tr|S9R9R6|S9R9R6_SCHOY	Urease accessory protein UREG OS=Schizosaccharomyces octosporus (strain yFS286) GN=SOCG_04074 PE=3 SV=1	0	0	2	0	0	0	1	0	32	3.11
119777	sp|Q9P4X4|SEC17_SCHPO	Probable vesicular-fusion protein sec17 homolog OS=Schizosaccharomyces pombe (strain 972 / ATCC 24843) GN=sec17 PE=1 SV=1	2	0	0	0	2	0	0	0	32	3.11
103879	tr|B6K2T2|B6K2T2_SCHJY	ATP-dependent RNA helicase Ddx27/Drs1 OS=Schizosaccharomyces japonicus (strain yFS275 / FY16936) GN=SJAG_03730 PE=3 SV=1	0	5	0	0	0	2	0	0	82	3.06
100250	tr|B6K1A5|B6K1A5_SCHJY	Ribosome biogenesis protein ERB1 OS=Schizosaccharomyces japonicus (strain yFS275 / FY16936) GN=ERB1 PE=3 SV=1	0	5	0	0	0	2	0	0	84	2.97
110058	tr|S9PXG1|S9PXG1_SCHOY	Clathrin heavy chain OS=Schizosaccharomyces octosporus (strain yFS286) GN=SOCG_04836 PE=3 SV=1	4	4	0	3	3	2	0	2	189	2.92
120413	sp|P31406|VATA_SCHPO	V-type proton ATPase catalytic subunit A OS=Schizosaccharomyces pombe (strain 972 / ATCC 24843) GN=vma1 PE=3 SV=1	2	0	2	0	2	0	2	0	69	2.91
111451	sp|P87177|YB1C_SCHPO	Uncharacterized WD repeat-containing protein C3D6.12 OS=Schizosaccharomyces pombe (strain 972 / ATCC 24843) GN=SPBC3D6.12 PE=1 SV=1	3	3	0	0	2	3	0	0	103	2.9
111720	sp|O94413|KPR2_SCHPO	Ribose-phosphate pyrophosphokinase 2 OS=Schizosaccharomyces pombe (strain 972 / ATCC 24843) GN=SPCC1620.06c PE=1 SV=1	0	0	2	0	0	0	2	0	35	2.88
117084	tr|S9PY11|S9PY11_SCHOY	Eukaryotic translation initiation factor 3 subunit A OS=Schizosaccharomyces octosporus (strain yFS286) GN=TIF32 PE=3 SV=1	0	5	0	0	0	4	0	0	107	2.81
117965	sp|O74842|FFT2_SCHPO	ATP-dependent helicase fft2 OS=Schizosaccharomyces pombe (strain 972 / ATCC 24843) GN=fft2 PE=1 SV=1	8	0	0	0	6	0	0	0	144	2.79
107594	tr|S9Q0H7|S9Q0H7_SCHOY	Uncharacterized protein OS=Schizosaccharomyces octosporus (strain yFS286) GN=SOCG_02293 PE=4 SV=1	0	2	0	0	0	1	0	0	37	2.68
111757	sp|O74976|FAT2_SCHPO	Putative peroxisomal-coenzyme A synthetase OS=Schizosaccharomyces pombe (strain 972 / ATCC 24843) GN=SPCC1827.03c PE=1 SV=1	0	3	0	0	0	2	0	0	56	2.67
112448	tr|S9W1Z7|S9W1Z7_SCHCR	Clathrin heavy chain OS=Schizosaccharomyces cryophilus (strain OY26 / ATCC MYA-4695 / CBS 11777 / NBRC 106824 / NRRL Y48691) GN=SPOG_00475 PE=3 SV=1	3	4	0	3	2	2	0	2	188	2.65
109185	tr|S9PVI3|S9PVI3_SCHOY	Plasma membrane ATPase OS=Schizosaccharomyces octosporus (strain yFS286) GN=SOCG_03931 PE=3 SV=1	3	0	2	0	3	0	2	0	114	2.64
109671	tr|S9RMM4|S9RMM4_SCHOY	19S proteasome regulatory subunit Rpn3 OS=Schizosaccharomyces octosporus (strain yFS286) GN=SOCG_04434 PE=4 SV=1	2	0	0	0	1	0	0	0	57	2.62
111444	sp|O59714|YBH6_SCHPO	Uncharacterized membrane protein C3B8.06 OS=Schizosaccharomyces pombe (strain 972 / ATCC 24843) GN=SPBC3B8.06 PE=1 SV=1	0	0	3	0	0	0	2	0	58	2.6
110722	sp|O14114|YEJJ_SCHPO	Uncharacterized AAA domain-containing protein C31G5.19 OS=Schizosaccharomyces pombe (strain 972 / ATCC 24843) GN=SPAC31G5.19 PE=3 SV=1	7	0	0	0	5	0	0	0	135	2.59
118377	sp|O14104|LYS12_SCHPO	Homoisocitrate dehydrogenase OS=Schizosaccharomyces pombe (strain 972 / ATCC 24843) GN=lys12 PE=1 SV=1	2	0	0	0	1	0	0	0	39	2.55
111870	sp|Q09887|YC9D_SCHPO	Uncharacterized amino-acid permease C584.13 OS=Schizosaccharomyces pombe (strain 972 / ATCC 24843) GN=SPCC584.13 PE=3 SV=1	0	0	3	0	0	0	2	0	59	2.52
117867	sp|Q9UT48|EIF3H_SCHPO	Eukaryotic translation initiation factor 3 subunit H OS=Schizosaccharomyces pombe (strain 972 / ATCC 24843) GN=eif3h PE=1 SV=1	0	2	0	0	0	2	0	0	40	2.52
103513	tr|B6K3X4|B6K3X4_SCHJY	Chaperonin-containing T-complex epsilon subunit Cct5 OS=Schizosaccharomyces japonicus (strain yFS275 / FY16936) GN=SJAG_03320 PE=3 SV=2	3	0	0	0	1	0	0	0	60	2.5
119781	sp|P87140|COPG_SCHPO	Probable coatomer subunit gamma OS=Schizosaccharomyces pombe (strain 972 / ATCC 24843) GN=sec21 PE=1 SV=1	3	0	2	0	2	0	2	0	101	2.48
110498	sp|Q10349|SERC_SCHPO	Putative phosphoserine aminotransferase OS=Schizosaccharomyces pombe (strain 972 / ATCC 24843) GN=SPAC1F12.07 PE=3 SV=1	0	0	2	0	0	0	2	0	43	2.34
119591	sp|Q9US13|RPN9_SCHPO	Probable 26S proteasome regulatory subunit rpn9 OS=Schizosaccharomyces pombe (strain 972 / ATCC 24843) GN=rpn9 PE=3 SV=1	2	0	0	0	2	0	0	0	43	2.3
115629	tr|S9XHM4|S9XHM4_SCHCR	Protein phosphatase regulatory subunit Paa1 OS=Schizosaccharomyces cryophilus (strain OY26 / ATCC MYA-4695 / CBS 11777 / NBRC 106824 / NRRL Y48691) GN=SPOG_03719 PE=4 SV=1	0	3	0	0	0	3	0	0	66	2.26
112370	tr|S9XDX1|S9XDX1_SCHCR	40S ribosomal protein S8 OS=Schizosaccharomyces cryophilus (strain OY26 / ATCC MYA-4695 / CBS 11777 / NBRC 106824 / NRRL Y48691) GN=SPOG_00397 PE=3 SV=1	0	5	3	5	0	1	1	1	22	2.23
112577	tr|S9X177|S9X177_SCHCR	Sulfite reductase Sir1 OS=Schizosaccharomyces cryophilus (strain OY26 / ATCC MYA-4695 / CBS 11777 / NBRC 106824 / NRRL Y48691) GN=SPOG_00606 PE=4 SV=1	3	0	2	2	2	0	1	2	162	2.16
118974	sp|Q9UU83|PAL1_SCHPO	Protein pal1 OS=Schizosaccharomyces pombe (strain 972 / ATCC 24843) GN=pal1 PE=1 SV=1	0	0	2	0	0	0	1	0	47	2.15
100909	tr|B6JVI5|B6JVI5_SCHJY	Ketol-acid reductoisomerase, mitochondrial OS=Schizosaccharomyces japonicus (strain yFS275 / FY16936) GN=SJAG_00396 PE=3 SV=2	2	0	0	0	1	0	0	0	47	2.11
102190	tr|B6JYZ0|B6JYZ0_SCHJY	Puf family RNA-binding protein OS=Schizosaccharomyces japonicus (strain yFS275 / FY16936) GN=SJAG_01813 PE=4 SV=1	0	3	0	0	0	2	0	0	73	2.06
100973	tr|B6JVQ1|B6JVQ1_SCHJY	Translation initiation factor eIF2 gamma subunit OS=Schizosaccharomyces japonicus (strain yFS275 / FY16936) GN=SJAG_00466 PE=4 SV=1	0	0	0	2	0	0	0	1	49	2.05
105737	tr|S9REZ5|S9REZ5_SCHOY	ATP-dependent RNA helicase Uap56 OS=Schizosaccharomyces octosporus (strain yFS286) GN=SOCG_00397 PE=4 SV=1	2	0	0	0	2	0	0	0	49	2.03
120018	sp|Q9P7S3|SSR3_SCHPO	SWI/SNF and RSC complexes subunit ssr3 OS=Schizosaccharomyces pombe (strain 972 / ATCC 24843) GN=ssr3 PE=1 SV=1	0	0	0	2	0	0	0	2	50	2.01
118382	sp|O59711|LYS9_SCHPO	Saccharopine dehydrogenase [NADP(+), L-glutamate-forming] OS=Schizosaccharomyces pombe (strain 972 / ATCC 24843) GN=lys9 PE=3 SV=1	2	0	0	0	2	0	0	0	50	2
107656	tr|S9Q452|S9Q452_SCHOY	Coatomer subunit gamma OS=Schizosaccharomyces octosporus (strain yFS286) GN=SOCG_02358 PE=3 SV=1	3	0	0	0	2	0	0	0	101	1.97
119280	sp|O13834|PTR1_SCHPO	E3 ubiquitin-protein ligase ptr1 OS=Schizosaccharomyces pombe (strain 972 / ATCC 24843) GN=ptr1 PE=1 SV=1	0	4	0	10	0	3	0	7	365	1.92
100491	tr|S9PTH3|S9PTH3_SCHOY	Eukaryotic translation initiation factor 3 subunit B OS=Schizosaccharomyces octosporus (strain yFS286) GN=PRT1 PE=3 SV=1	0	6	0	0	0	2	0	0	84	1.78
117871	sp|O14134|ELF1_SCHPO	mRNA export factor elf1 OS=Schizosaccharomyces pombe (strain 972 / ATCC 24843) GN=elf1 PE=1 SV=1	2	0	2	0	2	0	2	0	117	1.71
111069	tr|B6JWE6|B6JWE6_SCHJY	AdoMet-dependent rRNA methyltransferase SPB1 OS=Schizosaccharomyces japonicus (strain yFS275 / FY16936) GN=SPB1 PE=3 SV=1	0	3	0	0	0	2	0	0	90	1.66
119053	sp|Q09908|PHF2_SCHPO	SWM histone demethylase complex subunit phf2 OS=Schizosaccharomyces pombe (strain 972 / ATCC 24843) GN=phf2 PE=1 SV=1	2	0	0	0	1	0	0	0	61	1.65
109589	tr|S9R939|S9R939_SCHOY	Exocyst complex subunit Sec10 OS=Schizosaccharomyces octosporus (strain yFS286) GN=SOCG_04347 PE=4 SV=1	0	0	0	3	0	0	0	3	93	1.62
109770	tr|S9RAX3|S9RAX3_SCHOY	Protein phosphatase regulatory subunit Paa1 OS=Schizosaccharomyces octosporus (strain yFS286) GN=SOCG_04538 PE=4 SV=1	0	2	0	0	0	2	0	0	66	1.51
120008	sp|Q92372|RFA1_SCHPO	Replication factor A protein 1 OS=Schizosaccharomyces pombe (strain 972 / ATCC 24843) GN=ssb1 PE=1 SV=1	0	0	0	2	0	0	0	2	68	1.47
116032	tr|S9XAQ8|S9XAQ8_SCHCR	ATP-dependent 6-phosphofructokinase OS=Schizosaccharomyces cryophilus (strain OY26 / ATCC MYA-4695 / CBS 11777 / NBRC 106824 / NRRL Y48691) GN=SPOG_04135 PE=3 SV=1	0	0	4	0	0	0	4	0	103	1.46
104200	tr|B6K5W2|B6K5W2_SCHJY	19S proteasome regulatory subunit Rpn2 OS=Schizosaccharomyces japonicus (strain yFS275 / FY16936) GN=SJAG_04088 PE=4 SV=1	2	0	0	0	1	0	0	0	107	1.41
118361	sp|Q10135|LSD2_SCHPO	Lysine-specific histone demethylase 2 OS=Schizosaccharomyces pombe (strain 972 / ATCC 24843) GN=lsd2 PE=1 SV=1	2	0	2	0	1	0	2	0	142	1.4
117085	tr|S9Q1X1|S9Q1X1_SCHOY	Eukaryotic translation initiation factor 3 subunit I OS=Schizosaccharomyces octosporus (strain yFS286) GN=TIF34 PE=3 SV=1	0	3	0	0	0	2	0	0	37	1.37
119691	sp|O74835|RRP5_SCHPO	rRNA biogenesis protein rrp5 OS=Schizosaccharomyces pombe (strain 972 / ATCC 24843) GN=rrp5 PE=1 SV=1	0	3	2	0	0	3	2	0	187	1.33
109905	tr|S9PSR3|S9PSR3_SCHOY	Dynamin family protein Vps1 OS=Schizosaccharomyces octosporus (strain yFS286) GN=SOCG_04678 PE=3 SV=1	2	0	0	0	2	0	0	0	76	1.32
118340	sp|Q9P7D7|LCF2_SCHPO	Long-chain-fatty-acid--CoA ligase 2 OS=Schizosaccharomyces pombe (strain 972 / ATCC 24843) GN=lcf2 PE=3 SV=1	0	0	2	0	0	0	2	0	76	1.32
105904	tr|S9R345|S9R345_SCHOY	Fungal protein OS=Schizosaccharomyces octosporus (strain yFS286) GN=SOCG_00566 PE=4 SV=1	0	0	0	2	0	0	0	2	38	1.31
120173	sp|P56287|EI2BE_SCHPO	Probable translation initiation factor eIF-2B subunit epsilon OS=Schizosaccharomyces pombe (strain 972 / ATCC 24843) GN=tif225 PE=1 SV=1	0	2	0	0	0	2	0	0	76	1.31
110254	sp|Q9P7G0|YKY4_SCHPO	Uncharacterized NOC2 family protein C1142.04 OS=Schizosaccharomyces pombe (strain 972 / ATCC 24843) GN=SPAC1142.04 PE=1 SV=1	0	2	0	0	0	1	0	0	81	1.23
117633	sp|Q9UTM2|CO111_SCHPO	Rsm22-cox11 tandem protein 1, mitochondrial OS=Schizosaccharomyces pombe (strain 972 / ATCC 24843) GN=cox1101 PE=1 SV=2	2	0	0	0	2	0	0	0	86	1.16
106344	tr|S9PZ51|S9PZ51_SCHOY	RhoGEF Rgf2 OS=Schizosaccharomyces octosporus (strain yFS286) GN=SOCG_01012 PE=4 SV=1	0	0	0	3	0	0	0	1	131	1.14
119047	sp|O14031|PGT1_SCHPO	Glutathione transporter 1 OS=Schizosaccharomyces pombe (strain 972 / ATCC 24843) GN=pgt1 PE=1 SV=1	0	0	0	2	0	0	0	2	96	1.04
108868	tr|S9Q406|S9Q406_SCHOY	ATP-dependent 6-phosphofructokinase OS=Schizosaccharomyces octosporus (strain yFS286) GN=SOCG_03602 PE=3 SV=1	0	0	3	0	0	0	3	0	103	0.97
115775	tr|S9W6A3|S9W6A3_SCHCR	Serine hydroxymethyltransferase OS=Schizosaccharomyces cryophilus (strain OY26 / ATCC MYA-4695 / CBS 11777 / NBRC 106824 / NRRL Y48691) GN=SPOG_03868 PE=3 SV=1	0	2	4	2	0	1	2	1	51	0.97
119786	sp|Q9UUF7|COPB_SCHPO	Coatomer subunit beta OS=Schizosaccharomyces pombe (strain 972 / ATCC 24843) GN=sec26 PE=3 SV=1	0	2	0	0	0	2	0	0	105	0.96
120355	sp|Q09820|RENT1_SCHPO	ATP-dependent helicase upf1 OS=Schizosaccharomyces pombe (strain 972 / ATCC 24843) GN=upf1 PE=3 SV=2	2	0	0	0	2	0	0	0	104	0.96
111868	sp|Q09878|MET10_SCHPO	Probable sulfite reductase [NADPH] flavoprotein component OS=Schizosaccharomyces pombe (strain 972 / ATCC 24843) GN=SPCC584.01c PE=3 SV=2	2	0	0	0	1	0	0	0	111	0.9
112118	tr|S9W0Y7|S9W0Y7_SCHCR	AAA family ATPase ELf1 OS=Schizosaccharomyces cryophilus (strain OY26 / ATCC MYA-4695 / CBS 11777 / NBRC 106824 / NRRL Y48691) GN=SPOG_00140 PE=4 SV=1	2	0	0	0	2	0	0	0	117	0.85
100956	tr|B6JVN2|B6JVN2_SCHJY	Chaperonin-containing T-complex theta subunit Cct8 OS=Schizosaccharomyces japonicus (strain yFS275 / FY16936) GN=SJAG_00447 PE=3 SV=2	0	0	0	2	0	0	0	2	60	0.84
119733	sp|O74476|IMB3_SCHPO	Importin subunit beta-3 OS=Schizosaccharomyces pombe (strain 972 / ATCC 24843) GN=sal3 PE=3 SV=1	0	0	0	2	0	0	0	2	122	0.82
107000	tr|S9PU14|S9PU14_SCHOY	ATPase with bromodomain protein OS=Schizosaccharomyces octosporus (strain yFS286) GN=SOCG_01679 PE=4 SV=1	2	0	0	0	2	0	0	0	134	0.74
119175	sp|Q8TFG6|PPK18_SCHPO	Serine/threonine-protein kinase ppk18 OS=Schizosaccharomyces pombe (strain 972 / ATCC 24843) GN=ppk18 PE=3 SV=2	2	0	0	0	2	0	0	0	147	0.68
118076	sp|Q9C102|GLT1_SCHPO	Putative glutamate synthase [NADPH] OS=Schizosaccharomyces pombe (strain 972 / ATCC 24843) GN=glt1 PE=2 SV=1	0	0	3	0	0	0	2	0	233	0.64
106388	tr|S9R4M6|S9R4M6_SCHOY	HECT-type ubiquitin ligase E3 Ptr1 OS=Schizosaccharomyces octosporus (strain yFS286) GN=SOCG_01056 PE=4 SV=1	0	2	0	2	0	1	0	1	364	0.55
108900	tr|S9R871|S9R871_SCHOY	THO complex subunit Tho2 OS=Schizosaccharomyces octosporus (strain yFS286) GN=SOCG_03634 PE=4 SV=1	0	0	2	0	0	0	2	0	185	0.54
118034	sp|Q10105|GCN1_SCHPO	eIF-2-alpha kinase activator gcn1 OS=Schizosaccharomyces pombe (strain 972 / ATCC 24843) GN=gcn1 PE=3 SV=1	0	0	0	3	0	0	0	3	297	0.5
101100	tr|B6JW37|B6JW37_SCHJY	ATP-dependent 6-phosphofructokinase OS=Schizosaccharomyces japonicus (strain yFS275 / FY16936) GN=SJAG_00605 PE=3 SV=1	0	0	2	0	0	0	2	0	102	0.49
119776	sp|O14029|SEC16_SCHPO	COPII coat assembly protein sec16 OS=Schizosaccharomyces pombe (strain 972 / ATCC 24843) GN=sec16 PE=1 SV=2	0	0	2	0	0	0	2	0	218	0.46
117416	sp|O74475|BGS4_SCHPO	1,3-beta-glucan synthase component bgs4 OS=Schizosaccharomyces pombe (strain 972 / ATCC 24843) GN=bgs4 PE=1 SV=1	0	0	0	2	0	0	0	2	225	0.44
108366	tr|S9Q113|S9Q113_SCHOY	Fatty acid synthase beta subunit Fas1 OS=Schizosaccharomyces octosporus (strain yFS286) GN=SOCG_03086 PE=4 SV=1	2	0	0	0	2	0	0	0	230	0.43
103508	tr|B6K3W9|B6K3W9_SCHJY	Acetyl-CoA/biotin carboxylase OS=Schizosaccharomyces japonicus (strain yFS275 / FY16936) GN=SJAG_03313 PE=4 SV=1	2	0	0	0	1	0	0	0	258	0.39

## Sheet: Sheet7
Fkbp41-FLAG6His mass spec result, related to figure S10E
			SC: the summed number of spectral counts (i.e. MS/MS scans) assigned to one identified protein; TP: total number of peptides identified for a protein,Cntrl: control, wild type strain (63); WT: Fkbp41-3XFLAG6His wild type (1473), Del: Fkbp41-3XFLAG6His fkbp39Δ (1474)
Group	Reference	Description	SC Cntrl	SC WT	SC Del	TP Cntrl	TP WT	TP Del	Mass (KD)	Abundance
111333	sp|O60176|YG41_SCHPO	Uncharacterized RNA-binding protein C23E6.01c OS=Schizosaccharomyces pombe (strain 972 / ATCC 24843) GN=SPBC23E6.01c PE=1 SV=2	391	283	262	13	10	9	52	1907.18
118194	sp|Q9US25|HRP1_SCHPO	Chromodomain helicase hrp1 OS=Schizosaccharomyces pombe (strain 972 / ATCC 24843) GN=hrp1 PE=1 SV=1	500	323	282	63	34	34	158	547.17
106297	tr|S9RJL1|S9RJL1_SCHOY	Histone H4 OS=Schizosaccharomyces octosporus (strain yFS286) GN=SOCG_00965 PE=3 SV=1	77	17	22	5	4	4	11	539.93
118217	sp|P04909|H2A1_SCHPO	Histone H2A-alpha OS=Schizosaccharomyces pombe (strain 972 / ATCC 24843) GN=hta1 PE=1 SV=3	53	44	37	5	4	3	14	526.29
119542	sp|P40372|RL3A_SCHPO	60S ribosomal protein L3-A OS=Schizosaccharomyces pombe (strain 972 / ATCC 24843) GN=rpl301 PE=1 SV=2	73	84	29	10	10	4	44	478.57
119527	sp|Q09668|RL22_SCHPO	60S ribosomal protein L22 OS=Schizosaccharomyces pombe (strain 972 / ATCC 24843) GN=rpl22 PE=1 SV=3	21	39	14	4	3	2	13	473.21
119616	sp|P0CT56|RS14A_SCHPO	40S ribosomal protein S14-A OS=Schizosaccharomyces pombe (strain 972 / ATCC 24843) GN=rps1401 PE=3 SV=1	41	42	33	4	2	2	15	462.87
120007	sp|O59855|HSP72_SCHPO	Probable heat shock protein ssa2 OS=Schizosaccharomyces pombe (strain 972 / ATCC 24843) GN=ssa2 PE=1 SV=3	312	124	104	38	18	20	70	445.93
105392	tr|S9R1J2|S9R1J2_SCHOY	Actin Act1 OS=Schizosaccharomyces octosporus (strain yFS286) GN=SOCG_00051 PE=3 SV=1	101	104	72	11	9	7	42	437.94
100827	tr|B6JV96|B6JV96_SCHJY	Histone H4 OS=Schizosaccharomyces japonicus (strain yFS275 / FY16936) GN=SJAG_00303 PE=1 SV=1	61	12	20	3	2	2	11	434.69
119534	sp|P78946|RL26_SCHPO	60S ribosomal protein L26 OS=Schizosaccharomyces pombe (strain 972 / ATCC 24843) GN=rpl26 PE=3 SV=1	35	34	11	5	3	3	14	429.08
117976	sp|O74191|FKBP4_SCHPO	FK506-binding protein 39 kDa OS=Schizosaccharomyces pombe (strain 972 / ATCC 24843) GN=fkbp39 PE=1 SV=1	0	219	0	0	9	0	39	417.53
113809	tr|S9XFX3|S9XFX3_SCHCR	60S ribosomal protein L22 OS=Schizosaccharomyces cryophilus (strain OY26 / ATCC MYA-4695 / CBS 11777 / NBRC 106824 / NRRL Y48691) GN=SPOG_01858 PE=4 SV=1	16	26	14	2	2	2	13	407.79
110657	sp|Q10175|FKBPH_SCHPO	Probable peptidyl-prolyl cis-trans isomerase C27F1.06c OS=Schizosaccharomyces pombe (strain 972 / ATCC 24843) GN=SPAC27F1.06c PE=1 SV=1	0	152	75	0	14	11	41	407.24
101955	tr|B6JY89|B6JY89_SCHJY	40S ribosomal protein S14 OS=Schizosaccharomyces japonicus (strain yFS275 / FY16936) GN=SJAG_01548 PE=3 SV=1	38	42	33	2	2	2	15	405.84
116347	tr|S9X5W6|S9X5W6_SCHCR	60S ribosomal protein L26 OS=Schizosaccharomyces cryophilus (strain OY26 / ATCC MYA-4695 / CBS 11777 / NBRC 106824 / NRRL Y48691) GN=SPOG_04459 PE=3 SV=1	31	26	10	2	2	2	14	383.46
103360	tr|B6K3G1|B6K3G1_SCHJY	Actin Act1 OS=Schizosaccharomyces japonicus (strain yFS275 / FY16936) GN=SJAG_03145 PE=3 SV=1	84	85	60	9	7	5	42	377.33
117947	sp|Q9UTM9|FAP2_SCHPO	L-saccharopine oxidase OS=Schizosaccharomyces pombe (strain 972 / ATCC 24843) GN=fap2 PE=1 SV=1	204	110	38	22	10	4	49	370.83
119508	sp|P0CT83|RL12A_SCHPO	60S ribosomal protein L12-A OS=Schizosaccharomyces pombe (strain 972 / ATCC 24843) GN=rpl1201 PE=3 SV=1	30	19	26	4	4	3	18	328.49
104063	tr|B6K5G6|B6K5G6_SCHJY	Histone H2B OS=Schizosaccharomyces japonicus (strain yFS275 / FY16936) GN=SJAG_03941 PE=3 SV=1	63	16	0	6	3	0	14	286.89
105010	tr|B6K8C2|B6K8C2_SCHJY	RACK1 Cpc2 OS=Schizosaccharomyces japonicus (strain yFS275 / FY16936) GN=SJAG_05000 PE=4 SV=1	35	29	14	1	1	1	35	276.42
119624	sp|P0CT66|RS18A_SCHPO	40S ribosomal protein S18-A OS=Schizosaccharomyces pombe (strain 972 / ATCC 24843) GN=rps1801 PE=3 SV=1	32	37	19	5	5	6	17	261.11
120126	sp|P78958|G3P1_SCHPO	Glyceraldehyde-3-phosphate dehydrogenase 1 OS=Schizosaccharomyces pombe (strain 972 / ATCC 24843) GN=tdh1 PE=1 SV=1	66	41	56	12	5	5	36	255.24
119609	sp|Q09781|RS3A1_SCHPO	40S ribosomal protein S1-A OS=Schizosaccharomyces pombe (strain 972 / ATCC 24843) GN=rps101 PE=3 SV=2	17	19	14	8	5	4	28	231.81
105963	tr|S9R398|S9R398_SCHOY	60S ribosomal protein L3 OS=Schizosaccharomyces octosporus (strain yFS286) GN=SOCG_00627 PE=3 SV=1	38	46	15	5	4	3	44	231.66
119570	sp|O60143|RL7C_SCHPO	60S ribosomal protein L7-C OS=Schizosaccharomyces pombe (strain 972 / ATCC 24843) GN=rpl701 PE=1 SV=1	40	29	8	7	5	3	29	228.11
119554	sp|P05733|RL37B_SCHPO	60S ribosomal protein L37-B OS=Schizosaccharomyces pombe (strain 972 / ATCC 24843) GN=rpl3702 PE=1 SV=4	3	2	3	1	1	1	10	223.19
106902	tr|S9PTQ4|S9PTQ4_SCHOY	60S ribosomal protein L19 OS=Schizosaccharomyces octosporus (strain yFS286) GN=SOCG_01580 PE=3 SV=1	28	42	13	2	2	1	23	217.64
119622	sp|O42984|RS17A_SCHPO	40S ribosomal protein S17-A OS=Schizosaccharomyces pombe (strain 972 / ATCC 24843) GN=rps1701 PE=3 SV=1	31	24	7	3	4	2	16	212.83
119645	sp|O60128|RS3_SCHPO	40S ribosomal protein S3 OS=Schizosaccharomyces pombe (strain 972 / ATCC 24843) GN=rps3 PE=1 SV=1	24	42	16	5	6	4	28	212.44
119569	sp|P79071|RL6_SCHPO	60S ribosomal protein L6 OS=Schizosaccharomyces pombe (strain 972 / ATCC 24843) GN=rpl6 PE=1 SV=2	34	35	9	6	4	4	21	209.55
120006	sp|Q10265|HSP71_SCHPO	Probable heat shock protein ssa1 OS=Schizosaccharomyces pombe (strain 972 / ATCC 24843) GN=ssa1 PE=1 SV=2	147	56	64	18	9	12	70	208.27
104843	tr|B6K7U2|B6K7U2_SCHJY	40S ribosomal protein S3 OS=Schizosaccharomyces japonicus (strain yFS275 / FY16936) GN=SJAG_04814 PE=3 SV=1	22	41	16	4	5	4	27	207.96
119532	sp|Q10330|RL25A_SCHPO	60S ribosomal protein L25-A OS=Schizosaccharomyces pombe (strain 972 / ATCC 24843) GN=rpl2501 PE=1 SV=1	27	25	10	3	2	2	16	202.19
108318	tr|S9PXK3|S9PXK3_SCHOY	Histone H2A OS=Schizosaccharomyces octosporus (strain yFS286) GN=SOCG_03034 PE=3 SV=1	26	8	13	4	3	2	14	192.47
106617	tr|S9PNS7|S9PNS7_SCHOY	40S ribosomal protein S18 OS=Schizosaccharomyces octosporus (strain yFS286) GN=SOCG_01291 PE=3 SV=1	22	28	15	3	2	3	17	192.21
103119	tr|B6K1D5|B6K1D5_SCHJY	40S ribosomal protein S18 OS=Schizosaccharomyces japonicus (strain yFS275 / FY16936) GN=SJAG_02861 PE=3 SV=1	22	28	13	3	2	2	17	187.46
102248	tr|B6JZ49|B6JZ49_SCHJY	Histone H2A OS=Schizosaccharomyces japonicus (strain yFS275 / FY16936) GN=SJAG_01873 PE=3 SV=1	23	8	13	3	3	2	14	180.05
108058	tr|S9Q1F3|S9Q1F3_SCHOY	Heat shock protein S OS=Schizosaccharomyces octosporus (strain yFS286) GN=SOCG_02770 PE=3 SV=1	126	67	34	16	9	9	70	177.16
119519	sp|Q10192|RL18A_SCHPO	60S ribosomal protein L18-A OS=Schizosaccharomyces pombe (strain 972 / ATCC 24843) GN=rpl1801 PE=1 SV=1	36	31	8	5	2	2	21	177.07
109126	tr|S9RCY5|S9RCY5_SCHOY	60S ribosomal protein/L12A OS=Schizosaccharomyces octosporus (strain yFS286) GN=SOCG_03871 PE=3 SV=1	22	13	16	2	2	1	18	176.9
118093	sp|O43026|G3P2_SCHPO	Glyceraldehyde-3-phosphate dehydrogenase 2 OS=Schizosaccharomyces pombe (strain 972 / ATCC 24843) GN=gpd3 PE=1 SV=1	45	28	38	6	3	3	36	175.3
119610	sp|O94438|RS3A2_SCHPO	40S ribosomal protein S1-B OS=Schizosaccharomyces pombe (strain 972 / ATCC 24843) GN=rps102 PE=1 SV=3	20	18	8	10	5	2	29	168.39
117334	sp|Q10066|ARGI2_SCHPO	Arginase OS=Schizosaccharomyces pombe (strain 972 / ATCC 24843) GN=aru1 PE=3 SV=1	79	27	3	6	3	1	36	165.35
111187	sp|O42914|YBI8_SCHPO	Uncharacterized protein C16A3.08c OS=Schizosaccharomyces pombe (strain 972 / ATCC 24843) GN=SPBC16A3.08c PE=1 SV=1	11	13	7	2	3	3	31	164.88
106701	tr|S9PUI9|S9PUI9_SCHOY	40S ribosomal protein S19 OS=Schizosaccharomyces octosporus (strain yFS286) GN=SOCG_01376 PE=4 SV=1	7	4	6	2	2	2	16	158.14
102831	tr|B6K0H9|B6K0H9_SCHJY	60S ribosomal protein/L12A OS=Schizosaccharomyces japonicus (strain yFS275 / FY16936) GN=SJAG_02535 PE=3 SV=1	19	11	16	1	1	1	18	157.98
101620	tr|B6JZZ7|B6JZZ7_SCHJY	Heat shock protein S OS=Schizosaccharomyces japonicus (strain yFS275 / FY16936) GN=SJAG_01186 PE=3 SV=1	109	51	39	12	6	9	70	157.65
109699	tr|S9RAQ7|S9RAQ7_SCHOY	40S ribosomal protein S17 OS=Schizosaccharomyces octosporus (strain yFS286) GN=SOCG_04465 PE=3 SV=1	21	19	6	1	1	1	16	157.56
118970	sp|P31209|PABP_SCHPO	Polyadenylate-binding protein, cytoplasmic and nuclear OS=Schizosaccharomyces pombe (strain 972 / ATCC 24843) GN=pab1 PE=1 SV=2	116	59	45	21	10	8	71	153.91
111480	sp|B5BP45|YP51_SCHPO	Uncharacterized amino-acid permease C460.01c OS=Schizosaccharomyces pombe (strain 972 / ATCC 24843) GN=SPBC460.01c PE=3 SV=1	51	39	11	6	3	3	63	153
119517	sp|O14339|RL17A_SCHPO	60S ribosomal protein L17-A OS=Schizosaccharomyces pombe (strain 972 / ATCC 24843) GN=rpl1701 PE=3 SV=1	36	2	15	3	1	2	21	149.02
120014	sp|P22774|HSP7M_SCHPO	Heat shock 70 kDa protein, mitochondrial OS=Schizosaccharomyces pombe (strain 972 / ATCC 24843) GN=ssp1 PE=2 SV=2	102	55	33	27	12	9	73	148.08
119560	sp|P35679|RL4A_SCHPO	60S ribosomal protein L4-A OS=Schizosaccharomyces pombe (strain 972 / ATCC 24843) GN=rpl402 PE=1 SV=2	48	36	12	12	4	4	40	145.93
119572	sp|O13672|RL8_SCHPO	60S ribosomal protein L8 OS=Schizosaccharomyces pombe (strain 972 / ATCC 24843) GN=rpl8 PE=1 SV=3	34	28	11	11	6	4	29	141.66
119559	sp|Q9P784|RL4B_SCHPO	60S ribosomal protein L4-B OS=Schizosaccharomyces pombe (strain 972 / ATCC 24843) GN=rpl401 PE=3 SV=1	43	36	12	9	4	4	40	139.14
119648	sp|P87158|RS4A_SCHPO	40S ribosomal protein S4-A OS=Schizosaccharomyces pombe (strain 972 / ATCC 24843) GN=rps401 PE=2 SV=2	26	22	20	4	5	2	30	134.81
103099	tr|B6K1B5|B6K1B5_SCHJY	60S ribosomal protein L25 OS=Schizosaccharomyces japonicus (strain yFS275 / FY16936) GN=SJAG_02840 PE=3 SV=1	17	15	9	1	1	1	16	133.67
118210	sp|Q09864|HSP60_SCHPO	Heat shock protein 60, mitochondrial OS=Schizosaccharomyces pombe (strain 972 / ATCC 24843) GN=hsp60 PE=1 SV=1	61	39	17	13	7	4	62	132.79
119520	sp|Q8TFH1|RL18B_SCHPO	60S ribosomal protein L18-B OS=Schizosaccharomyces pombe (strain 972 / ATCC 24843) GN=rpl1802 PE=1 SV=1	29	24	3	5	2	1	21	132.25
119650	sp|Q9P4W9|RS4C_SCHPO	40S ribosomal protein S4-C OS=Schizosaccharomyces pombe (strain 972 / ATCC 24843) GN=rps403 PE=1 SV=1	23	22	20	4	5	2	30	129.82
110553	sp|Q10368|YDBI_SCHPO	Uncharacterized protein C22E12.18 OS=Schizosaccharomyces pombe (strain 972 / ATCC 24843) GN=SPAC22E12.18 PE=1 SV=1	42	11	14	8	3	4	38	128.83
119649	sp|Q9USW5|RS4B_SCHPO	40S ribosomal protein S4-B OS=Schizosaccharomyces pombe (strain 972 / ATCC 24843) GN=rps402 PE=1 SV=1	23	21	21	4	4	3	30	128.2
102229	tr|B6JZ30|B6JZ30_SCHJY	60S ribosomal protein L34 OS=Schizosaccharomyces japonicus (strain yFS275 / FY16936) GN=SJAG_01853 PE=4 SV=1	18	10	4	2	1	1	13	125.73
119655	sp|Q10101|RS7_SCHPO	40S ribosomal protein S7 OS=Schizosaccharomyces pombe (strain 972 / ATCC 24843) GN=rps7 PE=1 SV=2	7	9	2	4	3	1	22	125.37
120124	sp|Q9HEQ9|TCG1_SCHPO	Single-stranded TG1-3 DNA-binding protein OS=Schizosaccharomyces pombe (strain 972 / ATCC 24843) GN=tcg1 PE=1 SV=3	32	26	20	6	3	3	38	125.06
119659	sp|O59675|RS9B_SCHPO	40S ribosomal protein S9-B OS=Schizosaccharomyces pombe (strain 972 / ATCC 24843) GN=rps902 PE=1 SV=3	12	9	6	6	3	2	22	123.69
104167	tr|B6K5S9|B6K5S9_SCHJY	Heat shock protein S OS=Schizosaccharomyces japonicus (strain yFS275 / FY16936) GN=SJAG_04055 PE=3 SV=1	90	33	30	12	5	8	70	121.9
119506	sp|P0CT77|RL11A_SCHPO	60S ribosomal protein L11-A OS=Schizosaccharomyces pombe (strain 972 / ATCC 24843) GN=rpl1101 PE=2 SV=1	19	16	8	5	3	2	20	120.73
119523	sp|P0CT68|RL20A_SCHPO	60S ribosomal protein L20-A OS=Schizosaccharomyces pombe (strain 972 / ATCC 24843) GN=rpl2001 PE=1 SV=1	28	21	0	6	2	0	21	119.01
109542	tr|S9PT45|S9PT45_SCHOY	Heat shock protein S OS=Schizosaccharomyces octosporus (strain yFS286) GN=SOCG_04298 PE=3 SV=1	88	37	25	11	6	7	70	118.34
119514	sp|O42991|RL16B_SCHPO	60S ribosomal protein L16-B OS=Schizosaccharomyces pombe (strain 972 / ATCC 24843) GN=rpl1601 PE=1 SV=1	19	20	6	3	3	2	22	117.34
111570	sp|O42885|YBN1_SCHPO	Putative inorganic phosphate transporter C8E4.01c OS=Schizosaccharomyces pombe (strain 972 / ATCC 24843) GN=SPBC8E4.01c PE=1 SV=2	49	21	32	6	3	3	64	114.77
105478	tr|S9PXE3|S9PXE3_SCHOY	40S ribosomal protein S4 OS=Schizosaccharomyces octosporus (strain yFS286) GN=SOCG_00138 PE=3 SV=1	16	20	20	1	3	2	30	112.58
117959	sp|O43030|FES1_SCHPO	Hsp70 nucleotide exchange factor fes1 OS=Schizosaccharomyces pombe (strain 972 / ATCC 24843) GN=fes1 PE=1 SV=1	30	26	9	7	3	2	33	111.54
100544	tr|B6K2Q6|B6K2Q6_SCHJY	40S ribosomal protein S1 OS=Schizosaccharomyces japonicus (strain yFS275 / FY16936) GN=RPS1 PE=3 SV=1	5	9	6	2	2	1	29	110.16
106806	tr|S9QY85|S9QY85_SCHOY	FK506-binding protein OS=Schizosaccharomyces octosporus (strain yFS286) GN=SOCG_01484 PE=3 SV=1	0	45	0	0	2	0	40	109.86
119544	sp|Q9URX6|RL31_SCHPO	60S ribosomal protein L31 OS=Schizosaccharomyces pombe (strain 972 / ATCC 24843) GN=rpl31 PE=3 SV=1	10	15	4	4	3	1	13	109.4
101713	tr|B6K095|B6K095_SCHJY	40S ribosomal protein S30 OS=Schizosaccharomyces japonicus (strain yFS275 / FY16936) GN=SJAG_01287 PE=3 SV=1	4	8	3	1	1	1	7	108.56
112217	tr|S9W0B7|S9W0B7_SCHCR	Heat shock protein S OS=Schizosaccharomyces cryophilus (strain OY26 / ATCC MYA-4695 / CBS 11777 / NBRC 106824 / NRRL Y48691) GN=SPOG_00242 PE=3 SV=1	77	35	25	11	6	7	70	107.79
117429	sp|O60096|RT35_SCHPO	37S ribosomal protein S35, mitochondrial OS=Schizosaccharomyces pombe (strain 972 / ATCC 24843) GN=bot1 PE=2 SV=1	15	19	9	3	2	2	36	107.75
106298	tr|S9Q3B3|S9Q3B3_SCHOY	Histone H3 OS=Schizosaccharomyces octosporus (strain yFS286) GN=SOCG_00966 PE=3 SV=1	28	0	5	4	0	2	15	107.71
104031	tr|B6K5D3|B6K5D3_SCHJY	FK506-binding protein OS=Schizosaccharomyces japonicus (strain yFS275 / FY16936) GN=SJAG_03905 PE=3 SV=1	0	44	0	0	1	0	40	107.01
119611	sp|P0CT73|RS11A_SCHPO	40S ribosomal protein S11-A OS=Schizosaccharomyces pombe (strain 972 / ATCC 24843) GN=rps1101 PE=2 SV=1	18	14	2	4	3	1	17	105.77
100972	tr|B6JVQ0|B6JVQ0_SCHJY	60S ribosomal protein L11 OS=Schizosaccharomyces japonicus (strain yFS275 / FY16936) GN=SJAG_00465 PE=3 SV=1	17	14	8	3	2	2	20	105.58
105298	tr|T0TB34|T0TB34_SCHJY	60S ribosomal protein L2 OS=Schizosaccharomyces japonicus (strain yFS275 / FY16936) GN=SJAG_06612 PE=4 SV=1	29	33	10	3	3	2	40	105.03
119881	sp|Q10284|SSB1_SCHPO	Ribosome-associated molecular chaperone sks2 OS=Schizosaccharomyces pombe (strain 972 / ATCC 24843) GN=sks2 PE=1 SV=2	73	33	16	18	12	6	67	104.97
107130	tr|S9RBW4|S9RBW4_SCHOY	60S ribosomal protein L13/L16 OS=Schizosaccharomyces octosporus (strain yFS286) GN=SOCG_01811 PE=3 SV=1	17	18	0	2	2	0	22	101.94
102227	tr|B6JZ28|B6JZ28_SCHJY	Elongation factor 1-alpha OS=Schizosaccharomyces japonicus (strain yFS275 / FY16936) GN=SJAG_01851 PE=3 SV=2	36	12	32	9	5	7	49	100.86
112447	tr|S9W0V0|S9W0V0_SCHCR	60S ribosomal protein L20 OS=Schizosaccharomyces cryophilus (strain OY26 / ATCC MYA-4695 / CBS 11777 / NBRC 106824 / NRRL Y48691) GN=SPOG_00474 PE=3 SV=1	18	23	0	3	2	0	21	99.28
109268	tr|S9PX96|S9PX96_SCHOY	60S ribosomal protein L6 OS=Schizosaccharomyces octosporus (strain yFS286) GN=SOCG_04015 PE=3 SV=1	21	17	4	3	2	2	21	98.58
113475	tr|S9WY27|S9WY27_SCHCR	60S ribosomal protein L7a OS=Schizosaccharomyces cryophilus (strain OY26 / ATCC MYA-4695 / CBS 11777 / NBRC 106824 / NRRL Y48691) GN=SPOG_01519 PE=4 SV=1	29	14	8	8	4	3	29	97.53
102533	tr|B6K1U6|B6K1U6_SCHJY	60S ribosomal protein L13/L16 OS=Schizosaccharomyces japonicus (strain yFS275 / FY16936) GN=SJAG_02207 PE=3 SV=1	17	0	0	2	0	0	22	96.83
102399	tr|B6JZK6|B6JZK6_SCHJY	40S ribosomal protein S7 OS=Schizosaccharomyces japonicus (strain yFS275 / FY16936) GN=SJAG_02046 PE=4 SV=1	2	0	2	1	0	1	22	95.56
100826	tr|B6JV95|B6JV95_SCHJY	Histone H3 OS=Schizosaccharomyces japonicus (strain yFS275 / FY16936) GN=SJAG_00302 PE=3 SV=1	24	0	5	3	0	2	15	93.6
108298	tr|A8DNH7|A8DNH7_SCHPM	Translation elongation factor 1-alpha (Fragment) OS=Schizosaccharomyces pombe PE=4 SV=1	32	12	10	9	5	3	32	91.5
119620	sp|P0CT64|RS16A_SCHPO	40S ribosomal protein S16-A OS=Schizosaccharomyces pombe (strain 972 / ATCC 24843) GN=rps1601 PE=2 SV=1	18	8	0	6	3	0	15	90.99
102076	tr|B6JYL5|B6JYL5_SCHJY	60S ribosomal protein L31 OS=Schizosaccharomyces japonicus (strain yFS275 / FY16936) GN=SJAG_01676 PE=4 SV=1	7	13	4	2	2	1	13	90.94
119656	sp|O14049|RS8A_SCHPO	40S ribosomal protein S8-A OS=Schizosaccharomyces pombe (strain 972 / ATCC 24843) GN=rps801 PE=3 SV=1	20	14	0	4	2	0	23	88.57
100613	tr|B6JUX0|B6JUX0_SCHJY	40S ribosomal protein S11 OS=Schizosaccharomyces japonicus (strain yFS275 / FY16936) GN=SJAG_00069 PE=3 SV=1	15	12	2	2	2	1	18	88.04
113763	tr|S9W3G9|S9W3G9_SCHCR	Hsp60-like protein OS=Schizosaccharomyces cryophilus (strain OY26 / ATCC MYA-4695 / CBS 11777 / NBRC 106824 / NRRL Y48691) GN=SPOG_01812 PE=3 SV=1	28	19	12	5	3	2	62	86.29
117860	sp|O14460|EF2_SCHPO	Elongation factor 2 OS=Schizosaccharomyces pombe (strain 972 / ATCC 24843) GN=eft201 PE=1 SV=2	45	35	30	11	7	9	93	85.86
119521	sp|P05734|RL19A_SCHPO	60S ribosomal protein L19-A OS=Schizosaccharomyces pombe (strain 972 / ATCC 24843) GN=rpl1901 PE=1 SV=3	13	17	6	1	2	1	23	85.86
119615	sp|P28189|RS13_SCHPO	40S ribosomal protein S13 OS=Schizosaccharomyces pombe (strain 972 / ATCC 24843) GN=rps13 PE=1 SV=2	11	0	0	4	0	0	17	85.58
103601	tr|B6K469|B6K469_SCHJY	40S ribosomal protein S16 OS=Schizosaccharomyces japonicus (strain yFS275 / FY16936) GN=SJAG_03422 PE=3 SV=1	16	8	0	5	3	0	15	84.53
119566	sp|O14069|RL28E_SCHPO	Probable 60S ribosomal protein L28e OS=Schizosaccharomyces pombe (strain 972 / ATCC 24843) GN=rpl44 PE=1 SV=1	4	9	5	2	3	2	15	81.37
117420	sp|P36604|GRP78_SCHPO	78 kDa glucose-regulated protein homolog OS=Schizosaccharomyces pombe (strain 972 / ATCC 24843) GN=bip1 PE=3 SV=2	51	42	17	12	6	3	73	78.57
107778	tr|S9Q4J8|S9Q4J8_SCHOY	60S ribosomal protein L7a OS=Schizosaccharomyces octosporus (strain yFS286) GN=SOCG_02481 PE=4 SV=1	21	11	8	6	3	3	29	78.37
119654	sp|Q9C0Z7|RS6B_SCHPO	40S ribosomal protein S6-B OS=Schizosaccharomyces pombe (strain 972 / ATCC 24843) GN=rps602 PE=1 SV=1	18	13	5	6	5	2	27	76.48
119511	sp|O94238|RL14_SCHPO	60S ribosomal protein L14 OS=Schizosaccharomyces pombe (strain 972 / ATCC 24843) GN=rpl14 PE=2 SV=1	6	0	0	3	0	0	15	75.65
117443	sp|Q9HGL6|BRX1_SCHPO	Ribosome biogenesis protein brx1 OS=Schizosaccharomyces pombe (strain 972 / ATCC 24843) GN=brx1 PE=3 SV=1	7	12	10	2	4	3	34	75.27
119653	sp|P05752|RS6A_SCHPO	40S ribosomal protein S6-A OS=Schizosaccharomyces pombe (strain 972 / ATCC 24843) GN=rps601 PE=1 SV=2	17	12	5	5	4	2	27	74.59
112174	tr|S9VVF9|S9VVF9_SCHCR	ATP-dependent DNA helicase Hrp1 OS=Schizosaccharomyces cryophilus (strain OY26 / ATCC MYA-4695 / CBS 11777 / NBRC 106824 / NRRL Y48691) GN=SPOG_00198 PE=4 SV=1	90	78	53	11	8	7	156	74.1
115317	tr|S9X850|S9X850_SCHCR	Translation elongation factor 2 Eft2,B OS=Schizosaccharomyces cryophilus (strain OY26 / ATCC MYA-4695 / CBS 11777 / NBRC 106824 / NRRL Y48691) GN=SPOG_03400 PE=4 SV=1	34	26	25	5	3	5	93	70.82
118635	sp|O13602|RT28_SCHPO	Probable 37S ribosomal protein S28, mitochondrial OS=Schizosaccharomyces pombe (strain 972 / ATCC 24843) GN=mrps28 PE=3 SV=1	14	11	6	2	2	2	34	70.73
119549	sp|O74904|RL35_SCHPO	60S ribosomal protein L35 OS=Schizosaccharomyces pombe (strain 972 / ATCC 24843) GN=rpl35 PE=1 SV=1	9	9	0	2	3	0	14	69.96
109583	tr|S9QWF7|S9QWF7_SCHOY	ATP-dependent DNA helicase Hrp1 OS=Schizosaccharomyces octosporus (strain yFS286) GN=SOCG_04341 PE=4 SV=1	90	71	46	12	8	7	156	69.8
101804	tr|B6JXS6|B6JXS6_SCHJY	40S ribosomal protein S13 OS=Schizosaccharomyces japonicus (strain yFS275 / FY16936) GN=SJAG_01387 PE=3 SV=1	7	0	0	2	0	0	17	67.93
116152	tr|S9X6K6|S9X6K6_SCHCR	Heat shock protein OS=Schizosaccharomyces cryophilus (strain OY26 / ATCC MYA-4695 / CBS 11777 / NBRC 106824 / NRRL Y48691) GN=SPOG_04259 PE=3 SV=1	45	16	10	8	6	2	67	65.53
101568	tr|B6JZU2|B6JZU2_SCHJY	40S ribosomal protein S13 OS=Schizosaccharomyces japonicus (strain yFS275 / FY16936) GN=SJAG_01132 PE=3 SV=1	6	0	0	2	0	0	17	65.02
118886	sp|O94698|NSA1_SCHPO	Ribosome biogenesis protein nsa1 OS=Schizosaccharomyces pombe (strain 972 / ATCC 24843) GN=nsa1 PE=3 SV=1	0	16	7	0	3	1	44	62.87
108748	tr|S9Q3M4|S9Q3M4_SCHOY	Heat shock protein OS=Schizosaccharomyces octosporus (strain yFS286) GN=SOCG_03479 PE=3 SV=1	41	15	9	9	6	2	67	61.81
105829	tr|S9PZ48|S9PZ48_SCHOY	40S ribosomal protein S6 OS=Schizosaccharomyces octosporus (strain yFS286) GN=SOCG_00490 PE=3 SV=1	13	10	5	4	3	2	28	61.78
112541	tr|S9VYL1|S9VYL1_SCHCR	60S ribosomal protein L18 OS=Schizosaccharomyces cryophilus (strain OY26 / ATCC MYA-4695 / CBS 11777 / NBRC 106824 / NRRL Y48691) GN=SPOG_00569 PE=4 SV=1	15	11	0	3	2	0	21	61.17
108758	tr|S9Q3N4|S9Q3N4_SCHOY	DNAJ domain-containing protein Mas5 OS=Schizosaccharomyces octosporus (strain yFS286) GN=SOCG_03489 PE=3 SV=1	0	25	12	0	2	2	45	60.65
105431	tr|S9R1N2|S9R1N2_SCHOY	60S ribosomal protein L18 OS=Schizosaccharomyces octosporus (strain yFS286) GN=SOCG_00090 PE=4 SV=1	15	10	0	3	1	0	21	58.86
118410	sp|O74752|MAS5_SCHPO	Mitochondrial protein import protein mas5 OS=Schizosaccharomyces pombe (strain 972 / ATCC 24843) GN=mas5 PE=3 SV=1	0	0	18	0	0	4	45	56.93
117861	sp|P87147|NACA_SCHPO	Nascent polypeptide-associated complex subunit alpha OS=Schizosaccharomyces pombe (strain 972 / ATCC 24843) GN=egd2 PE=1 SV=1	3	12	6	2	2	3	19	55.93
120538	sp|Q9URY0|YTM1_SCHPO	Ribosome biogenesis protein ytm1 OS=Schizosaccharomyces pombe (strain 972 / ATCC 24843) GN=ytm1 PE=1 SV=1	2	33	17	2	8	4	48	55.89
119536	sp|O74538|RL27B_SCHPO	60S ribosomal protein L27-B OS=Schizosaccharomyces pombe (strain 972 / ATCC 24843) GN=rpl2702 PE=3 SV=1	8	9	0	2	2	0	15	55.57
102011	tr|B6JYE8|B6JYE8_SCHJY	40S ribosomal protein S16 OS=Schizosaccharomyces japonicus (strain yFS275 / FY16936) GN=SJAG_01609 PE=3 SV=1	11	0	0	4	0	0	15	55.43
109707	tr|S9RMP8|S9RMP8_SCHOY	Glyceraldehyde-3-phosphate dehydrogenase OS=Schizosaccharomyces octosporus (strain yFS286) GN=SOCG_04474 PE=3 SV=1	11	12	12	3	1	1	36	54.54
119658	sp|Q09757|RS9A_SCHPO	40S ribosomal protein S9-A OS=Schizosaccharomyces pombe (strain 972 / ATCC 24843) GN=rps901 PE=1 SV=2	16	4	0	6	2	0	22	54.18
101024	tr|B6JVV6|B6JVV6_SCHJY	40S ribosomal protein S5 OS=Schizosaccharomyces japonicus (strain yFS275 / FY16936) GN=SJAG_00523 PE=3 SV=1	6	5	7	2	2	2	22	53.93
117180	sp|Q9P5N2|AAT1_SCHPO	Amino acid transporter 1 OS=Schizosaccharomyces pombe (strain 972 / ATCC 24843) GN=aat1 PE=3 SV=1	21	7	5	8	3	2	63	52.2
101038	tr|B6JVX1|B6JVX1_SCHJY	60S ribosomal protein L7a OS=Schizosaccharomyces japonicus (strain yFS275 / FY16936) GN=SJAG_00537 PE=4 SV=2	12	9	5	3	3	2	29	52.06
100961	tr|B6JVN7|B6JVN7_SCHJY	Ubiquitin OS=Schizosaccharomyces japonicus (strain yFS275 / FY16936) GN=SJAG_00452 PE=4 SV=1	19	16	6	3	2	2	43	51.15
119263	sp|O59838|HSP7F_SCHPO	Heat shock protein homolog pss1 OS=Schizosaccharomyces pombe (strain 972 / ATCC 24843) GN=pss1 PE=1 SV=2	22	21	6	7	8	2	80	49.8
119601	sp|Q9Y7L8|RSSA1_SCHPO	40S ribosomal protein S0-A OS=Schizosaccharomyces pombe (strain 972 / ATCC 24843) GN=rps001 PE=1 SV=1	21	8	0	4	3	0	32	48.83
118864	sp|O94659|NOG1_SCHPO	40S ribosomal protein S0 OS=Schizosaccharomyces cryophilus (strain OY26 / ATCC MYA-4695 / CBS 11777 / NBRC 106824 / NRRL Y48691) GN=RPS0 PE=3 SV=1	4	47	16	3	10	6	73	48.79
119546	sp|P79015|RL32A_SCHPO	60S ribosomal protein L32-A OS=Schizosaccharomyces pombe (strain 972 / ATCC 24843) GN=rpl3202 PE=1 SV=2	6	6	2	1	1	1	14	48.44
120048	sp|O13749|TF2B_SCHPO	Transcription initiation factor IIB OS=Schizosaccharomyces pombe (strain 972 / ATCC 24843) GN=sua7 PE=3 SV=1	4	0	2	2	0	2	37	47.73
106857	tr|S9PQ04|S9PQ04_SCHOY	Hsp70-like protein OS=Schizosaccharomyces octosporus (strain yFS286) GN=SOCG_01535 PE=3 SV=1	31	20	8	8	4	2	73	47.5
119571	sp|P25457|RL7B_SCHPO	60S ribosomal protein L7-B OS=Schizosaccharomyces pombe (strain 972 / ATCC 24843) GN=rpl702 PE=3 SV=1	7	5	0	4	3	0	28	47.48
119573	sp|P0CT70|RL2A_SCHPO	60S ribosomal protein L2-A OS=Schizosaccharomyces pombe (strain 972 / ATCC 24843) GN=rpl801 PE=3 SV=1	16	7	0	4	3	0	27	46.15
117778	sp|O13370|DED1_SCHPO	ATP-dependent RNA helicase ded1 OS=Schizosaccharomyces pombe (strain 972 / ATCC 24843) GN=ded1 PE=1 SV=1	7	9	19	3	3	5	70	44.47
118601	sp|Q10234|RT05_SCHPO	Probable 37S ribosomal protein S5, mitochondrial OS=Schizosaccharomyces pombe (strain 972 / ATCC 24843) GN=mrp5 PE=1 SV=1	15	11	9	7	6	2	44	44.39
118253	sp|O13823|IMP4_SCHPO	U3 small nucleolar ribonucleoprotein protein imp4 OS=Schizosaccharomyces pombe (strain 972 / ATCC 24843) GN=imp4 PE=3 SV=1	9	11	0	7	2	0	33	43.44
119518	sp|O59794|RL17B_SCHPO	60S ribosomal protein L17-B OS=Schizosaccharomyces pombe (strain 972 / ATCC 24843) GN=rpl1702 PE=3 SV=1	8	0	0	2	0	0	21	43.24
106001	tr|S9PZM0|S9PZM0_SCHOY	60S ribosomal protein L32 OS=Schizosaccharomyces octosporus (strain yFS286) GN=SOCG_00665 PE=4 SV=1	4	6	2	1	1	1	15	41.2
110059	tr|S9RDK5|S9RDK5_SCHOY	60S ribosomal protein L20 OS=Schizosaccharomyces octosporus (strain yFS286) GN=SOCG_04837 PE=3 SV=1	10	0	0	2	0	0	21	41.08
100544	tr|S9Q4S0|S9Q4S0_SCHOY	40S ribosomal protein S1 OS=Schizosaccharomyces octosporus (strain yFS286) GN=RPS1 PE=3 SV=1	8	8	2	5	2	1	28	40.41
119510	sp|O74175|RL13_SCHPO	60S ribosomal protein L13 OS=Schizosaccharomyces pombe (strain 972 / ATCC 24843) GN=rpl13 PE=1 SV=1	11	2	0	5	2	0	24	40.4
119597	sp|P08094|RLA2_SCHPO	60S acidic ribosomal protein P2-alpha OS=Schizosaccharomyces pombe (strain 972 / ATCC 24843) GN=rpp201 PE=1 SV=1	0	0	0	0	0	0	11	40.35
104150	tr|B6K5R2|B6K5R2_SCHJY	Chromodomain helicase hrp1 OS=Schizosaccharomyces japonicus (strain yFS275 / FY16936) GN=SJAG_04038 PE=4 SV=2	62	30	25	9	6	6	163	38.75
104042	tr|B6K5E4|B6K5E4_SCHJY	Ribosomal protein L15 OS=Schizosaccharomyces japonicus (strain yFS275 / FY16936) GN=SJAG_03919 PE=3 SV=1	11	7	0	4	3	0	24	37.86
101896	tr|B6JY30|B6JY30_SCHJY	19S proteasome regulatory subunit Rpt1 OS=Schizosaccharomyces japonicus (strain yFS275 / FY16936) GN=SJAG_01489 PE=3 SV=1	0	0	11	0	0	4	49	37.83
108298	tr|S9PUX7|S9PUX7_SCHOY	Elongation factor 1-alpha OS=Schizosaccharomyces octosporus (strain yFS286) GN=SOCG_03014 PE=3 SV=1	24	9	4	6	3	4	50	37.07
117087	tr|S9PZX6|S9PZX6_SCHOY	Eukaryotic translation initiation factor 6 OS=Schizosaccharomyces octosporus (strain yFS286) GN=TIF6 PE=3 SV=1	0	13	6	0	1	1	26	36.37
119628	sp|O74892|RS2_SCHPO	40S ribosomal protein S2 OS=Schizosaccharomyces pombe (strain 972 / ATCC 24843) GN=rps2 PE=1 SV=1	12	6	2	2	1	1	28	36.2
101783	tr|B6K0H3|B6K0H3_SCHJY	40S ribosomal protein S26 OS=Schizosaccharomyces japonicus (strain yFS275 / FY16936) GN=SJAG_01366 PE=3 SV=1	0	3	2	0	1	1	14	36.05
104507	tr|B6K6T8|B6K6T8_SCHJY	Polyadenylate-binding protein OS=Schizosaccharomyces japonicus (strain yFS275 / FY16936) GN=SJAG_04427 PE=3 SV=1	21	21	6	4	2	2	68	35.14
120359	sp|Q09794|PYR1_SCHPO	Protein ura1 OS=Schizosaccharomyces pombe (strain 972 / ATCC 24843) GN=ura1 PE=1 SV=1	35	48	43	18	16	15	248	33.85
107752	tr|S9Q158|S9Q158_SCHOY	40S ribosomal protein S9 OS=Schizosaccharomyces octosporus (strain yFS286) GN=SOCG_02455 PE=3 SV=1	15	4	0	6	2	0	22	33.69
117465	sp|P36627|BYR3_SCHPO	Cellular nucleic acid-binding protein homolog OS=Schizosaccharomyces pombe (strain 972 / ATCC 24843) GN=byr3 PE=4 SV=1	0	0	0	0	0	0	19	33.63
119537	sp|P57728|RL28B_SCHPO	60S ribosomal protein L28-B OS=Schizosaccharomyces pombe (strain 972 / ATCC 24843) GN=rpl2801 PE=1 SV=1	7	4	0	4	2	0	17	32.98
102249	tr|B6JZ50|B6JZ50_SCHJY	Heat shock protein OS=Schizosaccharomyces japonicus (strain yFS275 / FY16936) GN=SJAG_01874 PE=3 SV=1	28	9	4	6	5	3	67	32.81
108116	tr|S9PX44|S9PX44_SCHOY	40S ribosomal protein S2 OS=Schizosaccharomyces octosporus (strain yFS286) GN=SOCG_02830 PE=3 SV=1	10	6	2	1	1	1	28	32.54
119639	sp|Q9UT56|RS26A_SCHPO	40S ribosomal protein S26-A OS=Schizosaccharomyces pombe (strain 972 / ATCC 24843) GN=rps2601 PE=3 SV=1	3	0	2	1	0	1	14	32.45
119636	sp|O59865|RS24B_SCHPO	40S ribosomal protein S24-B OS=Schizosaccharomyces pombe (strain 972 / ATCC 24843) GN=rps2402 PE=2 SV=3	6	4	0	2	2	0	16	32.2
117849	sp|O13802|EBP2_SCHPO	Probable rRNA-processing protein ebp2 OS=Schizosaccharomyces pombe (strain 972 / ATCC 24843) GN=ebp2 PE=1 SV=1	2	5	3	1	2	1	38	31.75
105465	tr|S9PT84|S9PT84_SCHOY	Nascent polypeptide-associated complex alpha subunit Egd2 OS=Schizosaccharomyces octosporus (strain yFS286) GN=SOCG_00125 PE=4 SV=1	2	6	3	1	1	1	18	30.48
101654	tr|B6K033|B6K033_SCHJY	Polyadenylate-binding protein OS=Schizosaccharomyces japonicus (strain yFS275 / FY16936) GN=SJAG_01222 PE=3 SV=1	20	18	6	3	2	2	72	30.47
119535	sp|O14388|RL27A_SCHPO	60S ribosomal protein L27-A OS=Schizosaccharomyces pombe (strain 972 / ATCC 24843) GN=rpl2701 PE=2 SV=2	7	2	0	3	1	0	15	29.26
110611	sp|O13972|GLYD_SCHPO	Probable serine hydroxymethyltransferase, cytosolic OS=Schizosaccharomyces pombe (strain 972 / ATCC 24843) GN=SPAC24C9.12c PE=3 SV=1	17	4	9	7	3	6	52	28.94
100511	sp|P46471|PRS7_MOUSE	26S proteasome regulatory subunit 7 OS=Mus musculus GN=Psmc2 PE=1 SV=5	0	0	2	0	0	1	49	28.8
119564	sp|Q9HGL8|RL43A_SCHPO	60S ribosomal protein L43-A OS=Schizosaccharomyces pombe (strain 972 / ATCC 24843) GN=rpl4301 PE=3 SV=1	3	3	0	1	2	0	10	28.8
119567	sp|P52822|RL5A_SCHPO	60S ribosomal protein L5-A OS=Schizosaccharomyces pombe (strain 972 / ATCC 24843) GN=rpl501 PE=1 SV=2	15	4	0	5	1	0	33	28.41
119593	sp|O74864|RLA0_SCHPO	60S acidic ribosomal protein P0 OS=Schizosaccharomyces pombe (strain 972 / ATCC 24843) GN=rpp0 PE=3 SV=1	13	4	0	6	3	0	34	28.32
111226	sp|Q9P782|YNY8_SCHPO	Uncharacterized protein C1711.08 OS=Schizosaccharomyces pombe (strain 972 / ATCC 24843) GN=SPBC1711.08 PE=2 SV=1	0	0	0	0	0	0	37	28.08
119130	sp|O94529|POB3_SCHPO	FACT complex subunit pob3 OS=Schizosaccharomyces pombe (strain 972 / ATCC 24843) GN=pob3 PE=3 SV=1	17	10	5	6	2	3	57	27.86
119726	sp|O94692|RUVB2_SCHPO	RuvB-like helicase 2 OS=Schizosaccharomyces pombe (strain 972 / ATCC 24843) GN=rvb2 PE=1 SV=1	5	3	18	5	2	5	52	27.17
101045	tr|B6JVX9|B6JVX9_SCHJY	40S ribosomal protein S9 OS=Schizosaccharomyces japonicus (strain yFS275 / FY16936) GN=SJAG_00544 PE=3 SV=1	12	4	0	5	2	0	22	27.1
102016	tr|B6JYF3|B6JYF3_SCHJY	Hsp70-like protein OS=Schizosaccharomyces japonicus (strain yFS275 / FY16936) GN=SJAG_01615 PE=3 SV=1	18	11	4	5	4	1	73	26.81
119202	sp|O60164|PESC_SCHPO	Pescadillo homolog OS=Schizosaccharomyces pombe (strain 972 / ATCC 24843) GN=ppp1 PE=3 SV=1	3	19	11	2	6	4	69	26.75
119327	sp|P42656|RAD24_SCHPO	DNA damage checkpoint protein rad24 OS=Schizosaccharomyces pombe (strain 972 / ATCC 24843) GN=rad24 PE=1 SV=2	4	7	5	1	1	2	30	26.61
110794	sp|O14180|YDS4_SCHPO	Brix domain-containing protein C4F8.04 OS=Schizosaccharomyces pombe (strain 972 / ATCC 24843) GN=SPAC4F8.04 PE=4 SV=1	0	13	6	0	3	2	36	26.53
110586	sp|Q09852|YAEC_SCHPO	Putative inorganic phosphate transporter C23D3.12 OS=Schizosaccharomyces pombe (strain 972 / ATCC 24843) GN=SPAC23D3.12 PE=1 SV=1	10	5	3	4	1	1	62	26.49
106621	tr|S9PSZ1|S9PSZ1_SCHOY	60S ribosomal protein L2 OS=Schizosaccharomyces octosporus (strain yFS286) GN=SOCG_01295 PE=4 SV=1	16	5	0	6	1	0	40	26.3
105694	tr|S9PU17|S9PU17_SCHOY	60S ribosomal protein L30 OS=Schizosaccharomyces octosporus (strain yFS286) GN=SOCG_00354 PE=4 SV=1	4	2	0	2	1	0	12	25.92
120052	sp|P79083|EIF3I_SCHPO	Eukaryotic translation initiation factor 3 subunit I OS=Schizosaccharomyces pombe (strain 972 / ATCC 24843) GN=sum1 PE=1 SV=1	3	0	6	2	0	3	37	25.82
109239	tr|S9RD98|S9RD98_SCHOY	40S ribosomal protein S17 OS=Schizosaccharomyces octosporus (strain yFS286) GN=SOCG_03986 PE=3 SV=1	4	0	0	1	0	0	16	25.3
110042	tr|S9PSM7|S9PSM7_SCHOY	14-3-3 family protein Rad24 OS=Schizosaccharomyces octosporus (strain yFS286) GN=SOCG_04819 PE=3 SV=1	4	7	4	1	1	1	30	24.76
100544	tr|S9PZ44|S9PZ44_SCHOY	40S ribosomal protein S1 OS=Schizosaccharomyces octosporus (strain yFS286) GN=RPS1 PE=3 SV=1	5	0	2	2	0	1	28	24.67
119565	sp|O94686|RL43B_SCHPO	60S ribosomal protein L43-B OS=Schizosaccharomyces pombe (strain 972 / ATCC 24843) GN=rpl4302 PE=3 SV=1	3	2	0	1	2	0	10	24.1
119107	sp|P09627|PMA1_SCHPO	Plasma membrane ATPase 1 OS=Schizosaccharomyces pombe (strain 972 / ATCC 24843) GN=pma1 PE=1 SV=1	18	19	8	7	4	3	100	24.04
119455	sp|P17937|RL7A_SCHPO	60S ribosomal protein L7-A OS=Schizosaccharomyces pombe (strain 972 / ATCC 24843) GN=rlp7 PE=3 SV=1	0	14	0	0	5	0	29	24.02
119557	sp|Q09900|RL38B_SCHPO	60S ribosomal protein L38-2 OS=Schizosaccharomyces pombe (strain 972 / ATCC 24843) GN=rpl3802 PE=3 SV=1	2	2	0	1	1	0	8	24
118148	sp|Q09916|HAS1_SCHPO	ATP-dependent RNA helicase has1 OS=Schizosaccharomyces pombe (strain 972 / ATCC 24843) GN=has1 PE=1 SV=1	0	16	9	0	4	4	65	23.76
119463	sp|O74919|RNC1_SCHPO	RNA-binding protein rnc1 OS=Schizosaccharomyces pombe (strain 972 / ATCC 24843) GN=rnc1 PE=1 SV=1	2	0	10	1	0	1	43	23.07
109479	tr|S9PRV8|S9PRV8_SCHOY	RACK1 Cpc2 OS=Schizosaccharomyces octosporus (strain yFS286) GN=SOCG_04234 PE=4 SV=1	7	4	0	2	2	0	35	22.96
101849	tr|B6JXX7|B6JXX7_SCHJY	Translation elongation factor 2 Eft2,B OS=Schizosaccharomyces japonicus (strain yFS275 / FY16936) GN=SJAG_01438 PE=4 SV=1	18	14	8	6	4	4	93	21.98
119502	sp|Q09127|RL10A_SCHPO	60S ribosomal protein L10-A OS=Schizosaccharomyces pombe (strain 972 / ATCC 24843) GN=rpl1001 PE=2 SV=2	7	4	0	3	2	0	25	21.69
103567	tr|B6K433|B6K433_SCHJY	60S ribosomal protein L30 OS=Schizosaccharomyces japonicus (strain yFS275 / FY16936) GN=SJAG_03383 PE=4 SV=2	3	2	0	1	1	0	12	21.47
100544	tr|S9X109|S9X109_SCHCR	40S ribosomal protein S1 OS=Schizosaccharomyces cryophilus (strain OY26 / ATCC MYA-4695 / CBS 11777 / NBRC 106824 / NRRL Y48691) GN=RPS1 PE=3 SV=1	4	0	2	3	0	1	29	21.05
119530	sp|Q92354|RL24A_SCHPO	60S ribosomal protein L24-A OS=Schizosaccharomyces pombe (strain 972 / ATCC 24843) GN=rpl2401 PE=3 SV=1	7	0	0	2	0	0	17	20.8
102053	tr|B6JYJ2|B6JYJ2_SCHJY	ATP-dependent DNA helicase Hrp3 OS=Schizosaccharomyces japonicus (strain yFS275 / FY16936) GN=SJAG_01653 PE=4 SV=1	39	26	13	5	3	3	156	20.77
116426	tr|S9W0S2|S9W0S2_SCHCR	Hsp70-like protein OS=Schizosaccharomyces cryophilus (strain OY26 / ATCC MYA-4695 / CBS 11777 / NBRC 106824 / NRRL Y48691) GN=SPOG_04540 PE=3 SV=1	13	7	4	6	2	1	73	20.68
118195	sp|O14139|HRP3_SCHPO	Chromodomain helicase hrp3 OS=Schizosaccharomyces pombe (strain 972 / ATCC 24843) GN=hrp3 PE=1 SV=1	39	26	13	5	3	3	159	20.4
107340	tr|S9PZS5|S9PZS5_SCHOY	Carbamoyl-phosphate synthase OS=Schizosaccharomyces octosporus (strain yFS286) GN=SOCG_02029 PE=3 SV=1	16	32	26	9	8	7	249	20.3
115885	tr|S9XAA2|S9XAA2_SCHCR	Carbamoyl-phosphate synthase OS=Schizosaccharomyces cryophilus (strain OY26 / ATCC MYA-4695 / CBS 11777 / NBRC 106824 / NRRL Y48691) GN=SPOG_03982 PE=3 SV=1	17	31	25	10	7	6	248	20.15
107662	tr|S9Q5G4|S9Q5G4_SCHOY	Polyadenylate-binding protein OS=Schizosaccharomyces octosporus (strain yFS286) GN=SOCG_02364 PE=3 SV=1	16	4	8	7	1	2	71	19.83
118870	sp|O94268|NOP2_SCHPO	25S rRNA (cytosine-C(5))-methyltransferase nop2 OS=Schizosaccharomyces pombe (strain 972 / ATCC 24843) GN=nop2 PE=1 SV=1	0	21	6	0	6	3	69	19.6
118630	sp|Q9P6P6|RM09_SCHPO	54S ribosomal protein L9, mitochondrial OS=Schizosaccharomyces pombe (strain 972 / ATCC 24843) GN=mrpl9 PE=3 SV=1	2	2	2	1	2	2	29	19.26
118782	sp|O14201|MUG86_SCHPO	Meiotically up-regulated gene 86 protein OS=Schizosaccharomyces pombe (strain 972 / ATCC 24843) GN=mug86 PE=1 SV=1	3	0	6	1	0	2	34	19.17
120423	sp|O13753|VA0D_SCHPO	V-type proton ATPase subunit d OS=Schizosaccharomyces pombe (strain 972 / ATCC 24843) GN=vma6 PE=3 SV=1	7	3	0	3	2	0	39	19.08
117780	sp|P36591|DYR_SCHPO	Dihydrofolate reductase OS=Schizosaccharomyces pombe (strain 972 / ATCC 24843) GN=dfr1 PE=2 SV=2	0	0	16	0	0	4	51	18.45
102842	tr|B6K0J0|B6K0J0_SCHJY	60S ribosomal protein L27/L28 OS=Schizosaccharomyces japonicus (strain yFS275 / FY16936) GN=SJAG_02546 PE=3 SV=1	4	2	0	1	1	0	17	18.14
119305	sp|Q10208|KPYK_SCHPO	Pyruvate kinase OS=Schizosaccharomyces pombe (strain 972 / ATCC 24843) GN=pyk1 PE=1 SV=1	10	7	3	7	5	1	55	18.02
107516	tr|S9R983|S9R983_SCHOY	Heat shock protein BiP OS=Schizosaccharomyces octosporus (strain yFS286) GN=SOCG_02212 PE=3 SV=1	12	11	3	3	2	1	73	17.8
119552	sp|Q92365|RL36A_SCHPO	60S ribosomal protein L36-A OS=Schizosaccharomyces pombe (strain 972 / ATCC 24843) GN=rpl3601 PE=3 SV=2	0	4	0	0	2	0	11	17.77
120392	sp|O60161|UTP4_SCHPO	U3 small nucleolar RNA-associated protein 4 OS=Schizosaccharomyces pombe (strain 972 / ATCC 24843) GN=utp4 PE=3 SV=1	3	12	5	2	4	2	79	17.71
105809	tr|S9PXK0|S9PXK0_SCHOY	60S ribosomal protein L7 OS=Schizosaccharomyces octosporus (strain yFS286) GN=SOCG_00469 PE=4 SV=1	0	0	0	0	0	0	29	17.54
111131	sp|Q9P6R2|YOH8_SCHPO	Uncharacterized protein C13E7.08c OS=Schizosaccharomyces pombe (strain 972 / ATCC 24843) GN=SPBC13E7.08c PE=3 SV=1	0	0	13	0	0	2	49	17.45
106022	tr|S9PZN9|S9PZN9_SCHOY	Hsp60-like protein OS=Schizosaccharomyces octosporus (strain yFS286) GN=SOCG_00686 PE=3 SV=1	12	3	0	4	2	0	62	16.94
109319	tr|S9PTR3|S9PTR3_SCHOY	ATP-dependent RNA helicase Sum3 OS=Schizosaccharomyces octosporus (strain yFS286) GN=SOCG_04070 PE=3 SV=1	5	0	9	2	0	3	69	16.72
100543	tr|S9VZ41|S9VZ41_SCHCR	40S ribosomal protein S0 OS=Schizosaccharomyces cryophilus (strain OY26 / ATCC MYA-4695 / CBS 11777 / NBRC 106824 / NRRL Y48691) GN=RPS0 PE=3 SV=1	9	0	0	3	0	0	33	16.69
111444	sp|O59714|YBH6_SCHPO	Uncharacterized membrane protein C3B8.06 OS=Schizosaccharomyces pombe (strain 972 / ATCC 24843) GN=SPBC3B8.06 PE=1 SV=1	2	0	0	2	0	0	58	16.47
119978	sp|O94267|SPT16_SCHPO	FACT complex subunit spt16 OS=Schizosaccharomyces pombe (strain 972 / ATCC 24843) GN=spt16 PE=1 SV=1	29	6	3	11	2	2	116	16.33
107040	tr|S9PVI9|S9PVI9_SCHOY	Translation elongation factor 2 Eft2,B OS=Schizosaccharomyces octosporus (strain yFS286) GN=SOCG_01720 PE=4 SV=1	14	8	6	5	2	3	93	16.12
117479	sp|Q9URZ4|CAT1_SCHPO	Cationic amino acid transporter 1 OS=Schizosaccharomyces pombe (strain 972 / ATCC 24843) GN=cat1 PE=1 SV=3	12	2	0	4	1	0	64	15.52
120174	sp|O74760|EIF3A_SCHPO	Eukaryotic translation initiation factor 3 subunit A OS=Schizosaccharomyces pombe (strain 972 / ATCC 24843) GN=tif32 PE=1 SV=1	0	0	33	0	0	6	107	15.42
118112	sp|O74791|GRN1_SCHPO	GTPase grn1 OS=Schizosaccharomyces pombe (strain 972 / ATCC 24843) GN=grn1 PE=1 SV=1	0	6	0	0	4	0	52	15.27
118345	sp|P18869|LEU3_SCHPO	3-isopropylmalate dehydrogenase OS=Schizosaccharomyces pombe (strain 972 / ATCC 24843) GN=leu1 PE=1 SV=1	0	2	7	0	1	4	40	15.11
119680	sp|Q9UTD7|RRP15_SCHPO	Ribosomal RNA-processing protein 15 OS=Schizosaccharomyces pombe (strain 972 / ATCC 24843) GN=rrp15 PE=3 SV=1	0	3	4	0	1	1	23	14.96
114636	tr|S9XCF5|S9XCF5_SCHCR	Plasma membrane ATPase OS=Schizosaccharomyces cryophilus (strain OY26 / ATCC MYA-4695 / CBS 11777 / NBRC 106824 / NRRL Y48691) GN=SPOG_02702 PE=3 SV=1	10	14	6	2	2	2	101	14.89
114977	tr|S9W583|S9W583_SCHCR	RNA methyltransferase Nop2 OS=Schizosaccharomyces cryophilus (strain OY26 / ATCC MYA-4695 / CBS 11777 / NBRC 106824 / NRRL Y48691) GN=SPOG_03053 PE=3 SV=1	0	16	4	0	4	2	69	14.53
119585	sp|O42897|RPN3_SCHPO	Probable 26S proteasome regulatory subunit rpn3 OS=Schizosaccharomyces pombe (strain 972 / ATCC 24843) GN=rpn3 PE=3 SV=2	2	0	14	2	0	3	57	13.96
111726	sp|O14053|UTP21_SCHPO	U3 small nucleolar RNA-associated protein 21 homolog OS=Schizosaccharomyces pombe (strain 972 / ATCC 24843) GN=SPCC1672.07 PE=3 SV=1	7	10	11	3	3	4	101	13.93
101263	tr|B6JWK9|B6JWK9_SCHJY	ATP-dependent RNA helicase Sum3 OS=Schizosaccharomyces japonicus (strain yFS275 / FY16936) GN=SJAG_00786 PE=3 SV=1	5	0	5	2	0	2	69	13.81
119526	sp|O42706|RL21B_SCHPO	60S ribosomal protein L21-B OS=Schizosaccharomyces pombe (strain 972 / ATCC 24843) GN=rpl2102 PE=2 SV=2	5	0	0	3	0	0	18	13.63
101565	tr|B6JZT9|B6JZT9_SCHJY	Plasma membrane ATPase OS=Schizosaccharomyces japonicus (strain yFS275 / FY16936) GN=SJAG_01129 PE=3 SV=1	11	11	5	3	1	1	99	13.57
119631	sp|P0CT58|RS22A_SCHPO	40S ribosomal protein S22-A OS=Schizosaccharomyces pombe (strain 972 / ATCC 24843) GN=rps2201 PE=2 SV=1	4	0	0	3	0	0	15	13.56
120135	sp|O94489|EF3_SCHPO	Elongation factor 3 OS=Schizosaccharomyces pombe (strain 972 / ATCC 24843) GN=tef3 PE=1 SV=1	7	4	15	3	2	5	116	13.39
110344	sp|Q9P3A9|YIL5_SCHPO	Uncharacterized protein C1565.05 OS=Schizosaccharomyces pombe (strain 972 / ATCC 24843) GN=SPAC1565.05 PE=4 SV=1	3	5	7	1	2	2	87	13.28
118813	sp|O60063|NAM9_SCHPO	37S ribosomal protein S4-like, mitochondrial OS=Schizosaccharomyces pombe (strain 972 / ATCC 24843) GN=nam9 PE=2 SV=1	4	0	0	3	0	0	38	13.28
119613	sp|O14062|RS12A_SCHPO	40S ribosomal protein S12-A OS=Schizosaccharomyces pombe (strain 972 / ATCC 24843) GN=rps1201 PE=3 SV=1	0	0	0	0	0	0	16	12.81
117888	sp|P40370|ENO11_SCHPO	Enolase 1-1 OS=Schizosaccharomyces pombe (strain 972 / ATCC 24843) GN=eno101 PE=1 SV=2	10	2	0	4	1	0	47	12.66
110630	sp|Q10425|EIF3B_SCHPO	Eukaryotic translation initiation factor 3 subunit B OS=Schizosaccharomyces pombe (strain 972 / ATCC 24843) GN=SPAC25G10.08 PE=1 SV=1	2	6	13	2	1	2	84	12.5
110642	sp|O13989|YEG7_SCHPO	Uncharacterized protein C26H5.07c OS=Schizosaccharomyces pombe (strain 972 / ATCC 24843) GN=SPAC26H5.07c PE=3 SV=2	10	4	0	2	2	0	57	12.32
106638	tr|S9RAG3|S9RAG3_SCHOY	RNA methyltransferase Nop2 OS=Schizosaccharomyces octosporus (strain yFS286) GN=SOCG_01312 PE=3 SV=1	0	13	4	0	2	2	69	12.3
103343	tr|B6K3E4|B6K3E4_SCHJY	FACT complex subunit POB3 OS=Schizosaccharomyces japonicus (strain yFS275 / FY16936) GN=SJAG_03128 PE=3 SV=1	7	7	0	1	1	0	57	12.18
118113	sp|Q10179|SYG_SCHPO	Putative glycine--tRNA ligase OS=Schizosaccharomyces pombe (strain 972 / ATCC 24843) GN=grs1 PE=3 SV=1	2	3	11	2	2	2	74	12.17
102564	tr|B6K1Y1|B6K1Y1_SCHJY	60S ribosomal protein L24 OS=Schizosaccharomyces japonicus (strain yFS275 / FY16936) GN=SJAG_02243 PE=4 SV=1	4	0	0	1	0	0	17	11.98
119872	sp|Q1K9C2|MET5_SCHPO	Sulfite reductase [NADPH] subunit beta OS=Schizosaccharomyces pombe (strain 972 / ATCC 24843) GN=sir1 PE=3 SV=1	5	17	9	4	4	2	164	11.91
118887	sp|Q9UU79|NSA2_SCHPO	Ribosome biogenesis protein nsa2 OS=Schizosaccharomyces pombe (strain 972 / ATCC 24843) GN=nsa2 PE=1 SV=1	0	4	0	0	3	0	30	11.79
105713	tr|S9R2M4|S9R2M4_SCHOY	Heat shock protein Pss1 OS=Schizosaccharomyces octosporus (strain yFS286) GN=SOCG_00373 PE=3 SV=1	9	8	2	2	2	1	81	11.78
102721	tr|B6K2E9|B6K2E9_SCHJY	RNA methyltransferase Nop2 OS=Schizosaccharomyces japonicus (strain yFS275 / FY16936) GN=SJAG_02417 PE=3 SV=1	0	13	3	0	2	1	69	11.59
119882	sp|P87058|LAH1_SCHPO	La protein homolog OS=Schizosaccharomyces pombe (strain 972 / ATCC 24843) GN=sla1 PE=1 SV=1	4	2	2	2	1	1	35	11.56
119328	sp|P42657|RAD25_SCHPO	DNA damage checkpoint protein rad25 OS=Schizosaccharomyces pombe (strain 972 / ATCC 24843) GN=rad25 PE=1 SV=1	0	0	7	0	0	3	30	11.53
113033	tr|S9XHY6|S9XHY6_SCHCR	40S ribosomal protein S11 OS=Schizosaccharomyces cryophilus (strain OY26 / ATCC MYA-4695 / CBS 11777 / NBRC 106824 / NRRL Y48691) GN=SPOG_01070 PE=3 SV=1	16	10	2	2	1	1	18	11.42
118640	sp|Q9USZ6|MRT4_SCHPO	Ribosome assembly factor mrt4 OS=Schizosaccharomyces pombe (strain 972 / ATCC 24843) GN=mrt4 PE=3 SV=1	0	2	0	0	2	0	27	11.26
120119	sp|G2TRQ2|TAM8_SCHPO	Uncharacterized protein tam8 OS=Schizosaccharomyces pombe (strain 972 / ATCC 24843) GN=tam8 PE=2 SV=1	0	0	2	0	0	1	9	11.14
101410	tr|B6JX17|B6JX17_SCHJY	Fibrillarin OS=Schizosaccharomyces japonicus (strain yFS275 / FY16936) GN=SJAG_00943 PE=3 SV=1	0	2	5	0	2	2	32	11.1
103256	tr|B6K352|B6K352_SCHJY	40S ribosomal protein S6 OS=Schizosaccharomyces japonicus (strain yFS275 / FY16936) GN=SJAG_03034 PE=3 SV=1	9	4	3	2	2	1	27	10.94
119525	sp|Q9UUC1|RL21A_SCHPO	60S ribosomal protein L21-A OS=Schizosaccharomyces pombe (strain 972 / ATCC 24843) GN=rpl2101 PE=3 SV=1	4	0	0	2	0	0	18	10.89
105372	tr|S9R1H2|S9R1H2_SCHOY	RuvB-like helicase OS=Schizosaccharomyces octosporus (strain yFS286) GN=SOCG_00031 PE=3 SV=1	2	0	6	2	0	2	51	10.77
117866	sp|O43060|EIF3F_SCHPO	Eukaryotic translation initiation factor 3 subunit F OS=Schizosaccharomyces pombe (strain 972 / ATCC 24843) GN=eif3f PE=1 SV=1	0	0	7	0	0	1	33	10.53
116545	tr|S9XGY4|S9XGY4_SCHCR	60S ribosomal protein L7 OS=Schizosaccharomyces cryophilus (strain OY26 / ATCC MYA-4695 / CBS 11777 / NBRC 106824 / NRRL Y48691) GN=SPOG_04661 PE=4 SV=1	4	0	0	1	0	0	29	10.44
118245	sp|P36620|ILVB_SCHPO	Acetolactate synthase, mitochondrial OS=Schizosaccharomyces pombe (strain 972 / ATCC 24843) GN=ilv1 PE=3 SV=2	3	4	8	2	3	2	73	10.25
119528	sp|P0CT60|RL23A_SCHPO	60S ribosomal protein L23-A OS=Schizosaccharomyces pombe (strain 972 / ATCC 24843) GN=rpl2301 PE=3 SV=1	0	3	0	0	1	0	15	10.08
118865	sp|O14236|NOG2_SCHPO	Nucleolar GTP-binding protein 2 OS=Schizosaccharomyces pombe (strain 972 / ATCC 24843) GN=nog2 PE=1 SV=1	2	2	3	2	1	1	60	10.02
113276	tr|S9VWE3|S9VWE3_SCHCR	Elongation factor-1 alpha OS=Schizosaccharomyces cryophilus (strain OY26 / ATCC MYA-4695 / CBS 11777 / NBRC 106824 / NRRL Y48691) GN=SPOG_01318 PE=4 SV=1	10	0	0	2	0	0	20	10
110389	sp|Q9UTH5|PLB6_SCHPO	Probable lysophospholipase C1786.02 OS=Schizosaccharomyces pombe (strain 972 / ATCC 24843) GN=SPAC1786.02 PE=3 SV=1	11	3	0	6	2	0	71	9.93
111547	sp|O94675|MAM33_SCHPO	Mitochondrial acidic protein mam33 OS=Schizosaccharomyces pombe (strain 972 / ATCC 24843) GN=SPBC776.07 PE=3 SV=1	6	0	0	2	0	0	31	9.8
108002	tr|S9Q197|S9Q197_SCHOY	60S ribosomal protein L27 OS=Schizosaccharomyces octosporus (strain yFS286) GN=SOCG_02712 PE=3 SV=1	3	0	0	1	0	0	15	9.73
117268	sp|Q9C0V1|AMT1_SCHPO	Ammonium transporter 1 OS=Schizosaccharomyces pombe (strain 972 / ATCC 24843) GN=amt1 PE=3 SV=1	5	0	0	3	0	0	53	9.37
117505	sp|P87153|TCPH_SCHPO	Probable T-complex protein 1 subunit eta OS=Schizosaccharomyces pombe (strain 972 / ATCC 24843) GN=cct7 PE=1 SV=1	0	2	4	0	1	1	61	9.07
104872	tr|B6K7X3|B6K7X3_SCHJY	60S acidic ribosomal protein P0 OS=Schizosaccharomyces japonicus (strain yFS275 / FY16936) GN=SJAG_04847 PE=3 SV=1	5	0	0	2	0	0	34	8.94
108508	tr|S9PY59|S9PY59_SCHOY	60S ribosomal protein L7 OS=Schizosaccharomyces octosporus (strain yFS286) GN=SOCG_03231 PE=4 SV=1	3	2	0	2	1	0	29	8.68
118335	sp|O59816|ODP2_SCHPO	Dihydrolipoyllysine-residue acetyltransferase component of pyruvate dehydrogenase complex, mitochondrial OS=Schizosaccharomyces pombe (strain 972 / ATCC 24843) GN=lat1 PE=3 SV=1	3	4	0	3	2	0	52	8.65
102010	tr|B6JYE7|B6JYE7_SCHJY	60S ribosomal protein L13 OS=Schizosaccharomyces japonicus (strain yFS275 / FY16936) GN=SJAG_01608 PE=3 SV=1	5	0	0	3	0	0	23	8.56
101428	tr|B6JX37|B6JX37_SCHJY	Carbamoyl-phosphate synthase OS=Schizosaccharomyces japonicus (strain yFS275 / FY16936) GN=SJAG_00964 PE=3 SV=1	5	9	5	5	3	2	246	8.53
119504	sp|O74836|RL1B_SCHPO	60S ribosomal protein L1-B OS=Schizosaccharomyces pombe (strain 972 / ATCC 24843) GN=rpl101 PE=1 SV=1	4	0	0	2	0	0	24	8.37
110979	sp|Q9UUG1|RPF2_SCHPO	Ribosome production factor 2 homolog OS=Schizosaccharomyces pombe (strain 972 / ATCC 24843) GN=SPAC926.08c PE=1 SV=1	3	3	0	2	2	0	36	8.32
109933	tr|S9QW06|S9QW06_SCHOY	60S ribosomal protein L21 OS=Schizosaccharomyces octosporus (strain yFS286) GN=SOCG_04706 PE=4 SV=1	3	0	0	1	0	0	19	8.09
101063	tr|B6JVZ9|B6JVZ9_SCHJY	Hsp60-like protein OS=Schizosaccharomyces japonicus (strain yFS275 / FY16936) GN=SJAG_00564 PE=3 SV=2	3	0	0	3	0	0	62	8.07
120077	sp|P41887|HSP90_SCHPO	Heat shock protein 90 homolog OS=Schizosaccharomyces pombe (strain 972 / ATCC 24843) GN=swo1 PE=1 SV=2	4	3	4	2	2	2	81	8.07
118637	sp|O14006|RT09_SCHPO	37S ribosomal protein S9, mitochondrial OS=Schizosaccharomyces pombe (strain 972 / ATCC 24843) GN=mrps9 PE=1 SV=2	0	3	2	0	1	1	31	8.05
120251	sp|O13831|TRP_SCHPO	Tryptophan synthase OS=Schizosaccharomyces pombe (strain 972 / ATCC 24843) GN=trp2 PE=2 SV=1	2	4	6	1	3	3	75	7.96
106637	tr|S9PUF1|S9PUF1_SCHOY	FACT complex component Spt16 OS=Schizosaccharomyces octosporus (strain yFS286) GN=SOCG_01311 PE=4 SV=1	11	4	3	3	1	2	116	7.78
109975	tr|S9PSH4|S9PSH4_SCHOY	Glyceraldehyde-3-phosphate dehydrogenase OS=Schizosaccharomyces octosporus (strain yFS286) GN=SOCG_04749 PE=3 SV=1	6	0	0	1	0	0	39	7.78
118344	sp|P41836|PRS8_SCHPO	26S proteasome regulatory subunit 8 homolog OS=Schizosaccharomyces pombe (strain 972 / ATCC 24843) GN=let1 PE=3 SV=1	0	0	7	0	0	2	45	7.77
111133	sp|O60064|YBB2_SCHPO	Probable mannose-1-phosphate guanyltransferase OS=Schizosaccharomyces pombe (strain 972 / ATCC 24843) GN=SPBC13G1.02 PE=3 SV=1	0	0	7	0	0	2	46	7.6
117503	sp|Q9UTM4|TCPE_SCHPO	T-complex protein 1 subunit epsilon OS=Schizosaccharomyces pombe (strain 972 / ATCC 24843) GN=cct5 PE=3 SV=1	2	3	4	2	2	2	59	7.58
117867	sp|Q9UT48|EIF3H_SCHPO	Eukaryotic translation initiation factor 3 subunit H OS=Schizosaccharomyces pombe (strain 972 / ATCC 24843) GN=eif3h PE=1 SV=1	0	0	6	0	0	1	40	7.55
117506	sp|P78921|TCPQ_SCHPO	Probable T-complex protein 1 subunit theta OS=Schizosaccharomyces pombe (strain 972 / ATCC 24843) GN=cct8 PE=2 SV=3	0	4	5	0	2	3	60	7.51
101951	tr|B6JY85|B6JY85_SCHJY	19S proteasome regulatory subunit Rpt5 OS=Schizosaccharomyces japonicus (strain yFS275 / FY16936) GN=SJAG_01544 PE=3 SV=1	0	0	7	0	0	2	49	7.12
104721	tr|B6K7F9|B6K7F9_SCHJY	RNA helicase OS=Schizosaccharomyces japonicus (strain yFS275 / FY16936) GN=SJAG_04669 PE=3 SV=1	0	2	4	0	1	2	64	7.06
114630	tr|S9VZA4|S9VZA4_SCHCR	Hsp90-like protein OS=Schizosaccharomyces cryophilus (strain OY26 / ATCC MYA-4695 / CBS 11777 / NBRC 106824 / NRRL Y48691) GN=SPOG_02696 PE=3 SV=1	5	3	3	3	2	2	80	6.87
111821	sp|O59797|YCO6_SCHPO	Putative nucleosome assembly protein C364.06 OS=Schizosaccharomyces pombe (strain 972 / ATCC 24843) GN=SPCC364.06 PE=1 SV=1	0	0	6	0	0	2	44	6.77
116369	tr|S9X8P1|S9X8P1_SCHCR	Ketol-acid reductoisomerase, mitochondrial OS=Schizosaccharomyces cryophilus (strain OY26 / ATCC MYA-4695 / CBS 11777 / NBRC 106824 / NRRL Y48691) GN=SPOG_04483 PE=3 SV=1	0	2	4	0	1	1	45	6.65
119001	sp|Q10489|ODPA_SCHPO	Pyruvate dehydrogenase E1 component subunit alpha, mitochondrial OS=Schizosaccharomyces pombe (strain 972 / ATCC 24843) GN=pda1 PE=1 SV=1	6	0	0	3	0	0	45	6.65
111604	sp|Q9P7D4|ACON2_SCHPO	Homocitrate dehydratase, mitochondrial OS=Schizosaccharomyces pombe (strain 972 / ATCC 24843) GN=SPBP4H10.15 PE=3 SV=3	0	2	2	0	1	1	100	6.51
106662	tr|S9RAI5|S9RAI5_SCHOY	Mannose-1-phosphate guanyltransferase OS=Schizosaccharomyces octosporus (strain yFS286) GN=SOCG_01337 PE=4 SV=1	0	0	6	0	0	1	46	6.47
120385	sp|O94365|UTP15_SCHPO	U3 small nucleolar RNA-associated protein 15 OS=Schizosaccharomyces pombe (strain 972 / ATCC 24843) GN=utp15 PE=3 SV=1	5	0	2	3	0	1	54	6.47
117086	tr|B6K4B8|B6K4B8_SCHJY	Eukaryotic translation initiation factor 3 subunit G OS=Schizosaccharomyces japonicus (strain yFS275 / FY16936) GN=TIF35 PE=3 SV=1	0	0	4	0	0	1	31	6.45
111421	sp|Q9Y7Y6|YOY4_SCHPO	Uncharacterized protein C342.04 OS=Schizosaccharomyces pombe (strain 972 / ATCC 24843) GN=SPBC342.04 PE=3 SV=1	0	0	0	0	0	0	32	6.29
101719	tr|B6K0A3|B6K0A3_SCHJY	40S ribosomal protein S19 OS=Schizosaccharomyces japonicus (strain yFS275 / FY16936) GN=SJAG_01296 PE=4 SV=1	3	0	0	3	0	0	16	6.17
103280	tr|B6K376|B6K376_SCHJY	Actin OS=Schizosaccharomyces japonicus (strain yFS275 / FY16936) GN=SJAG_03058 PE=4 SV=1	13	14	6	1	1	1	8	6.01
119725	sp|Q9C0X6|RUVB1_SCHPO	RuvB-like helicase 1 OS=Schizosaccharomyces pombe (strain 972 / ATCC 24843) GN=rvb1 PE=3 SV=1	0	3	3	0	1	3	50	6
103728	tr|B6K4K7|B6K4K7_SCHJY	T-complex protein 1 subunit gamma OS=Schizosaccharomyces japonicus (strain yFS275 / FY16936) GN=SJAG_03570 PE=3 SV=1	0	3	4	0	3	2	58	5.99
111460	sp|O74379|RT26B_SCHPO	Putative 37S ribosomal protein S26B, mitochondrial OS=Schizosaccharomyces pombe (strain 972 / ATCC 24843) GN=SPBC3H7.04 PE=3 SV=1	3	0	0	1	0	0	25	5.99
106552	tr|S9PP40|S9PP40_SCHOY	Aconitate hydratase, mitochondrial OS=Schizosaccharomyces octosporus (strain yFS286) GN=SOCG_01222 PE=3 SV=1	0	2	2	0	1	1	100	5.97
118602	sp|O42855|RT51_SCHPO	37S ribosomal protein mrp51, mitochondrial OS=Schizosaccharomyces pombe (strain 972 / ATCC 24843) GN=mrp51 PE=3 SV=2	0	0	4	0	0	1	34	5.81
110515	sp|Q92345|PDC2_SCHPO	Probable pyruvate decarboxylase C1F8.07c OS=Schizosaccharomyces pombe (strain 972 / ATCC 24843) GN=SPAC1F8.07c PE=1 SV=3	3	2	2	3	2	1	62	5.67
119619	sp|Q9UTQ6|RS15B_SCHPO	40S ribosomal protein S15-B OS=Schizosaccharomyces pombe (strain 972 / ATCC 24843) GN=rps1502 PE=1 SV=1	0	0	0	0	0	0	18	5.67
100575	tr|B6JUV6|B6JUV6_SCHJY	Glyceraldehyde-3-phosphate dehydrogenase OS=Schizosaccharomyces japonicus (strain yFS275 / FY16936) GN=SJAG_00027 PE=3 SV=1	2	0	0	2	0	0	36	5.57
117531	sp|Q9P3A7|CDC48_SCHPO	Cell division cycle protein 48 OS=Schizosaccharomyces pombe (strain 972 / ATCC 24843) GN=cdc48 PE=1 SV=2	0	0	10	0	0	3	90	5.55
117868	sp|Q09722|EIF3M_SCHPO	Eukaryotic translation initiation factor 3 subunit M OS=Schizosaccharomyces pombe (strain 972 / ATCC 24843) GN=eif3m PE=1 SV=2	0	0	5	0	0	2	45	5.55
120054	sp|O74718|ERF3_SCHPO	Eukaryotic peptide chain release factor GTP-binding subunit OS=Schizosaccharomyces pombe (strain 972 / ATCC 24843) GN=sup35 PE=1 SV=2	0	0	8	0	0	3	73	5.52
108687	tr|S9R7J6|S9R7J6_SCHOY	Nucleolar GTP-binding protein 1 OS=Schizosaccharomyces octosporus (strain yFS286) GN=SOCG_03417 PE=3 SV=1	0	8	3	0	3	1	73	5.49
101267	tr|B6JWL3|B6JWL3_SCHJY	Heat shock protein BiP OS=Schizosaccharomyces japonicus (strain yFS275 / FY16936) GN=SJAG_00790 PE=3 SV=1	27	23	8	3	2	1	73	5.48
111000	sp|O14293|YF19_SCHPO	Putative aldehyde dehydrogenase-like protein C9E9.09c OS=Schizosaccharomyces pombe (strain 972 / ATCC 24843) GN=SPAC9E9.09c PE=1 SV=1	0	0	6	0	0	2	55	5.48
117317	sp|O60060|CARA_SCHPO	Carbamoyl-phosphate synthase arginine-specific small chain OS=Schizosaccharomyces pombe (strain 972 / ATCC 24843) GN=arg5 PE=3 SV=1	0	0	5	0	0	1	46	5.48
108391	tr|S9Q145|S9Q145_SCHOY	Pyruvate kinase OS=Schizosaccharomyces octosporus (strain yFS286) GN=SOCG_03111 PE=3 SV=1	3	3	0	2	2	0	56	5.4
119032	sp|O42938|PFKA_SCHPO	ATP-dependent 6-phosphofructokinase OS=Schizosaccharomyces pombe (strain 972 / ATCC 24843) GN=pfk1 PE=1 SV=1	4	3	4	3	2	2	102	5.37
111230	sp|Q9P775|YBEG_SCHPO	Uncharacterized WD repeat-containing protein C17D11.16 OS=Schizosaccharomyces pombe (strain 972 / ATCC 24843) GN=SPBC1711.16 PE=1 SV=1	4	2	0	2	2	0	57	5.24
119098	sp|P78854|PLB1_SCHPO	Lysophospholipase 1 OS=Schizosaccharomyces pombe (strain 972 / ATCC 24843) GN=plb1 PE=2 SV=2	2	0	3	1	0	1	67	5.22
117332	sp|Q9UTQ7|ARP9_SCHPO	SWI/SNF and RSC complexes subunit arp9 OS=Schizosaccharomyces pombe (strain 972 / ATCC 24843) GN=arp9 PE=1 SV=1	2	0	4	2	0	2	59	5.08
117952	sp|P36580|ALF_SCHPO	Fructose-bisphosphate aldolase OS=Schizosaccharomyces pombe (strain 972 / ATCC 24843) GN=fba1 PE=1 SV=2	4	0	0	1	0	0	40	5.06
108010	tr|S9PZW2|S9PZW2_SCHOY	Ribosome biogenesis protein N OS=Schizosaccharomyces octosporus (strain yFS286) GN=SOCG_02720 PE=4 SV=1	0	3	0	0	2	0	30	5.05
104576	tr|B6K708|B6K708_SCHJY	Heat shock protein Pss1 OS=Schizosaccharomyces japonicus (strain yFS275 / FY16936) GN=SJAG_04511 PE=3 SV=1	6	2	0	2	1	0	80	4.98
114038	tr|S9W2P3|S9W2P3_SCHCR	14-3-3 family protein Rad25 OS=Schizosaccharomyces cryophilus (strain OY26 / ATCC MYA-4695 / CBS 11777 / NBRC 106824 / NRRL Y48691) GN=SPOG_02093 PE=3 SV=1	0	0	3	0	0	1	30	4.96
117595	sp|O59742|CLU_SCHPO	Clustered mitochondria protein homolog OS=Schizosaccharomyces pombe (strain 972 / ATCC 24843) GN=clu1 PE=3 SV=3	2	0	3	2	0	1	132	4.92
110785	sp|O14171|YE54_SCHPO	Dehydrodolichyl diphosphate synthase complex subunit SPAC4D7.04c OS=Schizosaccharomyces pombe (strain 972 / ATCC 24843) GN=SPAC4D7.04c PE=1 SV=2	3	0	0	3	0	0	31	4.91
102151	tr|B6JYU6|B6JYU6_SCHJY	Serine hydroxymethyltransferase OS=Schizosaccharomyces japonicus (strain yFS275 / FY16936) GN=SJAG_01766 PE=3 SV=1	0	2	3	0	2	2	51	4.86
104958	tr|B6K864|B6K864_SCHJY	Nucleolar GTP-binding protein 1 OS=Schizosaccharomyces japonicus (strain yFS275 / FY16936) GN=SJAG_04940 PE=3 SV=1	3	14	2	2	3	1	73	4.8
107178	tr|S9RC08|S9RC08_SCHOY	Cationic amino acid transporter Cat1 OS=Schizosaccharomyces octosporus (strain yFS286) GN=SOCG_01859 PE=4 SV=1	6	0	0	2	0	0	64	4.71
104813	tr|B6K7Q6|B6K7Q6_SCHJY	Translation initiation factor eIF4A OS=Schizosaccharomyces japonicus (strain yFS275 / FY16936) GN=SJAG_04772 PE=3 SV=1	0	2	0	0	1	0	44	4.51
119454	sp|Q10353|RLP24_SCHPO	Ribosome biogenesis protein rlp24 OS=Schizosaccharomyces pombe (strain 972 / ATCC 24843) GN=rlp24 PE=3 SV=1	0	0	2	0	0	1	22	4.49
107382	tr|S9RKY6|S9RKY6_SCHOY	40S ribosomal protein S8 OS=Schizosaccharomyces octosporus (strain yFS286) GN=SOCG_02072 PE=3 SV=1	2	0	0	1	0	0	22	4.48
107567	tr|S9Q568|S9Q568_SCHOY	AAA family ATPase Cdc48 OS=Schizosaccharomyces octosporus (strain yFS286) GN=SOCG_02265 PE=4 SV=1	0	0	8	0	0	2	89	4.47
119298	sp|Q9UT27|PVG1_SCHPO	Pyruvyl transferase 1 OS=Schizosaccharomyces pombe (strain 972 / ATCC 24843) GN=pvg1 PE=1 SV=1	0	0	0	0	0	0	45	4.46
102064	tr|B6JYK3|B6JYK3_SCHJY	Hsp90-like protein OS=Schizosaccharomyces japonicus (strain yFS275 / FY16936) GN=SJAG_01664 PE=3 SV=1	4	0	2	2	0	1	81	4.33
103011	tr|B6K119|B6K119_SCHJY	Translation elongation factor eEF3 OS=Schizosaccharomyces japonicus (strain yFS275 / FY16936) GN=SJAG_02738 PE=4 SV=1	5	0	5	2	0	2	116	4.31
105705	tr|S9PXA7|S9PXA7_SCHOY	Arginase OS=Schizosaccharomyces octosporus (strain yFS286) GN=SOCG_00365 PE=3 SV=1	3	0	0	1	0	0	35	4.29
111841	sp|P87238|CUE4_SCHPO	CUE domain-containing protein 4, mitochondrial OS=Schizosaccharomyces pombe (strain 972 / ATCC 24843) GN=SPCC4G3.13c PE=4 SV=1	0	0	2	0	0	1	24	4.25
117204	sp|P15567|PUR6_SCHPO	Phosphoribosylaminoimidazole carboxylase OS=Schizosaccharomyces pombe (strain 972 / ATCC 24843) GN=ade6 PE=3 SV=1	0	0	5	0	0	2	60	4.17
115289	tr|S9X837|S9X837_SCHCR	Ribosomal protein OS=Schizosaccharomyces cryophilus (strain OY26 / ATCC MYA-4695 / CBS 11777 / NBRC 106824 / NRRL Y48691) GN=SPOG_03371 PE=3 SV=1	2	0	0	1	0	0	24	4.16
119047	sp|O14031|PGT1_SCHPO	Glutathione transporter 1 OS=Schizosaccharomyces pombe (strain 972 / ATCC 24843) GN=pgt1 PE=1 SV=1	0	0	0	0	0	0	96	4.16
119579	sp|P87048|RPN1_SCHPO	26S proteasome regulatory subunit rpn1 OS=Schizosaccharomyces pombe (strain 972 / ATCC 24843) GN=rpn1 PE=1 SV=2	3	0	5	3	0	2	98	4.08
117211	sp|P00332|ADH_SCHPO	Alcohol dehydrogenase OS=Schizosaccharomyces pombe (strain 972 / ATCC 24843) GN=adh1 PE=1 SV=2	3	0	0	2	0	0	37	4.01
118202	sp|O94641|HS104_SCHPO	Heat shock protein 104 OS=Schizosaccharomyces pombe (strain 972 / ATCC 24843) GN=hsp104 PE=3 SV=1	0	0	3	0	0	2	100	3.98
119344	sp|Q9UUF2|SYMC_SCHPO	Probable methionine--tRNA ligase, cytoplasmic OS=Schizosaccharomyces pombe (strain 972 / ATCC 24843) GN=rar1 PE=3 SV=1	0	0	7	0	0	4	89	3.94
119498	sp|O94616|RPAC1_SCHPO	DNA-directed RNA polymerases I and III subunit RPAC1 OS=Schizosaccharomyces pombe (strain 972 / ATCC 24843) GN=rpc40 PE=3 SV=1	0	0	3	0	0	2	39	3.83
120427	sp|O13742|VPH1_SCHPO	V-type proton ATPase subunit a OS=Schizosaccharomyces pombe (strain 972 / ATCC 24843) GN=vph1 PE=3 SV=2	7	0	0	3	0	0	94	3.72
119395	sp|O94697|RFC5_SCHPO	Replication factor C subunit 5 OS=Schizosaccharomyces pombe (strain 972 / ATCC 24843) GN=rfc5 PE=1 SV=1	0	0	3	0	0	1	40	3.71
119497	sp|O74883|RPC5_SCHPO	DNA-directed RNA polymerase III subunit rpc5 OS=Schizosaccharomyces pombe (strain 972 / ATCC 24843) GN=rpc37 PE=3 SV=1	0	0	2	0	0	1	27	3.65
114623	tr|S9X335|S9X335_SCHCR	Proteasome subunit alpha type OS=Schizosaccharomyces cryophilus (strain OY26 / ATCC MYA-4695 / CBS 11777 / NBRC 106824 / NRRL Y48691) GN=SPOG_02689 PE=3 SV=1	0	2	0	0	2	0	28	3.62
120148	sp|O94436|TAF14_SCHPO	Transcription initiation factor TFIID subunit 14 OS=Schizosaccharomyces pombe (strain 972 / ATCC 24843) GN=tfg3 PE=1 SV=1	0	0	2	0	0	1	28	3.62
106226	tr|S9PYT5|S9PYT5_SCHOY	S-adenosylmethionine synthase OS=Schizosaccharomyces octosporus (strain yFS286) GN=SOCG_00893 PE=3 SV=1	3	0	0	1	0	0	42	3.58
109917	tr|S9PMN7|S9PMN7_SCHOY	ATP-dependent RNA helicase Dbp5 OS=Schizosaccharomyces octosporus (strain yFS286) GN=SOCG_04690 PE=3 SV=1	0	0	4	0	0	1	57	3.53
106614	tr|S9QXR4|S9QXR4_SCHOY	Hsp104-like protein OS=Schizosaccharomyces octosporus (strain yFS286) GN=SOCG_01288 PE=3 SV=1	0	0	3	0	0	2	100	3.51
118611	sp|O74464|RM22_SCHPO	54S ribosomal protein L22, mitochondrial OS=Schizosaccharomyces pombe (strain 972 / ATCC 24843) GN=mrpl22 PE=3 SV=1	0	0	0	0	0	0	29	3.46
105807	tr|S9R2V1|S9R2V1_SCHOY	40S ribosomal protein S14 OS=Schizosaccharomyces octosporus (strain yFS286) GN=SOCG_00467 PE=3 SV=1	22	21	27	1	1	1	15	3.4
104415	tr|B6K6J1|B6K6J1_SCHJY	40S ribosomal protein S4 OS=Schizosaccharomyces japonicus (strain yFS275 / FY16936) GN=SJAG_04324 PE=3 SV=1	2	0	0	1	0	0	29	3.39
120383	sp|Q10106|UTP11_SCHPO	Probable U3 small nucleolar RNA-associated protein 11 OS=Schizosaccharomyces pombe (strain 972 / ATCC 24843) GN=utp11 PE=3 SV=1	0	0	2	0	0	1	30	3.37
118855	sp|O14164|EIF3C_SCHPO	Eukaryotic translation initiation factor 3 subunit C OS=Schizosaccharomyces pombe (strain 972 / ATCC 24843) GN=nip1 PE=1 SV=2	0	0	7	0	0	2	104	3.36
118580	sp|O36025|MPD2_SCHPO	GYF domain-containing protein mpd2 OS=Schizosaccharomyces pombe (strain 972 / ATCC 24843) GN=mpd2 PE=1 SV=1	3	2	0	2	1	0	106	3.3
119936	sp|O42832|SPB1_SCHPO	AdoMet-dependent rRNA methyltransferase spb1 OS=Schizosaccharomyces pombe (strain 972 / ATCC 24843) GN=spb1 PE=1 SV=2	0	6	0	0	2	0	91	3.3
117084	tr|S9PY11|S9PY11_SCHOY	Eukaryotic translation initiation factor 3 subunit A OS=Schizosaccharomyces octosporus (strain yFS286) GN=TIF32 PE=3 SV=1	0	0	7	0	0	3	107	3.27
111061	sp|Q9C0Y2|YKL1_SCHPO	Putative cell agglutination protein SPAPB2C8.01 OS=Schizosaccharomyces pombe (strain 972 / ATCC 24843) GN=SPAPB2C8.01 PE=3 SV=1	5	3	0	1	1	0	124	3.23
102955	tr|B6K0W1|B6K0W1_SCHJY	Inorganic pyrophosphatase OS=Schizosaccharomyces japonicus (strain yFS275 / FY16936) GN=SJAG_02679 PE=4 SV=1	0	0	2	0	0	1	32	3.11
103454	tr|B6K3R1|B6K3R1_SCHJY	U3 snoRNP-associated protein Imp4 OS=Schizosaccharomyces japonicus (strain yFS275 / FY16936) GN=SJAG_03252 PE=4 SV=1	2	0	0	1	0	0	33	3.01
118584	sp|O13910|MPP10_SCHPO	U3 small nucleolar ribonucleoprotein protein mpp10 OS=Schizosaccharomyces pombe (strain 972 / ATCC 24843) GN=mpp10 PE=1 SV=1	4	0	0	2	0	0	68	2.96
106985	tr|S9PU00|S9PU00_SCHOY	Serine hydroxymethyltransferase OS=Schizosaccharomyces octosporus (strain yFS286) GN=SOCG_01664 PE=3 SV=1	3	0	0	1	0	0	51	2.92
117790	sp|Q9USU2|DIM1_SCHPO	Dimethyladenosine transferase OS=Schizosaccharomyces pombe (strain 972 / ATCC 24843) GN=dim1 PE=3 SV=1	0	0	2	0	0	1	35	2.89
119581	sp|P41878|RPN11_SCHPO	26S proteasome regulatory subunit rpn11 OS=Schizosaccharomyces pombe (strain 972 / ATCC 24843) GN=rpn11 PE=1 SV=2	0	0	2	0	0	2	35	2.89
100436	tr|B6JWV7|B6JWV7_SCHJY	Pescadillo homolog OS=Schizosaccharomyces japonicus (strain yFS275 / FY16936) GN=NOP7 PE=3 SV=1	0	4	0	0	1	0	69	2.88
118361	sp|Q10135|LSD2_SCHPO	Lysine-specific histone demethylase 2 OS=Schizosaccharomyces pombe (strain 972 / ATCC 24843) GN=lsd2 PE=1 SV=1	8	0	0	2	0	0	142	2.81
103535	tr|B6K3Z7|B6K3Z7_SCHJY	AAA family ATPase Cdc48 (Fragment) OS=Schizosaccharomyces japonicus (strain yFS275 / FY16936) GN=SJAG_03345 PE=4 SV=2	0	0	5	0	0	1	90	2.79
119231	sp|O14011|PRP19_SCHPO	Pre-mRNA-processing factor 19 OS=Schizosaccharomyces pombe (strain 972 / ATCC 24843) GN=prp19 PE=1 SV=1	0	0	3	0	0	2	54	2.77
119164	sp|P23636|PP2A2_SCHPO	Major serine/threonine-protein phosphatase PP2A-2 catalytic subunit OS=Schizosaccharomyces pombe (strain 972 / ATCC 24843) GN=ppa2 PE=3 SV=1	0	0	2	0	0	1	36	2.74
119875	sp|O74453|SKB15_SCHPO	Shk1 kinase-binding protein 15 OS=Schizosaccharomyces pombe (strain 972 / ATCC 24843) GN=skb15 PE=4 SV=1	0	0	2	0	0	2	38	2.65
117502	sp|P50999|TCPD_SCHPO	T-complex protein 1 subunit delta OS=Schizosaccharomyces pombe (strain 972 / ATCC 24843) GN=cct4 PE=2 SV=2	0	3	0	0	1	0	57	2.63
118007	sp|Q92344|FTA5_SCHPO	Putative cell agglutination protein fta5 OS=Schizosaccharomyces pombe (strain 972 / ATCC 24843) GN=fta5 PE=1 SV=1	0	0	2	0	0	1	41	2.44
119783	sp|O74873|SC231_SCHPO	Protein transport protein sec23-1 OS=Schizosaccharomyces pombe (strain 972 / ATCC 24843) GN=sec231 PE=3 SV=1	0	0	4	0	0	2	85	2.36
116139	tr|S9VTE5|S9VTE5_SCHCR	STAM like protein Hse1 OS=Schizosaccharomyces cryophilus (strain OY26 / ATCC MYA-4695 / CBS 11777 / NBRC 106824 / NRRL Y48691) GN=SPOG_04246 PE=4 SV=1	2	0	0	2	0	0	43	2.35
119591	sp|Q9US13|RPN9_SCHPO	Probable 26S proteasome regulatory subunit rpn9 OS=Schizosaccharomyces pombe (strain 972 / ATCC 24843) GN=rpn9 PE=3 SV=1	0	0	2	0	0	1	43	2.3
114326	tr|S9VTK5|S9VTK5_SCHCR	Alcohol dehydrogenase Adh1 OS=Schizosaccharomyces cryophilus (strain OY26 / ATCC MYA-4695 / CBS 11777 / NBRC 106824 / NRRL Y48691) GN=SPOG_02384 PE=3 SV=1	2	0	0	1	0	0	44	2.29
120387	sp|O13878|UTP17_SCHPO	U3 small nucleolar RNA-associated protein 17 OS=Schizosaccharomyces pombe (strain 972 / ATCC 24843) GN=utp17 PE=3 SV=3	2	2	0	2	2	0	89	2.25
103137	tr|B6K1F4|B6K1F4_SCHJY	ATP-dependent RNA helicase OS=Schizosaccharomyces japonicus (strain yFS275 / FY16936) GN=SJAG_02879 PE=3 SV=1	0	0	2	0	0	1	45	2.24
101567	tr|B6JZU1|B6JZU1_SCHJY	19S proteasome regulatory subunit Rpt6 OS=Schizosaccharomyces japonicus (strain yFS275 / FY16936) GN=SJAG_01131 PE=3 SV=1	0	0	2	0	0	1	45	2.21
111721	sp|O94415|SUCB_SCHPO	Succinate--CoA ligase [ADP-forming] subunit beta, mitochondrial OS=Schizosaccharomyces pombe (strain 972 / ATCC 24843) GN=SPCC1620.08 PE=3 SV=1	0	0	2	0	0	1	47	2.12
117980	sp|O60085|MAP2_SCHPO	Methionine aminopeptidase 2 OS=Schizosaccharomyces pombe (strain 972 / ATCC 24843) GN=fma2 PE=3 SV=1	0	0	0	0	0	0	47	2.12
106113	tr|S9R3T0|S9R3T0_SCHOY	Protein phosphatase 2C Ptc4 OS=Schizosaccharomyces octosporus (strain yFS286) GN=SOCG_00778 PE=3 SV=1	0	0	2	0	0	1	48	2.11
107884	tr|S9Q1H4|S9Q1H4_SCHOY	Enolase OS=Schizosaccharomyces octosporus (strain yFS286) GN=SOCG_02592 PE=3 SV=1	2	0	0	1	0	0	47	2.11
119588	sp|Q9P7S2|RPN6_SCHPO	Probable 26S proteasome regulatory subunit rpn6 OS=Schizosaccharomyces pombe (strain 972 / ATCC 24843) GN=rpn6 PE=3 SV=1	0	0	2	0	0	1	47	2.11
120248	sp|O74863|TRM82_SCHPO	tRNA (guanine-N(7)-)-methyltransferase non-catalytic subunit trm82 OS=Schizosaccharomyces pombe (strain 972 / ATCC 24843) GN=trm82 PE=1 SV=1	0	0	2	0	0	1	47	2.11
119246	sp|O14021|PRW1_SCHPO	RbAp48-related WD40 repeat-containing protein prw1 OS=Schizosaccharomyces pombe (strain 972 / ATCC 24843) GN=prw1 PE=1 SV=1	0	0	2	0	0	1	48	2.06
110847	sp|O14197|YDQ4_SCHPO	Uncharacterized transporter C5D6.04 OS=Schizosaccharomyces pombe (strain 972 / ATCC 24843) GN=SPAC5D6.04 PE=3 SV=1	0	0	0	0	0	0	50	2.02
119150	sp|P30316|DPOD_SCHPO	DNA polymerase delta catalytic subunit OS=Schizosaccharomyces pombe (strain 972 / ATCC 24843) GN=pol3 PE=1 SV=2	0	0	5	0	0	3	123	2.02
104737	tr|B6K7H6|B6K7H6_SCHJY	Homocitrate synthase OS=Schizosaccharomyces japonicus (strain yFS275 / FY16936) GN=SJAG_04688 PE=3 SV=2	0	0	2	0	0	1	50	2.01
103176	tr|B6K1J8|B6K1J8_SCHJY	SAGA complex bromodomain subunit Spt7 OS=Schizosaccharomyces japonicus (strain yFS275 / FY16936) GN=SJAG_02927 PE=4 SV=1	2	2	0	1	1	0	104	1.92
111376	sp|Q9Y7K6|YGI4_SCHPO	Uncharacterized RING finger protein C2A9.04c OS=Schizosaccharomyces pombe (strain 972 / ATCC 24843) GN=SPBC2A9.04c PE=4 SV=1	0	0	0	0	0	0	80	1.87
120161	sp|P87144|SYTC_SCHPO	Threonine--tRNA ligase, cytoplasmic OS=Schizosaccharomyces pombe (strain 972 / ATCC 24843) GN=ths1 PE=3 SV=1	0	0	3	0	0	1	80	1.87
104117	tr|B6K5M8|B6K5M8_SCHJY	GTPase Grn1 OS=Schizosaccharomyces japonicus (strain yFS275 / FY16936) GN=SJAG_04004 PE=4 SV=1	0	2	0	0	1	0	54	1.86
103062	tr|B6K173|B6K173_SCHJY	Pyruvate kinase OS=Schizosaccharomyces japonicus (strain yFS275 / FY16936) GN=SJAG_02796 PE=3 SV=1	0	2	0	0	1	0	55	1.8
117707	sp|P78820|ACAC_SCHPO	Acetyl-CoA carboxylase OS=Schizosaccharomyces pombe (strain 972 / ATCC 24843) GN=cut6 PE=1 SV=2	3	0	6	2	0	2	257	1.75
109380	tr|S9QWX3|S9QWX3_SCHOY	Translation elongation factor eEF3 OS=Schizosaccharomyces octosporus (strain yFS286) GN=SOCG_04132 PE=4 SV=1	0	0	4	0	0	2	115	1.74
119011	sp|Q10177|PDT1_SCHPO	Manganese transporter pdt1 OS=Schizosaccharomyces pombe (strain 972 / ATCC 24843) GN=pdt1 PE=1 SV=1	0	0	2	0	0	1	58	1.74
101938	tr|B6JY72|B6JY72_SCHJY	Trehalose-6-phosphate synthase OS=Schizosaccharomyces japonicus (strain yFS275 / FY16936) GN=SJAG_01531 PE=3 SV=2	0	0	2	0	0	1	59	1.71
107311	tr|S9RKM0|S9RKM0_SCHOY	T-complex protein 1 subunit gamma OS=Schizosaccharomyces octosporus (strain yFS286) GN=SOCG_01997 PE=3 SV=1	0	0	2	0	0	1	58	1.71
111367	sp|P78750|UTP18_SCHPO	Probable U3 small nucleolar RNA-associated protein 18 OS=Schizosaccharomyces pombe (strain 972 / ATCC 24843) GN=SPBC29A3.06 PE=2 SV=3	0	0	2	0	0	1	58	1.71
117504	sp|O94515|TCPZ_SCHPO	T-complex protein 1 subunit zeta OS=Schizosaccharomyces pombe (strain 972 / ATCC 24843) GN=cct6 PE=3 SV=1	0	2	0	0	2	0	59	1.71
119787	sp|O42937|COPB2_SCHPO	Probable coatomer subunit beta' OS=Schizosaccharomyces pombe (strain 972 / ATCC 24843) GN=sec27 PE=3 SV=2	0	0	3	0	0	1	90	1.67
120395	sp|Q9P4X3|UTP7_SCHPO	Probable U3 small nucleolar RNA-associated protein 7 OS=Schizosaccharomyces pombe (strain 972 / ATCC 24843) GN=utp7 PE=3 SV=1	0	0	2	0	0	2	60	1.67
117476	sp|P36621|CAP_SCHPO	Adenylyl cyclase-associated protein OS=Schizosaccharomyces pombe (strain 972 / ATCC 24843) GN=cap1 PE=1 SV=1	0	0	2	0	0	1	60	1.66
111027	sp|Q9UT04|YLWD_SCHPO	Uncharacterized protein P8A3.13c OS=Schizosaccharomyces pombe (strain 972 / ATCC 24843) GN=SPAP8A3.13c PE=4 SV=1	0	0	2	0	0	1	62	1.6
118568	sp|O94236|EIF3D_SCHPO	Eukaryotic translation initiation factor 3 subunit D OS=Schizosaccharomyces pombe (strain 972 / ATCC 24843) GN=moe1 PE=1 SV=1	0	0	2	0	0	2	63	1.6
117762	sp|Q09719|DBP10_SCHPO	ATP-dependent RNA helicase dbp10 OS=Schizosaccharomyces pombe (strain 972 / ATCC 24843) GN=dbp10 PE=1 SV=1	0	3	0	0	2	0	95	1.59
111173	sp|Q9P6J9|YHD1_SCHPO	Putative inorganic phosphate transporter C1683.01 OS=Schizosaccharomyces pombe (strain 972 / ATCC 24843) GN=SPBC1683.01 PE=3 SV=1	2	0	0	1	0	0	64	1.56
114181	tr|S9X1S1|S9X1S1_SCHCR	Zinc finger protein OS=Schizosaccharomyces cryophilus (strain OY26 / ATCC MYA-4695 / CBS 11777 / NBRC 106824 / NRRL Y48691) GN=SPOG_02236 PE=4 SV=1	2	0	0	2	0	0	65	1.54
110954	sp|O14273|YET4_SCHPO	Meiotically up-regulated protein C8C9.04 OS=Schizosaccharomyces pombe (strain 972 / ATCC 24843) GN=SPAC8C9.04 PE=1 SV=1	0	0	2	0	0	1	67	1.49
100409	sp|P46150|MOEH_DROME	Moesin/ezrin/radixin homolog 1 OS=Drosophila melanogaster GN=Moe PE=1 SV=2	2	0	0	2	0	0	68	1.47
119281	sp|Q9P380|PTR2_SCHPO	Probable peptide transporter ptr2 OS=Schizosaccharomyces pombe (strain 972 / ATCC 24843) GN=ptr2 PE=1 SV=1	2	0	0	2	0	0	68	1.46
120355	sp|Q09820|RENT1_SCHPO	ATP-dependent helicase upf1 OS=Schizosaccharomyces pombe (strain 972 / ATCC 24843) GN=upf1 PE=3 SV=2	3	0	0	3	0	0	104	1.44
102090	tr|B6JYN0|B6JYN0_SCHJY	Translation release factor class II eRF3 OS=Schizosaccharomyces japonicus (strain yFS275 / FY16936) GN=SJAG_01696 PE=4 SV=1	0	0	2	0	0	1	72	1.39
100925	tr|B6JVK1|B6JVK1_SCHJY	GTPase Cwf10 OS=Schizosaccharomyces japonicus (strain yFS275 / FY16936) GN=SJAG_00414 PE=4 SV=1	0	0	3	0	0	1	112	1.34
118360	sp|Q9Y802|LSD1_SCHPO	Lysine-specific histone demethylase 1 OS=Schizosaccharomyces pombe (strain 972 / ATCC 24843) GN=lsd1 PE=1 SV=1	3	0	0	2	0	0	113	1.33
119472	sp|P15398|RPA1_SCHPO	DNA-directed RNA polymerase I subunit rpa1 OS=Schizosaccharomyces pombe (strain 972 / ATCC 24843) GN=rpa1 PE=1 SV=2	0	2	3	0	1	1	189	1.32
120430	sp|Q9URZ5|VPS1_SCHPO	Vacuolar protein sorting-associated protein 1 OS=Schizosaccharomyces pombe (strain 972 / ATCC 24843) GN=vps1 PE=3 SV=2	0	0	2	0	0	2	76	1.32
118816	sp|P87115|NAT10_SCHPO	RNA cytidine acetyltransferase OS=Schizosaccharomyces pombe (strain 972 / ATCC 24843) GN=nat10 PE=1 SV=1	0	0	3	0	0	1	116	1.29
118267	sp|O13651|SYIC_SCHPO	Isoleucine--tRNA ligase, cytoplasmic OS=Schizosaccharomyces pombe (strain 972 / ATCC 24843) GN=irs1 PE=3 SV=1	3	0	0	3	0	0	123	1.22
114097	tr|S9VZ07|S9VZ07_SCHCR	Dynamin Dnm1 OS=Schizosaccharomyces cryophilus (strain OY26 / ATCC MYA-4695 / CBS 11777 / NBRC 106824 / NRRL Y48691) GN=SPOG_02152 PE=3 SV=1	0	0	2	0	0	1	85	1.18
117518	sp|P12000|DNLI1_SCHPO	DNA ligase 1 OS=Schizosaccharomyces pombe (strain 972 / ATCC 24843) GN=cdc17 PE=3 SV=1	0	0	2	0	0	1	87	1.16
119284	sp|Q92462|PUB1_SCHPO	E3 ubiquitin-protein ligase pub1 OS=Schizosaccharomyces pombe (strain 972 / ATCC 24843) GN=pub1 PE=1 SV=2	2	0	0	1	0	0	87	1.15
119280	sp|O13834|PTR1_SCHPO	E3 ubiquitin-protein ligase ptr1 OS=Schizosaccharomyces pombe (strain 972 / ATCC 24843) GN=ptr1 PE=1 SV=1	0	0	8	0	0	4	365	1.1
111533	sp|Q9C1X1|PWP2_SCHPO	Periodic tryptophan protein 2 homolog OS=Schizosaccharomyces pombe (strain 972 / ATCC 24843) GN=SPBC713.04c PE=1 SV=1	2	0	0	1	0	0	95	1.05
103258	tr|B6K354|B6K354_SCHJY	RuvB-like helicase OS=Schizosaccharomyces japonicus (strain yFS275 / FY16936) GN=SJAG_03036 PE=3 SV=2	2	0	0	2	0	0	51	0.97
119584	sp|O74762|RPN2_SCHPO	26S proteasome regulatory subunit rpn2 OS=Schizosaccharomyces pombe (strain 972 / ATCC 24843) GN=rpn2 PE=1 SV=1	0	0	2	0	0	2	107	0.93
104111	tr|B6K5M1|B6K5M1_SCHJY	Histone demethylase SWIRM1 OS=Schizosaccharomyces japonicus (strain yFS275 / FY16936) GN=SJAG_03997 PE=4 SV=2	2	0	0	1	0	0	111	0.9
110897	sp|Q10309|YD56_SCHPO	Putative phospholipid-transporting ATPase C6C3.06c OS=Schizosaccharomyces pombe (strain 972 / ATCC 24843) GN=SPAC6C3.06c PE=3 SV=1	2	0	0	1	0	0	117	0.86
117950	sp|Q10289|FAS2_SCHPO	Fatty acid synthase subunit alpha OS=Schizosaccharomyces pombe (strain 972 / ATCC 24843) GN=fas2 PE=1 SV=2	0	0	0	0	0	0	202	0.74
119227	sp|Q9UTT2|RSE1_SCHPO	Pre-mRNA-splicing factor prp12 OS=Schizosaccharomyces pombe (strain 972 / ATCC 24843) GN=prp12 PE=1 SV=1	0	0	2	0	0	1	135	0.74
102681	tr|B6K2A3|B6K2A3_SCHJY	HECT domain-containing protein OS=Schizosaccharomyces japonicus (strain yFS275 / FY16936) GN=SJAG_02371 PE=4 SV=1	0	0	5	0	0	2	364	0.69
106388	tr|S9R4M6|S9R4M6_SCHOY	HECT-type ubiquitin ligase E3 Ptr1 OS=Schizosaccharomyces octosporus (strain yFS286) GN=SOCG_01056 PE=4 SV=1	0	0	5	0	0	2	364	0.69
103790	tr|B6K4S3|B6K4S3_SCHJY	Lid2 complex subunit OS=Schizosaccharomyces japonicus (strain yFS275 / FY16936) GN=SJAG_03635 PE=4 SV=1	2	0	0	2	0	0	166	0.6
103508	tr|B6K3W9|B6K3W9_SCHJY	Acetyl-CoA/biotin carboxylase OS=Schizosaccharomyces japonicus (strain yFS275 / FY16936) GN=SJAG_03313 PE=4 SV=1	0	0	2	0	0	1	258	0.58
119691	sp|O74835|RRP5_SCHPO	rRNA biogenesis protein rrp5 OS=Schizosaccharomyces pombe (strain 972 / ATCC 24843) GN=rrp5 PE=1 SV=1	0	0	2	0	0	2	187	0.53
114355	tr|S9VYA8|S9VYA8_SCHCR	HisK/Mak3 protein kinase Mak3 OS=Schizosaccharomyces cryophilus (strain OY26 / ATCC MYA-4695 / CBS 11777 / NBRC 106824 / NRRL Y48691) GN=SPOG_02415 PE=4 SV=1	0	2	0	0	2	0	261	0.38

## Sheet: Sheet9
Fkbp41-FLAG6His mass spec result, related to figure S10E
			SC: the summed number of spectral counts (i.e. MS/MS scans) assigned to one identified protein; TP: total number of peptides identified for a protein,Cntrl: control, wild type strain (63); WT: Fkbp41-3XFLAG6His wild type (1473), Del: Fkbp41-3XFLAG6His fkbp39Δ (1474)
Group	Reference	Description	SC Cntrl	SC WT	SC Del	TP Cntrl	TP WT	TP Del	Mass (KD)	Abundance
111333	sp|O60176|YG41_SCHPO	Uncharacterized RNA-binding protein C23E6.01c OS=Schizosaccharomyces pombe (strain 972 / ATCC 24843) GN=SPBC23E6.01c PE=1 SV=2	436	310	289	13	11	9	52	1907.18
118194	sp|Q9US25|HRP1_SCHPO	Chromodomain helicase hrp1 OS=Schizosaccharomyces pombe (strain 972 / ATCC 24843) GN=hrp1 PE=1 SV=1	226	238	165	18	24	16	158	547.17
106297	tr|S9RJL1|S9RJL1_SCHOY	Histone H4 OS=Schizosaccharomyces octosporus (strain yFS286) GN=SOCG_00965 PE=3 SV=1	0	7	0	0	2	0	11	539.93
118217	sp|P04909|H2A1_SCHPO	Histone H2A-alpha OS=Schizosaccharomyces pombe (strain 972 / ATCC 24843) GN=hta1 PE=1 SV=3	3	9	0	1	4	0	14	526.29
119542	sp|P40372|RL3A_SCHPO	60S ribosomal protein L3-A OS=Schizosaccharomyces pombe (strain 972 / ATCC 24843) GN=rpl301 PE=1 SV=2	80	92	61	5	6	2	44	478.57
119527	sp|Q09668|RL22_SCHPO	60S ribosomal protein L22 OS=Schizosaccharomyces pombe (strain 972 / ATCC 24843) GN=rpl22 PE=1 SV=3	20	19	13	2	2	1	13	473.21
119616	sp|P0CT56|RS14A_SCHPO	40S ribosomal protein S14-A OS=Schizosaccharomyces pombe (strain 972 / ATCC 24843) GN=rps1401 PE=3 SV=1	5	8	7	4	3	3	15	462.87
120007	sp|O59855|HSP72_SCHPO	Probable heat shock protein ssa2 OS=Schizosaccharomyces pombe (strain 972 / ATCC 24843) GN=ssa2 PE=1 SV=3	16	31	39	8	14	18	70	445.93
105392	tr|S9R1J2|S9R1J2_SCHOY	Actin Act1 OS=Schizosaccharomyces octosporus (strain yFS286) GN=SOCG_00051 PE=3 SV=1	32	32	25	4	7	2	42	437.94
100827	tr|B6JV96|B6JV96_SCHJY	Histone H4 OS=Schizosaccharomyces japonicus (strain yFS275 / FY16936) GN=SJAG_00303 PE=1 SV=1	0	6	0	0	1	0	11	434.69
119534	sp|P78946|RL26_SCHPO	60S ribosomal protein L26 OS=Schizosaccharomyces pombe (strain 972 / ATCC 24843) GN=rpl26 PE=3 SV=1	14	20	9	1	1	1	14	429.08
117976	sp|O74191|FKBP4_SCHPO	FK506-binding protein 39 kDa OS=Schizosaccharomyces pombe (strain 972 / ATCC 24843) GN=fkbp39 PE=1 SV=1	2	107	0	2	7	0	39	417.53
113809	tr|S9XFX3|S9XFX3_SCHCR	60S ribosomal protein L22 OS=Schizosaccharomyces cryophilus (strain OY26 / ATCC MYA-4695 / CBS 11777 / NBRC 106824 / NRRL Y48691) GN=SPOG_01858 PE=4 SV=1	20	19	13	2	2	1	13	407.79
110657	sp|Q10175|FKBPH_SCHPO	Probable peptidyl-prolyl cis-trans isomerase C27F1.06c OS=Schizosaccharomyces pombe (strain 972 / ATCC 24843) GN=SPAC27F1.06c PE=1 SV=1	0	78	25	0	9	3	41	407.24
101955	tr|B6JY89|B6JY89_SCHJY	40S ribosomal protein S14 OS=Schizosaccharomyces japonicus (strain yFS275 / FY16936) GN=SJAG_01548 PE=3 SV=1	2	2	2	2	2	2	15	405.84
116347	tr|S9X5W6|S9X5W6_SCHCR	60S ribosomal protein L26 OS=Schizosaccharomyces cryophilus (strain OY26 / ATCC MYA-4695 / CBS 11777 / NBRC 106824 / NRRL Y48691) GN=SPOG_04459 PE=3 SV=1	14	20	9	1	1	1	14	383.46
103360	tr|B6K3G1|B6K3G1_SCHJY	Actin Act1 OS=Schizosaccharomyces japonicus (strain yFS275 / FY16936) GN=SJAG_03145 PE=3 SV=1	31	31	25	3	6	2	42	377.33
117947	sp|Q9UTM9|FAP2_SCHPO	L-saccharopine oxidase OS=Schizosaccharomyces pombe (strain 972 / ATCC 24843) GN=fap2 PE=1 SV=1	5	6	0	3	4	0	49	370.83
119508	sp|P0CT83|RL12A_SCHPO	60S ribosomal protein L12-A OS=Schizosaccharomyces pombe (strain 972 / ATCC 24843) GN=rpl1201 PE=3 SV=1	12	19	10	2	2	3	18	328.49
104063	tr|B6K5G6|B6K5G6_SCHJY	Histone H2B OS=Schizosaccharomyces japonicus (strain yFS275 / FY16936) GN=SJAG_03941 PE=3 SV=1	0	0	0	0	0	0	14	286.89
105010	tr|B6K8C2|B6K8C2_SCHJY	RACK1 Cpc2 OS=Schizosaccharomyces japonicus (strain yFS275 / FY16936) GN=SJAG_05000 PE=4 SV=1	39	42	34	1	1	1	35	276.42
119624	sp|P0CT66|RS18A_SCHPO	40S ribosomal protein S18-A OS=Schizosaccharomyces pombe (strain 972 / ATCC 24843) GN=rps1801 PE=3 SV=1	0	3	0	0	3	0	17	261.11
120126	sp|P78958|G3P1_SCHPO	Glyceraldehyde-3-phosphate dehydrogenase 1 OS=Schizosaccharomyces pombe (strain 972 / ATCC 24843) GN=tdh1 PE=1 SV=1	5	11	4	5	3	4	36	255.24
119609	sp|Q09781|RS3A1_SCHPO	40S ribosomal protein S1-A OS=Schizosaccharomyces pombe (strain 972 / ATCC 24843) GN=rps101 PE=3 SV=2	37	34	11	2	6	3	28	231.81
105963	tr|S9R398|S9R398_SCHOY	60S ribosomal protein L3 OS=Schizosaccharomyces octosporus (strain yFS286) GN=SOCG_00627 PE=3 SV=1	39	39	26	3	3	1	44	231.66
119570	sp|O60143|RL7C_SCHPO	60S ribosomal protein L7-C OS=Schizosaccharomyces pombe (strain 972 / ATCC 24843) GN=rpl701 PE=1 SV=1	25	18	11	5	5	5	29	228.11
119554	sp|P05733|RL37B_SCHPO	60S ribosomal protein L37-B OS=Schizosaccharomyces pombe (strain 972 / ATCC 24843) GN=rpl3702 PE=1 SV=4	5	26	6	1	2	1	10	223.19
106902	tr|S9PTQ4|S9PTQ4_SCHOY	60S ribosomal protein L19 OS=Schizosaccharomyces octosporus (strain yFS286) GN=SOCG_01580 PE=3 SV=1	2	8	5	1	1	1	23	217.64
119622	sp|O42984|RS17A_SCHPO	40S ribosomal protein S17-A OS=Schizosaccharomyces pombe (strain 972 / ATCC 24843) GN=rps1701 PE=3 SV=1	0	4	0	0	3	0	16	212.83
119645	sp|O60128|RS3_SCHPO	40S ribosomal protein S3 OS=Schizosaccharomyces pombe (strain 972 / ATCC 24843) GN=rps3 PE=1 SV=1	11	20	4	4	4	3	28	212.44
119569	sp|P79071|RL6_SCHPO	60S ribosomal protein L6 OS=Schizosaccharomyces pombe (strain 972 / ATCC 24843) GN=rpl6 PE=1 SV=2	3	8	0	3	3	0	21	209.55
120006	sp|Q10265|HSP71_SCHPO	Probable heat shock protein ssa1 OS=Schizosaccharomyces pombe (strain 972 / ATCC 24843) GN=ssa1 PE=1 SV=2	4	7	14	3	6	10	70	208.27
104843	tr|B6K7U2|B6K7U2_SCHJY	40S ribosomal protein S3 OS=Schizosaccharomyces japonicus (strain yFS275 / FY16936) GN=SJAG_04814 PE=3 SV=1	11	20	4	4	4	3	27	207.96
119532	sp|Q10330|RL25A_SCHPO	60S ribosomal protein L25-A OS=Schizosaccharomyces pombe (strain 972 / ATCC 24843) GN=rpl2501 PE=1 SV=1	2	0	0	2	0	0	16	202.19
108318	tr|S9PXK3|S9PXK3_SCHOY	Histone H2A OS=Schizosaccharomyces octosporus (strain yFS286) GN=SOCG_03034 PE=3 SV=1	3	3	0	1	3	0	14	192.47
106617	tr|S9PNS7|S9PNS7_SCHOY	40S ribosomal protein S18 OS=Schizosaccharomyces octosporus (strain yFS286) GN=SOCG_01291 PE=3 SV=1	0	2	0	0	2	0	17	192.21
103119	tr|B6K1D5|B6K1D5_SCHJY	40S ribosomal protein S18 OS=Schizosaccharomyces japonicus (strain yFS275 / FY16936) GN=SJAG_02861 PE=3 SV=1	0	2	0	0	2	0	17	187.46
102248	tr|B6JZ49|B6JZ49_SCHJY	Histone H2A OS=Schizosaccharomyces japonicus (strain yFS275 / FY16936) GN=SJAG_01873 PE=3 SV=1	3	3	0	1	3	0	14	180.05
108058	tr|S9Q1F3|S9Q1F3_SCHOY	Heat shock protein S OS=Schizosaccharomyces octosporus (strain yFS286) GN=SOCG_02770 PE=3 SV=1	3	8	9	2	6	8	70	177.16
119519	sp|Q10192|RL18A_SCHPO	60S ribosomal protein L18-A OS=Schizosaccharomyces pombe (strain 972 / ATCC 24843) GN=rpl1801 PE=1 SV=1	0	0	0	0	0	0	21	177.07
109126	tr|S9RCY5|S9RCY5_SCHOY	60S ribosomal protein/L12A OS=Schizosaccharomyces octosporus (strain yFS286) GN=SOCG_03871 PE=3 SV=1	0	9	2	0	1	2	18	176.9
118093	sp|O43026|G3P2_SCHPO	Glyceraldehyde-3-phosphate dehydrogenase 2 OS=Schizosaccharomyces pombe (strain 972 / ATCC 24843) GN=gpd3 PE=1 SV=1	4	7	3	4	2	3	36	175.3
119610	sp|O94438|RS3A2_SCHPO	40S ribosomal protein S1-B OS=Schizosaccharomyces pombe (strain 972 / ATCC 24843) GN=rps102 PE=1 SV=3	25	22	3	1	5	2	29	168.39
117334	sp|Q10066|ARGI2_SCHPO	Arginase OS=Schizosaccharomyces pombe (strain 972 / ATCC 24843) GN=aru1 PE=3 SV=1	9	0	0	2	0	0	36	165.35
111187	sp|O42914|YBI8_SCHPO	Uncharacterized protein C16A3.08c OS=Schizosaccharomyces pombe (strain 972 / ATCC 24843) GN=SPBC16A3.08c PE=1 SV=1	27	25	19	4	5	2	31	164.88
106701	tr|S9PUI9|S9PUI9_SCHOY	40S ribosomal protein S19 OS=Schizosaccharomyces octosporus (strain yFS286) GN=SOCG_01376 PE=4 SV=1	13	12	9	1	1	1	16	158.14
102831	tr|B6K0H9|B6K0H9_SCHJY	60S ribosomal protein/L12A OS=Schizosaccharomyces japonicus (strain yFS275 / FY16936) GN=SJAG_02535 PE=3 SV=1	0	9	0	0	1	0	18	157.98
101620	tr|B6JZZ7|B6JZZ7_SCHJY	Heat shock protein S OS=Schizosaccharomyces japonicus (strain yFS275 / FY16936) GN=SJAG_01186 PE=3 SV=1	4	7	11	3	6	7	70	157.65
109699	tr|S9RAQ7|S9RAQ7_SCHOY	40S ribosomal protein S17 OS=Schizosaccharomyces octosporus (strain yFS286) GN=SOCG_04465 PE=3 SV=1	0	3	0	0	2	0	16	157.56
118970	sp|P31209|PABP_SCHPO	Polyadenylate-binding protein, cytoplasmic and nuclear OS=Schizosaccharomyces pombe (strain 972 / ATCC 24843) GN=pab1 PE=1 SV=2	0	0	0	0	0	0	71	153.91
111480	sp|B5BP45|YP51_SCHPO	Uncharacterized amino-acid permease C460.01c OS=Schizosaccharomyces pombe (strain 972 / ATCC 24843) GN=SPBC460.01c PE=3 SV=1	34	32	25	1	1	1	63	153
119517	sp|O14339|RL17A_SCHPO	60S ribosomal protein L17-A OS=Schizosaccharomyces pombe (strain 972 / ATCC 24843) GN=rpl1701 PE=3 SV=1	0	9	0	0	2	0	21	149.02
120014	sp|P22774|HSP7M_SCHPO	Heat shock 70 kDa protein, mitochondrial OS=Schizosaccharomyces pombe (strain 972 / ATCC 24843) GN=ssp1 PE=2 SV=2	10	14	2	6	5	1	73	148.08
119560	sp|P35679|RL4A_SCHPO	60S ribosomal protein L4-A OS=Schizosaccharomyces pombe (strain 972 / ATCC 24843) GN=rpl402 PE=1 SV=2	5	10	5	5	4	3	40	145.93
119572	sp|O13672|RL8_SCHPO	60S ribosomal protein L8 OS=Schizosaccharomyces pombe (strain 972 / ATCC 24843) GN=rpl8 PE=1 SV=3	2	6	0	2	5	0	29	141.66
119559	sp|Q9P784|RL4B_SCHPO	60S ribosomal protein L4-B OS=Schizosaccharomyces pombe (strain 972 / ATCC 24843) GN=rpl401 PE=3 SV=1	4	10	6	4	4	4	40	139.14
119648	sp|P87158|RS4A_SCHPO	40S ribosomal protein S4-A OS=Schizosaccharomyces pombe (strain 972 / ATCC 24843) GN=rps401 PE=2 SV=2	0	12	0	0	4	0	30	134.81
103099	tr|B6K1B5|B6K1B5_SCHJY	60S ribosomal protein L25 OS=Schizosaccharomyces japonicus (strain yFS275 / FY16936) GN=SJAG_02840 PE=3 SV=1	0	0	0	0	0	0	16	133.67
118210	sp|Q09864|HSP60_SCHPO	Heat shock protein 60, mitochondrial OS=Schizosaccharomyces pombe (strain 972 / ATCC 24843) GN=hsp60 PE=1 SV=1	17	15	16	2	3	1	62	132.79
119520	sp|Q8TFH1|RL18B_SCHPO	60S ribosomal protein L18-B OS=Schizosaccharomyces pombe (strain 972 / ATCC 24843) GN=rpl1802 PE=1 SV=1	0	0	0	0	0	0	21	132.25
119650	sp|Q9P4W9|RS4C_SCHPO	40S ribosomal protein S4-C OS=Schizosaccharomyces pombe (strain 972 / ATCC 24843) GN=rps403 PE=1 SV=1	0	12	0	0	4	0	30	129.82
110553	sp|Q10368|YDBI_SCHPO	Uncharacterized protein C22E12.18 OS=Schizosaccharomyces pombe (strain 972 / ATCC 24843) GN=SPAC22E12.18 PE=1 SV=1	12	12	8	3	2	3	38	128.83
119649	sp|Q9USW5|RS4B_SCHPO	40S ribosomal protein S4-B OS=Schizosaccharomyces pombe (strain 972 / ATCC 24843) GN=rps402 PE=1 SV=1	0	11	0	0	3	0	30	128.2
102229	tr|B6JZ30|B6JZ30_SCHJY	60S ribosomal protein L34 OS=Schizosaccharomyces japonicus (strain yFS275 / FY16936) GN=SJAG_01853 PE=4 SV=1	0	0	0	0	0	0	13	125.73
119655	sp|Q10101|RS7_SCHPO	40S ribosomal protein S7 OS=Schizosaccharomyces pombe (strain 972 / ATCC 24843) GN=rps7 PE=1 SV=2	9	21	7	2	3	2	22	125.37
120124	sp|Q9HEQ9|TCG1_SCHPO	Single-stranded TG1-3 DNA-binding protein OS=Schizosaccharomyces pombe (strain 972 / ATCC 24843) GN=tcg1 PE=1 SV=3	5	8	4	1	1	1	38	125.06
119659	sp|O59675|RS9B_SCHPO	40S ribosomal protein S9-B OS=Schizosaccharomyces pombe (strain 972 / ATCC 24843) GN=rps902 PE=1 SV=3	11	10	7	2	3	2	22	123.69
104167	tr|B6K5S9|B6K5S9_SCHJY	Heat shock protein S OS=Schizosaccharomyces japonicus (strain yFS275 / FY16936) GN=SJAG_04055 PE=3 SV=1	3	5	10	2	4	6	70	121.9
119506	sp|P0CT77|RL11A_SCHPO	60S ribosomal protein L11-A OS=Schizosaccharomyces pombe (strain 972 / ATCC 24843) GN=rpl1101 PE=2 SV=1	2	0	3	2	0	2	20	120.73
119523	sp|P0CT68|RL20A_SCHPO	60S ribosomal protein L20-A OS=Schizosaccharomyces pombe (strain 972 / ATCC 24843) GN=rpl2001 PE=1 SV=1	0	0	0	0	0	0	21	119.01
109542	tr|S9PT45|S9PT45_SCHOY	Heat shock protein S OS=Schizosaccharomyces octosporus (strain yFS286) GN=SOCG_04298 PE=3 SV=1	4	5	6	3	4	6	70	118.34
119514	sp|O42991|RL16B_SCHPO	60S ribosomal protein L16-B OS=Schizosaccharomyces pombe (strain 972 / ATCC 24843) GN=rpl1601 PE=1 SV=1	0	7	0	0	3	0	22	117.34
111570	sp|O42885|YBN1_SCHPO	Putative inorganic phosphate transporter C8E4.01c OS=Schizosaccharomyces pombe (strain 972 / ATCC 24843) GN=SPBC8E4.01c PE=1 SV=2	30	12	2	3	3	2	64	114.77
105478	tr|S9PXE3|S9PXE3_SCHOY	40S ribosomal protein S4 OS=Schizosaccharomyces octosporus (strain yFS286) GN=SOCG_00138 PE=3 SV=1	0	11	0	0	3	0	30	112.58
117959	sp|O43030|FES1_SCHPO	Hsp70 nucleotide exchange factor fes1 OS=Schizosaccharomyces pombe (strain 972 / ATCC 24843) GN=fes1 PE=1 SV=1	3	3	2	3	3	2	33	111.54
100544	tr|B6K2Q6|B6K2Q6_SCHJY	40S ribosomal protein S1 OS=Schizosaccharomyces japonicus (strain yFS275 / FY16936) GN=RPS1 PE=3 SV=1	25	16	2	1	2	1	29	110.16
[truncated: 376 more rows]

## Sheet: Foglio6
Ribosomal proteins and biogenesis factors identified by mass spectrometry analysis (arbitrary treshold set to a minimum number of 5 spectral count and a minimum 5 fold spectral count difference between sample and control)
[truncated: 131 more rows]
